# Supplementary material for: Single-cell decoding of drug induced transcriptomic reprogramming in triple negative breast cancers
Source: Genome Biol. 2024 Jul 18;25:191. doi: 10.1186/s13059-024-03318-3 (PMC11256464; doi:10.1186/s13059-024-03318-3)
Supplement: Supplementary file 2 — Additional file 2. Supplementary tables S1-S10, showing a summary of the scRNA-seq data, clone fitness, clonealign parameters, differentially expressed genes, curated cisplatin resistance genes, drug withdrawal influence on genes, Hallmark gene set pathways and genes, gene modules from the pseudotime analysis. [file 13059_2024_3318_MOESM2_ESM.xlsx]

## Sheet: Table S1
Table S1 All the scRNA-Seq samples generated for this manuscript, one sample per row. The columns are: Old_label: the labels we used in other manuscripts; Patient: the patient number Pt1-6 used in this manuscript; Sample: the sample ID; Treatment: treatment applied at each passage, U=untreated, T=treated with cisplatin; Drug: drug treatment, untreated, cisplatin treated or cisplatin holiday; Time…
	Old_label	Patient	Sample	Treatment	Drug	Timepoint	Material	Nb_cells_initial	Nb_cells_no_mouse	Nb_cells_QC_filter	Nb_cells_for_analysis_no_doublets	Nb_cells_clonealign	Percent_clonealign	Nb_cells_assigned	Percent_cloneassigned	Nb_cells_unassigned	Mean_library_counts	Sd_library_counts	Median_library_counts
1	SA609	Pt4	SA609X3XB01584	U	Untreated	X3	pdx	4196	4157	281	274	274	100	274	100	0	165.85	75.78	140
2	SA609	Pt4	SA609X4XB03080	UU	Untreated	X4	pdx	8963	8963	4871	4869	4869	100	4867	99.96	2	172.2	89.32	143
3	SA609	Pt4	SA609X5XB03223	UUU	Untreated	X5	pdx	3856	3838	2783	2773	2773	100	2773	100	0	215.76	159.3	158
4	SA609	Pt4	SA609X6XB03447	UUUU	Untreated	X6	pdx	3238	3236	2464	2450	2450	100	2450	100	0	235.44	202.19	154
5	SA609	Pt4	SA609X7XB03554	UUUUU	Untreated	X7	pdx	2375	2334	1748	1743	1743	100	1743	100	0	215.32	156.56	156
6	SA609	Pt4	SA609X4XB003083	UT	Cisplatin	X4	pdx	1385	1078	604	601	601	100	601	100	0	194.52	118.55	152
7	SA609	Pt4	SA609X5XB03230	UTT	Cisplatin	X5	pdx	3312	3248	2426	2419	2419	100	2419	100	0	235.23	171.1	174
8	SA609	Pt4	SA609X6XB03404	UTTT	Cisplatin	X6	pdx	3901	3778	3054	3047	3047	100	3047	100	0	188.69	93.2	159
9	SA609	Pt4	SA609X7XB03505	UTTTT	Cisplatin	X7	pdx	3683	3554	1939	1934	1934	100	1934	100	0	204.95	121.25	165
10	SA609	Pt4	SA609X5XB03231	UTU	Cisplatin-holiday	X5	pdx	3549	3362	2703	2612	2612	100	2612	100	0	212.74	136	167
11	SA609	Pt4	SA609X6XB03401	UTTU	Cisplatin-holiday	X6	pdx	2668	2496	1849	1844	1844	100	1844	100	0	218	147.12	168
12	SA609	Pt4	SA609X7XB03510	UTTTU	Cisplatin-holiday	X7	pdx	3640	3501	2372	2372	2372	100	2372	100	0	214.63	139.16	170
13	SA535	Pt5	SA535X5XB02895	U	Untreated	X5	pdx	960	860	616	608	608	100	608	100	0	205.08	129.77	161
14	SA535	Pt5	SA535X6XB03099	UU	Untreated	X6	pdx	3237	3167	1326	1319	1315	99.7	1315	100	0	233.4	191.16	165
15	SA535	Pt5	SA535X7XB03448	UUU	Untreated	X7	pdx	1474	1444	749	747	747	100	746	99.87	1	249.79	256.5	165
16	SA535	Pt5	SA535X8XB03664	UUUU	Untreated	X8	pdx	1892	1829	1115	1108	1108	100	1108	100	0	249.92	241.06	169
17	SA535	Pt5	SA535X9XB03776	UUUUU	Untreated	X9	pdx	1513	1451	592	589	589	100	589	100	0	292	342.74	180
18	SA535	Pt5	SA535X6XB03101	UT	Cisplatin	X6	pdx	2481	2372	1112	1104	1104	100	1102	99.82	2	260.58	262.01	169
19	SA535	Pt5	SA535X7XB03304	UTT	Cisplatin	X7	pdx	1613	1557	663	662	655	98.94	655	100	0	274.96	310.88	176
20	SA535	Pt5	SA535X8XB03431	UTTT	Cisplatin	X8	pdx	2181	2028	973	970	815	84.02	795	97.55	20	233.39	209.95	162
21	SA535	Pt5	SA535X10XB03696	UTTTTT	Cisplatin	X10	pdx	1276	1197	589	586	586	100	584	99.66	2	264.03	282.67	173
22	SA535	Pt5	SA535X7XB03305	UTU	Cisplatin-holiday	X7	pdx	2635	2506	881	878	878	100	857	97.61	21	295.41	335.02	188
23	SA535	Pt5	SA535X8XB03434	UTTU	Cisplatin-holiday	X8	pdx	1351	1303	508	507	493	97.24	470	95.33	23	329.7	382.36	203
24	SA535	Pt5	SA535X10XB03693	UTTTTU	Cisplatin-holiday	X10	pdx	1815	1650	900	899	898	99.89	883	98.33	15	247.7	239.77	169
25	SA1035	Pt6	SA1035X4XB02879	U	Untreated	X4	pdx	965	965	253	252	141	55.95	121	85.82	20	382.51	677.01	177
26	SA1035	Pt6	SA1035X5XB03021	UU	Untreated	X5	pdx	3311	3311	1080	1078	841	78.01	690	82.05	151	263.57	226.41	188
27	SA1035	Pt6	SA1035X6XB03216	UUU	Untreated	X6	pdx	6156	6156	1356	1354	1074	79.32	1026	95.53	48	328.75	414.65	176
28	SA1035	Pt6	SA1035X7XB03502	UUUU	Untreated	X7	pdx	3580	3580	747	746	614	82.31	608	99.02	6	328.83	401.93	178
29	SA1035	Pt6	SA1035X8XB03631	UUUUU	Untreated	X8	pdx	2791	2791	679	674	674	100	672	99.7	2	335.12	324.43	205
30	SA1035	Pt6	SA1035X5XB03015	UT	Cisplatin	X5	pdx	2689	2689	740	737	620	84.12	504	81.29	116	243.44	188.27	176
31	SA1035	Pt6	SA1035X6XB03211	UTT	Cisplatin	X6	pdx	3232	3232	810	809	558	68.97	539	96.59	19	355.68	578.96	175
32	SA1035	Pt6	SA1035X7XB03338	UTTT	Cisplatin	X7	pdx	3076	3076	844	842	841	99.88	834	99.17	7	310.36	328.59	183
33	SA1035	Pt6	SA1035X8XB03425	UTTTT	Cisplatin	X8	pdx	1973	1973	402	400	375	93.75	369	98.4	6	339.32	443.23	177
34	SA1035	Pt6	SA1035X6XB03209	UTU	Cisplatin-holiday	X6	pdx	1594	1594	421	419	419	100	409	97.61	10	366.42	623.8	171
35	SA1035	Pt6	SA1035X7XB03340	UTTU	Cisplatin-holiday	X7	pdx	4721	4721	1318	1318	1318	100	1298	98.48	20	327.68	402.84	176
36	SA1035	Pt6	SA1035X8XB03420	UTTTU	Cisplatin-holiday	X8	pdx	2832	2832	609	607	602	99.18	589	97.84	13	318.41	329.8	191
37	SA501	Pt1	SA501X2XB00096	U	Untreated	X2	pdx	7799	7789	2601	2600	2022	77.77	1973	97.58	49	201.6	132.14	152
38	SA530	Pt2	SA530X3XB03295	U	Untreated	X3	pdx	3021	3004	1212	1207	1159	96.02	1142	98.53	17	263.4	265.92	167
39	SA604	Pt3	SA604X7XB02089	U	Untreated	X7	pdx	2540	2487	1196	1191	882	74.06	755	85.6	127	139.92	49.68	124
40	SA604	Pt3	SA604X8XB02164	U	Untreated	X8	pdx	2152	2042	956	953	951	99.79	857	90.12	94	175.63	92.96	145
41	SA604	Pt3	SA604X9XB02425	U	Untreated	X9	pdx	2677	2584	1541	1539	1539	100	1504	97.73	35	219.39	178.35	156

## Sheet: Table S2
Table S2 Clones and 1 + s coefficients value for each clone - results of fitClone model, inferred for serial passaging TNBC SA609-Pt4, SA535-Pt5, SA1035-Pt6 showing time point, clonal abundance (fraction), number of cells, and mean, median and standard deviation of selective coefficients. Note that in this table, we only highlight the most fit clones under treatment and untreated conditions that …
labels	datasetname	clone_name	timepoint	fraction	ncells	mean_1_plus_s	median_1_plus_s	sd_1_plus_s	patient_id
TNBC-SA609 UnRx	SA609	H	X5	0.3	110	1.013	1.013	0.01	Pt4
TNBC-SA609 UnRx	SA609	H	X6	0.37	124	1.013	1.013	0.01	Pt4
TNBC-SA609 Rx	SA609	A	X4	0.37	54	1.048	1.048	0.019	Pt4
TNBC-SA609 Rx	SA609	A	X5	0.98	462	1.048	1.048	0.019	Pt4
TNBC-SA609 Rx	SA609	A	X6	1	448	1.048	1.048	0.019	Pt4
TNBC-SA609 Rx	SA609	A	X7	1	529	1.048	1.048	0.019	Pt4
TNBC-SA535 UnRx	SA535	G	X6	0.16	52	1.012	1.012	0.008	Pt5
TNBC-SA535 UnRx	SA535	G	X7	0.17	76	1.012	1.012	0.008	Pt5
TNBC-SA535 UnRx	SA535	G	X8	0.55	187	1.012	1.012	0.008	Pt5
TNBC-SA535 UnRx	SA535	G	X9	0.76	150	1.012	1.012	0.008	Pt5
TNBC-SA535 Rx	SA535	A	X10	0.71	194	1.014	1.014	0.009	Pt5
TNBC-SA535 Rx	SA535	A	X6	0.24	115	1.014	1.014	0.009	Pt5
TNBC-SA535 Rx	SA535	A	X7	0.2	66	1.014	1.014	0.009	Pt5
TNBC-SA535 Rx	SA535	A	X8	0.33	171	1.014	1.014	0.009	Pt5
TNBC-SA535 Rx	SA535	A	X9	0.46	69	1.014	1.014	0.009	Pt5
TNBC-SA535 Rx	SA535	G	X6	0.19	90	1.001	1.002	0.012	Pt5
TNBC-SA1035 UnRx	SA1035	E	X7	0.5	50	1.063	1.064	0.037	Pt6
TNBC-SA1035 UnRx	SA1035	E	X8	0.69	430	1.063	1.064	0.037	Pt6
TNBC-SA1035 Rx	SA1035	E	X5	0.1	77	1	1	0.023	Pt6
TNBC-SA1035 Rx	SA1035	H	X5	0.07	52	1.02	1.019	0.014	Pt6
TNBC-SA1035 Rx	SA1035	H	X8	0.4	121	1.02	1.019	0.014	Pt6

## Sheet: Table S3
Table S3 Clonealign input hyper parameters for each sample that are used to infer cell clonal labels for scRNA-seq data. CN_purity: the purity of copy number values at each genomic region across cells in a given clone to be taken into account in alignment - this parameter allows to exclude genomic regions with very noisy copy number values; min_counts_per_cell: cells with mean value of UMI counts…
label	datasetname	sample_id	treatment	passage	CN_purity	min_counts_per_cell	initial_shrink	data_init_mu
Pt3	SA604	SA604X7XB02089	UnRx	X7	0.6	50	0	TRUE
Pt4	SA609	SA609X5XB03223	UnRx	X5	0.4	100	0	TRUE
Pt4	SA609	SA609X7XB03554	UnRx	X7	0.4	100	0	TRUE
Pt4	SA609	SA609X4XB003083	Rx	X4	0.4	100	0	TRUE
Pt4	SA609	SA609X5XB03231	RxH	X5	0.6	100	0	FALSE
Pt6	SA1035	SA1035X4XB02879	UnRx	X4	0.6	25	0	TRUE
Pt6	SA1035	SA1035X5XB03021	UnRx	X5	0.6	50	0	TRUE
Pt6	SA1035	SA1035X7XB03502	UnRx	X7	0.4	100	0	TRUE
Pt6	SA1035	SA1035X8XB03631	UnRx	X8	0.4	100	0	TRUE
Pt6	SA1035	SA1035X5XB03015	Rx	X5	0.6	50	0	TRUE
Pt6	SA1035	SA1035X7XB03338	Rx	X7	0.4	100	0	TRUE
Pt6	SA1035	SA1035X6XB03209	RxH	X6	0	100	0	TRUE
Pt6	SA1035	SA1035X7XB03340	RxH	X7	0	100	0	TRUE
Pt6	SA1035	SA1035X8XB03420	RxH	X8	0	100	0	TRUE
everything else	everything else	everything else			0.6	100	0	TRUE

## Sheet: Table S4
Table S4 List of achieved genes from DE analyses between drug treated Rx versus untreated cells UnRx, Pt4-6 (see Figure 3) with their respective values including genes name: ensembl gene id, gene symbol; output of DE analysis: log2 fold change (logFC), PValue: p-value, false discovery rate (FDR); gene type: in-cis genes (In-cis Decrease DownRegulated, In-cis Decrease UpRegulated, In-cis Increase …
ensembl_gene_id	gene_symbol	logFC	PValue	FDR	Gene_Type	DE_comparison
ENSG00000070756	PABPC1	-2.03	1.69551e-183	1.4561e-179	In_cis_Decrease_DownRegulated	Pt4 X4 Rx:A vs. UnRx:H
ENSG00000164919	COX6C	-1.85	1.02554e-181	4.40369e-178	In_cis_Decrease_DownRegulated	Pt4 X4 Rx:A vs. UnRx:H
ENSG00000204628	RACK1	-1.65	1.99033e-169	5.69766e-166	unmapped	Pt4 X4 Rx:A vs. UnRx:H
ENSG00000135390	ATP5MC2	-1.77	2.84191e-162	6.10158e-159	In_cis_Decrease_DownRegulated	Pt4 X4 Rx:A vs. UnRx:H
ENSG00000130203	APOE	3.06	4.63943e-141	7.96868e-138	In_trans_UpRegulated	Pt4 X4 Rx:A vs. UnRx:H
ENSG00000215021	PHB2	-1.74	8.10898e-131	1.16066e-127	In_cis_Decrease_DownRegulated	Pt4 X4 Rx:A vs. UnRx:H
ENSG00000181163	NPM1	-1.34	1.58945e-129	1.95003e-126	In_cis_Decrease_DownRegulated	Pt4 X4 Rx:A vs. UnRx:H
ENSG00000143256	PFDN2	-1.29	5.43523e-129	5.83471e-126	In_trans_DownRegulated	Pt4 X4 Rx:A vs. UnRx:H
ENSG00000104408	EIF3E	-1.85	6.17736e-129	5.89458e-126	In_cis_Decrease_DownRegulated	Pt4 X4 Rx:A vs. UnRx:H
ENSG00000008394	MGST1	-2.34	7.60271e-127	6.52921e-124	In_cis_Decrease_DownRegulated	Pt4 X4 Rx:A vs. UnRx:H
ENSG00000156508	EEF1A1	-0.97	1.23314e-125	9.62748e-123	In_cis_Increase_DownRegulated	Pt4 X4 Rx:A vs. UnRx:H
ENSG00000198763	MT-ND2	-1.11	7.56331e-120	5.41281e-117	unmapped	Pt4 X4 Rx:A vs. UnRx:H
ENSG00000196262	PPIA	-1.24	2.48833e-104	1.64383e-101	In_trans_DownRegulated	Pt4 X4 Rx:A vs. UnRx:H
ENSG00000147669	POLR2K	-1.86	7.78868e-104	4.7778e-101	In_cis_Decrease_DownRegulated	Pt4 X4 Rx:A vs. UnRx:H
ENSG00000173660	UQCRH	-0.98	1.43669e-103	8.22554e-101	In_trans_DownRegulated	Pt4 X4 Rx:A vs. UnRx:H
ENSG00000131016	AKAP12	2.03	3.9276e-103	2.10814e-100	In_trans_UpRegulated	Pt4 X4 Rx:A vs. UnRx:H
ENSG00000108561	C1QBP	-1.18	2.87618e-91	1.45298e-88	In_trans_DownRegulated	Pt4 X4 Rx:A vs. UnRx:H
ENSG00000167522	ANKRD11	1.6	1.03822e-86	4.95347e-84	In_trans_UpRegulated	Pt4 X4 Rx:A vs. UnRx:H
ENSG00000133112	TPT1	-0.88	4.57659e-86	2.06862e-83	In_cis_Decrease_DownRegulated	Pt4 X4 Rx:A vs. UnRx:H
ENSG00000170627	GTSF1	-1.73	1.61653e-84	6.9414e-82	In_cis_Decrease_DownRegulated	Pt4 X4 Rx:A vs. UnRx:H
ENSG00000156467	UQCRB	-0.75	9.64795e-83	3.94555e-80	In_cis_Decrease_DownRegulated	Pt4 X4 Rx:A vs. UnRx:H
ENSG00000120963	ZNF706	-1.66	5.68222e-81	2.21813e-78	In_cis_Decrease_DownRegulated	Pt4 X4 Rx:A vs. UnRx:H
ENSG00000164934	DCAF13	-1.48	1.04001e-80	3.8833e-78	In_cis_Decrease_DownRegulated	Pt4 X4 Rx:A vs. UnRx:H
ENSG00000060138	YBX3	-1.21	1.51019e-80	5.40396e-78	In_cis_Decrease_DownRegulated	Pt4 X4 Rx:A vs. UnRx:H
ENSG00000116132	PRRX1	-2.13	1.91103e-80	6.56478e-78	In_cis_Decrease_DownRegulated	Pt4 X4 Rx:A vs. UnRx:H
ENSG00000102109	PCSK1N	1.27	2.85035e-76	9.41493e-74	In_trans_UpRegulated	Pt4 X4 Rx:A vs. UnRx:H
ENSG00000170315	UBB	0.87	5.69596e-76	1.81174e-73	In_trans_UpRegulated	Pt4 X4 Rx:A vs. UnRx:H
ENSG00000132432	SEC61G	-1.14	5.68034e-75	1.74224e-72	In_trans_DownRegulated	Pt4 X4 Rx:A vs. UnRx:H
ENSG00000206503	HLA-A	1.85	1.00204e-72	2.96742e-70	In_cis_Increase_UpRegulated	Pt4 X4 Rx:A vs. UnRx:H
ENSG00000114861	FOXP1	1.77	1.85418e-72	5.30789e-70	In_trans_UpRegulated	Pt4 X4 Rx:A vs. UnRx:H
ENSG00000136810	TXN	-1.23	4.03155e-72	1.11687e-69	In_trans_DownRegulated	Pt4 X4 Rx:A vs. UnRx:H
ENSG00000146066	HIGD2A	-1.56	5.75003e-72	1.54316e-69	In_cis_Decrease_DownRegulated	Pt4 X4 Rx:A vs. UnRx:H
ENSG00000205777	GAGE1	1	1.30239e-71	3.38936e-69	In_trans_UpRegulated	Pt4 X4 Rx:A vs. UnRx:H
ENSG00000111640	GAPDH	-0.74	1.13309e-70	2.86204e-68	In_cis_Decrease_DownRegulated	Pt4 X4 Rx:A vs. UnRx:H
ENSG00000173113	TRMT112	-1.1	1.43738e-68	3.52691e-66	In_cis_Increase_DownRegulated	Pt4 X4 Rx:A vs. UnRx:H
ENSG00000112514	CUTA	1.13	1.48624e-68	3.54552e-66	In_cis_Increase_UpRegulated	Pt4 X4 Rx:A vs. UnRx:H
ENSG00000150991	UBC	1	1.94751e-68	4.52032e-66	In_trans_UpRegulated	Pt4 X4 Rx:A vs. UnRx:H
ENSG00000005022	SLC25A5	-1.54	3.0444e-67	6.88035e-65	In_trans_DownRegulated	Pt4 X4 Rx:A vs. UnRx:H
ENSG00000154518	ATP5MC3	-1.27	9.05402e-67	1.99374e-64	In_cis_Increase_DownRegulated	Pt4 X4 Rx:A vs. UnRx:H
ENSG00000159450	TCHH	2.35	1.19869e-66	2.57358e-64	In_trans_UpRegulated	Pt4 X4 Rx:A vs. UnRx:H
ENSG00000111845	PAK1IP1	-1.45	1.75133e-66	3.66839e-64	In_cis_Decrease_DownRegulated	Pt4 X4 Rx:A vs. UnRx:H
ENSG00000131143	COX4I1	0.85	1.8368e-66	3.75582e-64	In_trans_UpRegulated	Pt4 X4 Rx:A vs. UnRx:H
ENSG00000175792	RUVBL1	-1.4	2.36905e-66	4.73148e-64	In_cis_Decrease_DownRegulated	Pt4 X4 Rx:A vs. UnRx:H
ENSG00000111716	LDHB	-0.8	2.77996e-66	5.42597e-64	In_trans_DownRegulated	Pt4 X4 Rx:A vs. UnRx:H
ENSG00000104332	SFRP1	1.89	4.26818e-66	8.14559e-64	In_cis_Increase_UpRegulated	Pt4 X4 Rx:A vs. UnRx:H
ENSG00000137210	TMEM14B	-1	4.3936e-66	8.20265e-64	In_cis_Decrease_DownRegulated	Pt4 X4 Rx:A vs. UnRx:H
ENSG00000182985	CADM1	1.63	1.18075e-65	2.1575e-63	In_cis_Increase_UpRegulated	Pt4 X4 Rx:A vs. UnRx:H
ENSG00000129559	NEDD8	-1	2.30316e-65	4.12073e-63	In_cis_Decrease_DownRegulated	Pt4 X4 Rx:A vs. UnRx:H
ENSG00000111639	MRPL51	-0.97	3.16411e-65	5.54558e-63	In_cis_Decrease_DownRegulated	Pt4 X4 Rx:A vs. UnRx:H
ENSG00000145741	BTF3	-0.8	5.22951e-65	8.9822e-63	In_trans_DownRegulated	Pt4 X4 Rx:A vs. UnRx:H
ENSG00000105258	POLR2I	1.03	1.06682e-64	1.79644e-62	In_cis_Increase_UpRegulated	Pt4 X4 Rx:A vs. UnRx:H
ENSG00000117395	EBNA1BP2	-1.43	5.76718e-63	9.52472e-61	In_trans_DownRegulated	Pt4 X4 Rx:A vs. UnRx:H
ENSG00000228474	OST4	-1.18	2.69345e-62	4.36441e-60	In_trans_DownRegulated	Pt4 X4 Rx:A vs. UnRx:H
ENSG00000002330	BAD	1.62	3.83454e-62	6.09834e-60	In_cis_Increase_UpRegulated	Pt4 X4 Rx:A vs. UnRx:H
ENSG00000108344	PSMD3	1.16	9.68238e-62	1.51186e-59	In_cis_Increase_UpRegulated	Pt4 X4 Rx:A vs. UnRx:H
ENSG00000101182	PSMA7	0.83	1.34438e-61	2.0617e-59	In_cis_Increase_UpRegulated	Pt4 X4 Rx:A vs. UnRx:H
ENSG00000149806	FAU	0.69	2.23381e-61	3.36561e-59	In_cis_Increase_UpRegulated	Pt4 X4 Rx:A vs. UnRx:H
ENSG00000170540	ARL6IP1	1.84	6.72705e-61	9.80202e-59	In_cis_Increase_UpRegulated	Pt4 X4 Rx:A vs. UnRx:H
ENSG00000234745	HLA-B	1.58	6.73403e-61	9.80202e-59	In_cis_Increase_UpRegulated	Pt4 X4 Rx:A vs. UnRx:H
ENSG00000250722	SELENOP	-2.01	7.52168e-60	1.0766e-57	In_trans_DownRegulated	Pt4 X4 Rx:A vs. UnRx:H
ENSG00000111843	TMEM14C	-1.09	5.41543e-59	7.62421e-57	In_cis_Decrease_DownRegulated	Pt4 X4 Rx:A vs. UnRx:H
ENSG00000065518	NDUFB4	-1.21	1.69082e-58	2.34205e-56	In_cis_Decrease_DownRegulated	Pt4 X4 Rx:A vs. UnRx:H
ENSG00000169059	VCX3A	1.6	5.3072e-58	7.23464e-56	In_trans_UpRegulated	Pt4 X4 Rx:A vs. UnRx:H
ENSG00000159140	SON	1.01	1.70859e-57	2.29272e-55	In_cis_Increase_UpRegulated	Pt4 X4 Rx:A vs. UnRx:H
ENSG00000106538	RARRES2	1.74	3.48941e-57	4.61031e-55	In_cis_Increase_UpRegulated	Pt4 X4 Rx:A vs. UnRx:H
ENSG00000103363	ELOB	0.9	3.56233e-57	4.63535e-55	In_trans_UpRegulated	Pt4 X4 Rx:A vs. UnRx:H
ENSG00000135924	DNAJB2	1.82	4.6338e-57	5.93957e-55	In_cis_Increase_UpRegulated	Pt4 X4 Rx:A vs. UnRx:H
ENSG00000114942	EEF1B2	-0.86	4.75281e-57	6.00252e-55	In_cis_Increase_DownRegulated	Pt4 X4 Rx:A vs. UnRx:H
ENSG00000205642	VCX3B	1.94	6.21227e-57	7.73202e-55	In_trans_UpRegulated	Pt4 X4 Rx:A vs. UnRx:H
ENSG00000110492	MDK	0.87	1.07903e-56	1.32381e-54	In_trans_UpRegulated	Pt4 X4 Rx:A vs. UnRx:H
ENSG00000090266	NDUFB2	0.95	1.14397e-56	1.38372e-54	In_cis_Increase_UpRegulated	Pt4 X4 Rx:A vs. UnRx:H
ENSG00000277791	PSMB3	0.93	1.26161e-56	1.50482e-54	In_cis_Increase_UpRegulated	Pt4 X4 Rx:A vs. UnRx:H
ENSG00000099341	PSMD8	0.9	2.76678e-56	3.25494e-54	In_cis_Increase_UpRegulated	Pt4 X4 Rx:A vs. UnRx:H
ENSG00000166913	YWHAB	0.86	3.94013e-56	4.57268e-54	In_cis_Increase_UpRegulated	Pt4 X4 Rx:A vs. UnRx:H
ENSG00000149100	EIF3M	-1.12	8.28517e-56	9.48707e-54	In_trans_DownRegulated	Pt4 X4 Rx:A vs. UnRx:H
ENSG00000171222	SCAND1	1.14	1.32042e-55	1.49207e-53	In_cis_Increase_UpRegulated	Pt4 X4 Rx:A vs. UnRx:H
ENSG00000100664	EIF5	1.09	3.52469e-55	3.93118e-53	In_trans_UpRegulated	Pt4 X4 Rx:A vs. UnRx:H
ENSG00000117410	ATP6V0B	1	4.67531e-55	5.14764e-53	In_trans_UpRegulated	Pt4 X4 Rx:A vs. UnRx:H
ENSG00000213160	KLHL23	1.23	1.45505e-54	1.58176e-52	In_cis_Increase_UpRegulated	Pt4 X4 Rx:A vs. UnRx:H
ENSG00000147381	MAGEA4	-1.23	2.0927e-53	2.24651e-51	In_trans_DownRegulated	Pt4 X4 Rx:A vs. UnRx:H
ENSG00000167552	TUBA1A	1.46	3.23069e-53	3.42533e-51	In_cis_Decrease_UpRegulated	Pt4 X4 Rx:A vs. UnRx:H
ENSG00000132541	RIDA	-1.79	3.75771e-53	3.93552e-51	In_cis_Decrease_DownRegulated	Pt4 X4 Rx:A vs. UnRx:H
ENSG00000048162	NOP16	-1.68	1.11977e-52	1.15863e-50	In_cis_Decrease_DownRegulated	Pt4 X4 Rx:A vs. UnRx:H
ENSG00000125835	SNRPB	-0.73	1.51415e-52	1.54804e-50	In_trans_DownRegulated	Pt4 X4 Rx:A vs. UnRx:H
ENSG00000177700	POLR2L	1.14	8.29386e-52	8.37972e-50	In_trans_UpRegulated	Pt4 X4 Rx:A vs. UnRx:H
ENSG00000125534	PPDPF	1.34	3.36433e-51	3.35963e-49	unmapped	Pt4 X4 Rx:A vs. UnRx:H
ENSG00000183971	NPW	1.6	1.23364e-50	1.21776e-48	In_trans_UpRegulated	Pt4 X4 Rx:A vs. UnRx:H
ENSG00000134884	ARGLU1	1.25	1.45177e-50	1.4168e-48	In_cis_Increase_UpRegulated	Pt4 X4 Rx:A vs. UnRx:H
ENSG00000104872	PIH1D1	-1.48	2.792e-49	2.69412e-47	In_trans_DownRegulated	Pt4 X4 Rx:A vs. UnRx:H
ENSG00000169100	SLC25A6	-0.69	6.83705e-49	6.52407e-47	In_trans_DownRegulated	Pt4 X4 Rx:A vs. UnRx:H
ENSG00000131051	RBM39	0.93	7.44102e-49	7.02236e-47	In_cis_Increase_UpRegulated	Pt4 X4 Rx:A vs. UnRx:H
ENSG00000214253	FIS1	1.19	6.0385e-48	5.63681e-46	In_cis_Increase_UpRegulated	Pt4 X4 Rx:A vs. UnRx:H
ENSG00000160789	LMNA	1.51	7.85206e-48	7.25092e-46	In_trans_UpRegulated	Pt4 X4 Rx:A vs. UnRx:H
ENSG00000063046	EIF4B	-0.92	8.0401e-48	7.34557e-46	In_cis_Decrease_DownRegulated	Pt4 X4 Rx:A vs. UnRx:H
ENSG00000132549	VPS13B	-1.69	5.16873e-47	4.67253e-45	In_cis_Decrease_DownRegulated	Pt4 X4 Rx:A vs. UnRx:H
ENSG00000168003	SLC3A2	1.52	5.51336e-47	4.93216e-45	In_cis_Increase_UpRegulated	Pt4 X4 Rx:A vs. UnRx:H
ENSG00000169230	PRELID1	-0.94	9.86604e-47	8.73501e-45	In_cis_Decrease_DownRegulated	Pt4 X4 Rx:A vs. UnRx:H
ENSG00000164713	BRI3	0.97	9.98573e-47	8.75076e-45	In_cis_Increase_UpRegulated	Pt4 X4 Rx:A vs. UnRx:H
ENSG00000005075	POLR2J	0.98	1.31499e-46	1.14072e-44	In_cis_Increase_UpRegulated	Pt4 X4 Rx:A vs. UnRx:H
ENSG00000197746	PSAP	0.84	1.83385e-46	1.57491e-44	In_trans_UpRegulated	Pt4 X4 Rx:A vs. UnRx:H
ENSG00000175110	MRPS22	-1.58	2.17642e-46	1.85061e-44	In_cis_Decrease_DownRegulated	Pt4 X4 Rx:A vs. UnRx:H
ENSG00000182117	NOP10	-1.12	2.34476e-46	1.97419e-44	In_trans_DownRegulated	Pt4 X4 Rx:A vs. UnRx:H
ENSG00000198937	CCDC167	1.39	5.88926e-46	4.91038e-44	In_cis_Increase_UpRegulated	Pt4 X4 Rx:A vs. UnRx:H
ENSG00000169136	ATF5	2.03	1.3171e-45	1.08762e-43	In_trans_UpRegulated	Pt4 X4 Rx:A vs. UnRx:H
ENSG00000161203	AP2M1	1.21	1.57033e-45	1.28438e-43	In_cis_Increase_UpRegulated	Pt4 X4 Rx:A vs. UnRx:H
ENSG00000151914	DST	1.17	5.05186e-45	4.09296e-43	In_trans_UpRegulated	Pt4 X4 Rx:A vs. UnRx:H
ENSG00000102317	RBM3	-0.86	8.41835e-45	6.75671e-43	In_trans_DownRegulated	Pt4 X4 Rx:A vs. UnRx:H
ENSG00000164920	OSR2	-1.71	1.70503e-44	1.35582e-42	In_cis_Decrease_DownRegulated	Pt4 X4 Rx:A vs. UnRx:H
ENSG00000197912	SPG7	1.27	1.85116e-44	1.45851e-42	In_trans_UpRegulated	Pt4 X4 Rx:A vs. UnRx:H
ENSG00000151465	CDC123	-0.98	2.0511e-44	1.60135e-42	In_cis_Decrease_DownRegulated	Pt4 X4 Rx:A vs. UnRx:H
ENSG00000136425	CIB2	1.44	3.15927e-44	2.44431e-42	In_cis_Increase_UpRegulated	Pt4 X4 Rx:A vs. UnRx:H
ENSG00000108518	PFN1	-0.83	7.30933e-44	5.60469e-42	In_trans_DownRegulated	Pt4 X4 Rx:A vs. UnRx:H
ENSG00000172932	ANKRD13D	1.62	8.8891e-44	6.75572e-42	In_cis_Increase_UpRegulated	Pt4 X4 Rx:A vs. UnRx:H
ENSG00000145494	NDUFS6	0.85	1.03732e-43	7.81445e-42	In_cis_Decrease_UpRegulated	Pt4 X4 Rx:A vs. UnRx:H
ENSG00000124702	KLHDC3	-1.23	1.15007e-43	8.5885e-42	In_trans_DownRegulated	Pt4 X4 Rx:A vs. UnRx:H
ENSG00000160194	NDUFV3	1.19	1.6142e-43	1.19506e-41	In_cis_Increase_UpRegulated	Pt4 X4 Rx:A vs. UnRx:H
ENSG00000115392	FANCL	-1.38	1.51224e-42	1.11001e-40	In_trans_DownRegulated	Pt4 X4 Rx:A vs. UnRx:H
ENSG00000152767	FARP1	1.26	1.84434e-42	1.3423e-40	In_cis_Increase_UpRegulated	Pt4 X4 Rx:A vs. UnRx:H
ENSG00000184368	MAP7D2	1.44	1.91877e-42	1.38474e-40	In_trans_UpRegulated	Pt4 X4 Rx:A vs. UnRx:H
ENSG00000232388	SMIM26	-0.85	2.53831e-42	1.81659e-40	In_trans_DownRegulated	Pt4 X4 Rx:A vs. UnRx:H
ENSG00000114023	FAM162A	-1.27	2.64698e-42	1.8787e-40	In_cis_Decrease_DownRegulated	Pt4 X4 Rx:A vs. UnRx:H
ENSG00000198162	MAN1A2	1.09	2.97251e-42	2.09245e-40	In_trans_UpRegulated	Pt4 X4 Rx:A vs. UnRx:H
ENSG00000106803	SEC61B	0.8	3.90301e-42	2.72512e-40	In_cis_Increase_UpRegulated	Pt4 X4 Rx:A vs. UnRx:H
ENSG00000121931	LRIF1	1.38	4.32967e-42	2.99864e-40	In_trans_UpRegulated	Pt4 X4 Rx:A vs. UnRx:H
ENSG00000123131	PRDX4	0.72	5.83149e-42	4.00647e-40	In_trans_UpRegulated	Pt4 X4 Rx:A vs. UnRx:H
ENSG00000163565	IFI16	-1.66	9.96921e-42	6.79488e-40	In_trans_DownRegulated	Pt4 X4 Rx:A vs. UnRx:H
ENSG00000175166	PSMD2	1.07	1.24753e-41	8.43607e-40	In_cis_Increase_UpRegulated	Pt4 X4 Rx:A vs. UnRx:H
ENSG00000214078	CPNE1	1.32	1.43261e-41	9.61191e-40	In_cis_Increase_UpRegulated	Pt4 X4 Rx:A vs. UnRx:H
ENSG00000120885	CLU	1.55	1.48821e-41	9.90759e-40	In_cis_Increase_UpRegulated	Pt4 X4 Rx:A vs. UnRx:H
ENSG00000164754	RAD21	1.23	1.64858e-41	1.08908e-39	In_cis_Decrease_UpRegulated	Pt4 X4 Rx:A vs. UnRx:H
ENSG00000103485	QPRT	1.27	2.00856e-41	1.31676e-39	In_trans_UpRegulated	Pt4 X4 Rx:A vs. UnRx:H
ENSG00000264364	DYNLL2	1.4	3.43648e-41	2.23579e-39	In_cis_Increase_UpRegulated	Pt4 X4 Rx:A vs. UnRx:H
ENSG00000137285	TUBB2B	1.11	3.52704e-41	2.27746e-39	In_cis_Decrease_UpRegulated	Pt4 X4 Rx:A vs. UnRx:H
ENSG00000174886	NDUFA11	0.95	6.51722e-41	4.16688e-39	In_trans_UpRegulated	Pt4 X4 Rx:A vs. UnRx:H
ENSG00000204525	HLA-C	1.38	6.55017e-41	4.16688e-39	In_cis_Increase_UpRegulated	Pt4 X4 Rx:A vs. UnRx:H
ENSG00000272398	CD24	-0.78	1.45061e-40	9.16018e-39	In_trans_DownRegulated	Pt4 X4 Rx:A vs. UnRx:H
ENSG00000132475	H3F3B	0.88	1.64496e-40	1.03116e-38	In_cis_Increase_UpRegulated	Pt4 X4 Rx:A vs. UnRx:H
ENSG00000251562	MALAT1	0.57	2.52244e-40	1.56976e-38	In_cis_Increase_UpRegulated	Pt4 X4 Rx:A vs. UnRx:H
ENSG00000230989	HSBP1	0.78	3.18054e-40	1.96507e-38	In_trans_UpRegulated	Pt4 X4 Rx:A vs. UnRx:H
ENSG00000115524	SF3B1	0.9	3.86396e-40	2.37026e-38	In_cis_Increase_UpRegulated	Pt4 X4 Rx:A vs. UnRx:H
ENSG00000204568	MRPS18B	0.91	4.72699e-40	2.87911e-38	In_cis_Increase_UpRegulated	Pt4 X4 Rx:A vs. UnRx:H
ENSG00000141002	TCF25	1.21	4.98072e-40	3.01228e-38	In_trans_UpRegulated	Pt4 X4 Rx:A vs. UnRx:H
ENSG00000151366	NDUFC2	0.89	5.48969e-40	3.29689e-38	In_cis_Increase_UpRegulated	Pt4 X4 Rx:A vs. UnRx:H
ENSG00000143194	MAEL	1.1	6.87403e-40	4.0996e-38	In_cis_Decrease_UpRegulated	Pt4 X4 Rx:A vs. UnRx:H
ENSG00000127914	AKAP9	1.03	9.09922e-40	5.38925e-38	In_cis_Increase_UpRegulated	Pt4 X4 Rx:A vs. UnRx:H
ENSG00000003056	M6PR	-1.23	9.23838e-40	5.43419e-38	In_cis_Decrease_DownRegulated	Pt4 X4 Rx:A vs. UnRx:H
ENSG00000146540	C7orf50	1.1	1.20792e-39	7.05691e-38	In_trans_UpRegulated	Pt4 X4 Rx:A vs. UnRx:H
ENSG00000112769	LAMA4	-1.68	1.2484e-39	7.24407e-38	In_cis_Decrease_DownRegulated	Pt4 X4 Rx:A vs. UnRx:H
ENSG00000126749	EMG1_ENSG00000126749	-1.18	1.42434e-39	8.20953e-38	In_cis_Decrease_DownRegulated	Pt4 X4 Rx:A vs. UnRx:H
ENSG00000077235	GTF3C1	1.3	1.45081e-39	8.30639e-38	In_cis_Increase_UpRegulated	Pt4 X4 Rx:A vs. UnRx:H
ENSG00000168256	NKIRAS2	1.2	2.25908e-39	1.28484e-37	In_cis_Increase_UpRegulated	Pt4 X4 Rx:A vs. UnRx:H
ENSG00000164330	EBF1	1.56	2.31351e-39	1.30713e-37	In_cis_Decrease_UpRegulated	Pt4 X4 Rx:A vs. UnRx:H
ENSG00000142156	COL6A1	1.46	2.36228e-39	1.32596e-37	In_cis_Increase_UpRegulated	Pt4 X4 Rx:A vs. UnRx:H
ENSG00000185122	HSF1	1.42	2.89331e-39	1.61349e-37	In_cis_Increase_UpRegulated	Pt4 X4 Rx:A vs. UnRx:H
ENSG00000225921	NOL7	-0.79	3.68715e-39	2.04292e-37	In_trans_DownRegulated	Pt4 X4 Rx:A vs. UnRx:H
ENSG00000147889	CDKN2A	-1.16	4.17808e-39	2.30009e-37	In_trans_DownRegulated	Pt4 X4 Rx:A vs. UnRx:H
ENSG00000255823	MTRNR2L8	0.78	6.54305e-39	3.57909e-37	In_trans_UpRegulated	Pt4 X4 Rx:A vs. UnRx:H
ENSG00000183255	PTTG1IP	1.12	8.61009e-39	4.67997e-37	In_cis_Increase_UpRegulated	Pt4 X4 Rx:A vs. UnRx:H
ENSG00000104529	EEF1D	1.06	1.254e-38	6.77316e-37	In_cis_Increase_UpRegulated	Pt4 X4 Rx:A vs. UnRx:H
ENSG00000115875	SRSF7	-0.78	1.81207e-38	9.7263e-37	In_trans_DownRegulated	Pt4 X4 Rx:A vs. UnRx:H
ENSG00000240065	PSMB9	1.51	2.16351e-38	1.15405e-36	In_cis_Increase_UpRegulated	Pt4 X4 Rx:A vs. UnRx:H
ENSG00000125995	ROMO1	0.93	3.17744e-38	1.68444e-36	In_cis_Increase_UpRegulated	Pt4 X4 Rx:A vs. UnRx:H
ENSG00000142507	PSMB6	0.79	5.45475e-38	2.87395e-36	In_trans_UpRegulated	Pt4 X4 Rx:A vs. UnRx:H
ENSG00000101210	EEF1A2	1.42	6.04219e-38	3.16404e-36	In_cis_Increase_UpRegulated	Pt4 X4 Rx:A vs. UnRx:H
ENSG00000118257	NRP2	1.65	6.22375e-38	3.23937e-36	In_cis_Increase_UpRegulated	Pt4 X4 Rx:A vs. UnRx:H
ENSG00000142186	SCYL1	1.42	2.49253e-37	1.28951e-35	In_cis_Increase_UpRegulated	Pt4 X4 Rx:A vs. UnRx:H
ENSG00000167642	SPINT2	1.22	3.1486e-37	1.61917e-35	In_cis_Increase_UpRegulated	Pt4 X4 Rx:A vs. UnRx:H
ENSG00000124802	EEF1E1	-0.96	3.30292e-37	1.68842e-35	In_cis_Decrease_DownRegulated	Pt4 X4 Rx:A vs. UnRx:H
ENSG00000147123	NDUFB11	0.53	3.58081e-37	1.81965e-35	In_trans_UpRegulated	Pt4 X4 Rx:A vs. UnRx:H
ENSG00000162385	MAGOH	-1	7.09942e-37	3.58646e-35	In_trans_DownRegulated	Pt4 X4 Rx:A vs. UnRx:H
ENSG00000126432	PRDX5	0.78	7.32215e-37	3.67734e-35	In_cis_Increase_UpRegulated	Pt4 X4 Rx:A vs. UnRx:H
ENSG00000173511	VEGFB	1.13	8.71187e-37	4.34986e-35	In_cis_Increase_UpRegulated	Pt4 X4 Rx:A vs. UnRx:H
ENSG00000131626	PPFIA1	1.32	9.10354e-37	4.51914e-35	In_cis_Increase_UpRegulated	Pt4 X4 Rx:A vs. UnRx:H
ENSG00000128595	CALU	1.03	1.12391e-36	5.54722e-35	In_cis_Increase_UpRegulated	Pt4 X4 Rx:A vs. UnRx:H
ENSG00000152082	MZT2B	0.77	1.16019e-36	5.69353e-35	In_trans_UpRegulated	Pt4 X4 Rx:A vs. UnRx:H
ENSG00000137409	MTCH1	0.83	1.49089e-36	7.27486e-35	In_cis_Increase_UpRegulated	Pt4 X4 Rx:A vs. UnRx:H
ENSG00000070814	TCOF1	-1.23	1.50252e-36	7.29022e-35	In_cis_Decrease_DownRegulated	Pt4 X4 Rx:A vs. UnRx:H
ENSG00000170035	UBE2E3	0.91	1.54516e-36	7.43979e-35	In_cis_Increase_UpRegulated	Pt4 X4 Rx:A vs. UnRx:H
ENSG00000090863	GLG1	1.25	1.55068e-36	7.43979e-35	In_trans_UpRegulated	Pt4 X4 Rx:A vs. UnRx:H
ENSG00000175197	DDIT3	1.66	1.92319e-36	9.17577e-35	In_cis_Decrease_UpRegulated	Pt4 X4 Rx:A vs. UnRx:H
ENSG00000183696	UPP1	1.47	4.15818e-36	1.97296e-34	In_trans_UpRegulated	Pt4 X4 Rx:A vs. UnRx:H
ENSG00000144895	EIF2A	-1.28	4.91268e-36	2.31814e-34	In_cis_Decrease_DownRegulated	Pt4 X4 Rx:A vs. UnRx:H
ENSG00000058091	CDK14	1.41	5.24793e-36	2.4628e-34	In_cis_Increase_UpRegulated	Pt4 X4 Rx:A vs. UnRx:H
ENSG00000196950	SLC39A10	1.3	5.47836e-36	2.55696e-34	In_cis_Increase_UpRegulated	Pt4 X4 Rx:A vs. UnRx:H
ENSG00000187954	CYHR1	1.48	8.24389e-36	3.82695e-34	In_cis_Increase_UpRegulated	Pt4 X4 Rx:A vs. UnRx:H
ENSG00000083168	KAT6A	1.26	8.7655e-36	4.04721e-34	In_cis_Increase_UpRegulated	Pt4 X4 Rx:A vs. UnRx:H
ENSG00000051620	HEBP2	0.92	9.272e-36	4.25818e-34	In_trans_UpRegulated	Pt4 X4 Rx:A vs. UnRx:H
ENSG00000257923	CUX1	1.23	1.03084e-35	4.70895e-34	In_cis_Increase_UpRegulated	Pt4 X4 Rx:A vs. UnRx:H
ENSG00000165916	PSMC3	1.06	1.11096e-35	5.0481e-34	In_cis_Increase_UpRegulated	Pt4 X4 Rx:A vs. UnRx:H
ENSG00000084234	APLP2	1.15	1.29841e-35	5.8688e-34	In_cis_Increase_UpRegulated	Pt4 X4 Rx:A vs. UnRx:H
ENSG00000242086	MUC20-OT1	1.21	2.4415e-35	1.09778e-33	In_trans_UpRegulated	Pt4 X4 Rx:A vs. UnRx:H
ENSG00000129946	SHC2	1.47	3.75198e-35	1.67823e-33	In_trans_UpRegulated	Pt4 X4 Rx:A vs. UnRx:H
ENSG00000105438	KDELR1	0.97	3.82356e-35	1.70138e-33	In_trans_UpRegulated	Pt4 X4 Rx:A vs. UnRx:H
ENSG00000088356	PDRG1	1.22	4.72458e-35	2.09148e-33	In_cis_Increase_UpRegulated	Pt4 X4 Rx:A vs. UnRx:H
ENSG00000078668	VDAC3	0.89	4.88449e-35	2.15118e-33	In_cis_Increase_UpRegulated	Pt4 X4 Rx:A vs. UnRx:H
ENSG00000106211	HSPB1	1.01	5.02284e-35	2.19035e-33	In_cis_Increase_UpRegulated	Pt4 X4 Rx:A vs. UnRx:H
ENSG00000140995	DEF8	1.35	5.02444e-35	2.19035e-33	In_trans_UpRegulated	Pt4 X4 Rx:A vs. UnRx:H
ENSG00000188994	ZNF292	0.94	6.16057e-35	2.67207e-33	In_trans_UpRegulated	Pt4 X4 Rx:A vs. UnRx:H
ENSG00000140391	TSPAN3	1.15	6.43045e-35	2.77511e-33	In_cis_Increase_UpRegulated	Pt4 X4 Rx:A vs. UnRx:H
ENSG00000168439	STIP1	1.06	1.09337e-34	4.69493e-33	In_cis_Increase_UpRegulated	Pt4 X4 Rx:A vs. UnRx:H
ENSG00000189064	GAGE2A	0.93	1.27371e-34	5.44211e-33	unmapped	Pt4 X4 Rx:A vs. UnRx:H
ENSG00000183955	KMT5A	1.32	2.18665e-34	9.29649e-33	In_trans_UpRegulated	Pt4 X4 Rx:A vs. UnRx:H
ENSG00000111652	COPS7A	-1.43	3.42474e-34	1.44885e-32	In_cis_Decrease_DownRegulated	Pt4 X4 Rx:A vs. UnRx:H
ENSG00000198952	SMG5	1.29	5.05856e-34	2.12956e-32	In_trans_UpRegulated	Pt4 X4 Rx:A vs. UnRx:H
ENSG00000069482	GAL	1.32	7.04471e-34	2.95122e-32	In_cis_Increase_UpRegulated	Pt4 X4 Rx:A vs. UnRx:H
ENSG00000182307	C8orf33	1.33	1.04134e-33	4.34126e-32	In_cis_Increase_UpRegulated	Pt4 X4 Rx:A vs. UnRx:H
ENSG00000008256	CYTH3	1.44	1.17789e-33	4.8868e-32	In_trans_UpRegulated	Pt4 X4 Rx:A vs. UnRx:H
ENSG00000101126	ADNP	1.04	1.36682e-33	5.64339e-32	In_cis_Increase_UpRegulated	Pt4 X4 Rx:A vs. UnRx:H
ENSG00000110717	NDUFS8	0.86	1.57839e-33	6.48575e-32	In_cis_Increase_UpRegulated	Pt4 X4 Rx:A vs. UnRx:H
ENSG00000123240	OPTN	1.41	1.73544e-33	7.09713e-32	In_cis_Decrease_UpRegulated	Pt4 X4 Rx:A vs. UnRx:H
ENSG00000006007	GDE1	1.18	1.85612e-33	7.55469e-32	In_cis_Increase_UpRegulated	Pt4 X4 Rx:A vs. UnRx:H
ENSG00000162851	TFB2M	-1.36	1.88434e-33	7.63335e-32	In_cis_Decrease_DownRegulated	Pt4 X4 Rx:A vs. UnRx:H
ENSG00000243449	C4orf48	0.93	2.3556e-33	9.49762e-32	In_trans_UpRegulated	Pt4 X4 Rx:A vs. UnRx:H
ENSG00000164692	COL1A2	-1.48	3.30904e-33	1.32795e-31	In_cis_Increase_DownRegulated	Pt4 X4 Rx:A vs. UnRx:H
ENSG00000172531	PPP1CA	0.92	3.7058e-33	1.48025e-31	In_cis_Increase_UpRegulated	Pt4 X4 Rx:A vs. UnRx:H
ENSG00000051523	CYBA	1.36	3.76517e-33	1.497e-31	In_trans_UpRegulated	Pt4 X4 Rx:A vs. UnRx:H
ENSG00000140577	CRTC3	1.31	4.76273e-33	1.8849e-31	In_cis_Increase_UpRegulated	Pt4 X4 Rx:A vs. UnRx:H
ENSG00000166582	CENPV	-0.87	5.31293e-33	2.093e-31	In_trans_DownRegulated	Pt4 X4 Rx:A vs. UnRx:H
ENSG00000096696	DSP	1.37	5.91196e-33	2.31835e-31	In_cis_Decrease_UpRegulated	Pt4 X4 Rx:A vs. UnRx:H
ENSG00000181991	MRPS11	1.07	6.25031e-33	2.43989e-31	In_cis_Increase_UpRegulated	Pt4 X4 Rx:A vs. UnRx:H
ENSG00000187735	TCEA1	0.78	7.87382e-33	3.05975e-31	In_trans_UpRegulated	Pt4 X4 Rx:A vs. UnRx:H
ENSG00000110917	MLEC	0.95	7.91362e-33	3.06136e-31	In_trans_UpRegulated	Pt4 X4 Rx:A vs. UnRx:H
ENSG00000101294	HM13	0.87	8.80767e-33	3.39194e-31	In_cis_Increase_UpRegulated	Pt4 X4 Rx:A vs. UnRx:H
ENSG00000142864	SERBP1	-0.53	1.50854e-32	5.78362e-31	In_trans_DownRegulated	Pt4 X4 Rx:A vs. UnRx:H
ENSG00000009954	BAZ1B	1.01	1.95525e-32	7.46297e-31	In_cis_Increase_UpRegulated	Pt4 X4 Rx:A vs. UnRx:H
ENSG00000137880	GCHFR	1.38	2.00784e-32	7.62981e-31	In_trans_UpRegulated	Pt4 X4 Rx:A vs. UnRx:H
ENSG00000100138	SNU13	-0.81	2.1761e-32	8.23275e-31	In_trans_DownRegulated	Pt4 X4 Rx:A vs. UnRx:H
ENSG00000169020	ATP5ME	0.74	2.62235e-32	9.8775e-31	In_trans_UpRegulated	Pt4 X4 Rx:A vs. UnRx:H
ENSG00000173418	NAA20	-0.92	2.72525e-32	1.02203e-30	In_trans_DownRegulated	Pt4 X4 Rx:A vs. UnRx:H
ENSG00000166848	TERF2IP	1.11	2.96603e-32	1.10749e-30	In_trans_UpRegulated	Pt4 X4 Rx:A vs. UnRx:H
ENSG00000196141	SPATS2L	1.32	2.98232e-32	1.10875e-30	In_cis_Increase_UpRegulated	Pt4 X4 Rx:A vs. UnRx:H
ENSG00000005483	KMT2E	1.08	3.72948e-32	1.38055e-30	In_cis_Increase_UpRegulated	Pt4 X4 Rx:A vs. UnRx:H
ENSG00000130338	TULP4	1.15	5.8492e-32	2.15592e-30	In_trans_UpRegulated	Pt4 X4 Rx:A vs. UnRx:H
ENSG00000204220	PFDN6	-0.91	7.33591e-32	2.69234e-30	In_cis_Increase_DownRegulated	Pt4 X4 Rx:A vs. UnRx:H
ENSG00000173068	BNC2	-1.21	1.10561e-31	4.04041e-30	In_trans_DownRegulated	Pt4 X4 Rx:A vs. UnRx:H
ENSG00000026025	VIM	-1.44	1.84639e-31	6.71897e-30	In_trans_DownRegulated	Pt4 X4 Rx:A vs. UnRx:H
ENSG00000163535	SGO2	1.31	2.34377e-31	8.49296e-30	In_cis_Increase_UpRegulated	Pt4 X4 Rx:A vs. UnRx:H
ENSG00000185624	P4HB	0.87	2.76928e-31	9.99268e-30	unmapped	Pt4 X4 Rx:A vs. UnRx:H
ENSG00000170584	NUDCD2	-1.15	3.07469e-31	1.10483e-29	In_cis_Decrease_DownRegulated	Pt4 X4 Rx:A vs. UnRx:H
ENSG00000147548	NSD3	0.93	3.23625e-31	1.15804e-29	In_cis_Increase_UpRegulated	Pt4 X4 Rx:A vs. UnRx:H
ENSG00000117592	PRDX6	0.52	4.07805e-31	1.45321e-29	In_cis_Decrease_UpRegulated	Pt4 X4 Rx:A vs. UnRx:H
ENSG00000077348	EXOSC5	-1.15	4.3881e-31	1.55723e-29	In_trans_DownRegulated	Pt4 X4 Rx:A vs. UnRx:H
ENSG00000136536	2024-03-07	1.11	5.88058e-31	2.07829e-29	In_cis_Increase_UpRegulated	Pt4 X4 Rx:A vs. UnRx:H
ENSG00000172922	RNASEH2C	0.87	8.09483e-31	2.84912e-29	In_cis_Increase_UpRegulated	Pt4 X4 Rx:A vs. UnRx:H
ENSG00000089220	PEBP1	0.75	8.20744e-31	2.87696e-29	In_trans_UpRegulated	Pt4 X4 Rx:A vs. UnRx:H
ENSG00000234608	MAPKAPK5-AS1	1.24	8.54766e-31	2.98404e-29	In_trans_UpRegulated	Pt4 X4 Rx:A vs. UnRx:H
ENSG00000167641	PPP1R14A	1.29	9.43171e-31	3.27933e-29	In_cis_Increase_UpRegulated	Pt4 X4 Rx:A vs. UnRx:H
ENSG00000102172	SMS	-0.69	1.06867e-30	3.70069e-29	In_trans_DownRegulated	Pt4 X4 Rx:A vs. UnRx:H
ENSG00000173272	MZT2A	0.82	1.19603e-30	4.12512e-29	In_trans_UpRegulated	Pt4 X4 Rx:A vs. UnRx:H
ENSG00000243147	MRPL33	-0.87	1.34264e-30	4.61224e-29	In_trans_DownRegulated	Pt4 X4 Rx:A vs. UnRx:H
ENSG00000102580	DNAJC3	1.25	1.4439e-30	4.94033e-29	In_cis_Increase_UpRegulated	Pt4 X4 Rx:A vs. UnRx:H
ENSG00000143294	PRCC	0.85	1.47367e-30	5.02217e-29	In_trans_UpRegulated	Pt4 X4 Rx:A vs. UnRx:H
ENSG00000023697	DERA	-1.31	1.67547e-30	5.68733e-29	In_cis_Decrease_DownRegulated	Pt4 X4 Rx:A vs. UnRx:H
ENSG00000118363	SPCS2	0.76	1.80148e-30	6.09099e-29	In_cis_Increase_UpRegulated	Pt4 X4 Rx:A vs. UnRx:H
ENSG00000149294	NCAM1	1.22	1.90327e-30	6.4099e-29	In_trans_UpRegulated	Pt4 X4 Rx:A vs. UnRx:H
ENSG00000160298	C21orf58	1.24	2.4962e-30	8.37396e-29	In_trans_UpRegulated	Pt4 X4 Rx:A vs. UnRx:H
ENSG00000163479	SSR2	-0.53	2.71431e-30	9.07024e-29	In_trans_DownRegulated	Pt4 X4 Rx:A vs. UnRx:H
ENSG00000122068	FYTTD1	1.26	2.95466e-30	9.83513e-29	In_trans_UpRegulated	Pt4 X4 Rx:A vs. UnRx:H
ENSG00000160991	ORAI2	1.25	3.45063e-30	1.14417e-28	In_cis_Increase_UpRegulated	Pt4 X4 Rx:A vs. UnRx:H
ENSG00000186184	POLR1D	-0.93	6.17785e-30	2.04059e-28	In_cis_Increase_DownRegulated	Pt4 X4 Rx:A vs. UnRx:H
ENSG00000100216	TOMM22	-0.86	6.91545e-30	2.27547e-28	In_trans_DownRegulated	Pt4 X4 Rx:A vs. UnRx:H
ENSG00000146457	WTAP	1.17	7.21761e-30	2.36583e-28	In_trans_UpRegulated	Pt4 X4 Rx:A vs. UnRx:H
ENSG00000089195	TRMT6	-0.92	8.44415e-30	2.74691e-28	In_trans_DownRegulated	Pt4 X4 Rx:A vs. UnRx:H
ENSG00000142168	SOD1	0.69	1.04412e-29	3.38374e-28	In_cis_Increase_UpRegulated	Pt4 X4 Rx:A vs. UnRx:H
ENSG00000128789	PSMG2	-1.25	1.20183e-29	3.88019e-28	In_cis_Decrease_DownRegulated	Pt4 X4 Rx:A vs. UnRx:H
ENSG00000023734	STRAP	-0.68	1.24207e-29	3.99508e-28	In_cis_Decrease_DownRegulated	Pt4 X4 Rx:A vs. UnRx:H
ENSG00000153485	TMEM251	-1.26	1.36215e-29	4.36498e-28	In_trans_DownRegulated	Pt4 X4 Rx:A vs. UnRx:H
ENSG00000187514	PTMA	-0.51	1.39885e-29	4.4659e-28	In_cis_Decrease_DownRegulated	Pt4 X4 Rx:A vs. UnRx:H
ENSG00000247400	DNAJC3-DT	1.23	1.40679e-29	4.47462e-28	In_cis_Increase_UpRegulated	Pt4 X4 Rx:A vs. UnRx:H
ENSG00000100387	RBX1	0.77	1.50021e-29	4.75417e-28	In_trans_UpRegulated	Pt4 X4 Rx:A vs. UnRx:H
ENSG00000181555	SETD2	1.14	1.76091e-29	5.55981e-28	In_trans_UpRegulated	Pt4 X4 Rx:A vs. UnRx:H
ENSG00000245532	NEAT1	1.41	1.85887e-29	5.84762e-28	In_cis_Increase_UpRegulated	Pt4 X4 Rx:A vs. UnRx:H
ENSG00000122545	SEPT7	0.61	2.12079e-29	6.64721e-28	In_trans_UpRegulated	Pt4 X4 Rx:A vs. UnRx:H
ENSG00000163170	BOLA3	-1.21	2.38474e-29	7.44734e-28	In_trans_DownRegulated	Pt4 X4 Rx:A vs. UnRx:H
ENSG00000176915	ANKLE2	1.02	2.44372e-29	7.60388e-28	In_trans_UpRegulated	Pt4 X4 Rx:A vs. UnRx:H
ENSG00000023902	PLEKHO1	1.17	2.50466e-29	7.76535e-28	In_trans_UpRegulated	Pt4 X4 Rx:A vs. UnRx:H
ENSG00000108829	LRRC59	1.01	2.55286e-29	7.88633e-28	In_cis_Increase_UpRegulated	Pt4 X4 Rx:A vs. UnRx:H
ENSG00000108774	RAB5C	0.87	2.79083e-29	8.59057e-28	In_cis_Increase_UpRegulated	Pt4 X4 Rx:A vs. UnRx:H
ENSG00000031698	SARS	1.1	2.87924e-29	8.83106e-28	In_trans_UpRegulated	Pt4 X4 Rx:A vs. UnRx:H
ENSG00000163900	TMEM41A	1.24	2.9198e-29	8.92358e-28	In_cis_Increase_UpRegulated	Pt4 X4 Rx:A vs. UnRx:H
ENSG00000130703	OSBPL2	1.33	3.84548e-29	1.1711e-27	In_cis_Increase_UpRegulated	Pt4 X4 Rx:A vs. UnRx:H
ENSG00000101460	MAP1LC3A	1.2	4.28441e-29	1.30016e-27	In_cis_Increase_UpRegulated	Pt4 X4 Rx:A vs. UnRx:H
ENSG00000178719	GRINA	1.34	4.93915e-29	1.49357e-27	In_cis_Increase_UpRegulated	Pt4 X4 Rx:A vs. UnRx:H
ENSG00000149547	EI24	0.82	5.27503e-29	1.58954e-27	In_cis_Increase_UpRegulated	Pt4 X4 Rx:A vs. UnRx:H
ENSG00000185418	TARSL2	1.34	5.77836e-29	1.73513e-27	In_cis_Increase_UpRegulated	Pt4 X4 Rx:A vs. UnRx:H
ENSG00000188042	ARL4C	1.34	6.96e-29	2.08266e-27	In_cis_Decrease_UpRegulated	Pt4 X4 Rx:A vs. UnRx:H
ENSG00000178127	NDUFV2	-1	7.73258e-29	2.30581e-27	In_cis_Decrease_DownRegulated	Pt4 X4 Rx:A vs. UnRx:H
ENSG00000154803	FLCN	1.31	8.70701e-29	2.5874e-27	In_trans_UpRegulated	Pt4 X4 Rx:A vs. UnRx:H
ENSG00000205730	ITPRIPL2	1.27	8.82606e-29	2.61373e-27	In_cis_Increase_UpRegulated	Pt4 X4 Rx:A vs. UnRx:H
ENSG00000164733	CTSB	1.21	9.19427e-29	2.71341e-27	In_cis_Increase_UpRegulated	Pt4 X4 Rx:A vs. UnRx:H
ENSG00000285437	POLR2J3_ENSG00000285437	0.9	1.00634e-28	2.95974e-27	unmapped	Pt4 X4 Rx:A vs. UnRx:H
ENSG00000173327	MAP3K11	1.28	1.10248e-28	3.23145e-27	In_cis_Increase_UpRegulated	Pt4 X4 Rx:A vs. UnRx:H
ENSG00000134333	LDHA	-0.7	1.14022e-28	3.33068e-27	In_trans_DownRegulated	Pt4 X4 Rx:A vs. UnRx:H
ENSG00000109832	DDX25	1.24	1.31327e-28	3.82317e-27	In_cis_Increase_UpRegulated	Pt4 X4 Rx:A vs. UnRx:H
ENSG00000140264	SERF2	0.57	1.52496e-28	4.42444e-27	In_trans_UpRegulated	Pt4 X4 Rx:A vs. UnRx:H
ENSG00000204264	PSMB8	1.22	2.40796e-28	6.96282e-27	In_cis_Increase_UpRegulated	Pt4 X4 Rx:A vs. UnRx:H
ENSG00000012048	BRCA1	1.12	2.9576e-28	8.49493e-27	In_cis_Increase_UpRegulated	Pt4 X4 Rx:A vs. UnRx:H
ENSG00000135446	CDK4	-0.81	3.16441e-28	9.05864e-27	In_cis_Decrease_DownRegulated	Pt4 X4 Rx:A vs. UnRx:H
ENSG00000178741	COX5A	0.67	3.3289e-28	9.49787e-27	In_cis_Increase_UpRegulated	Pt4 X4 Rx:A vs. UnRx:H
ENSG00000138495	COX17	-1.14	3.42874e-28	9.75033e-27	In_cis_Decrease_DownRegulated	Pt4 X4 Rx:A vs. UnRx:H
ENSG00000173992	CCS	1.09	4.1388e-28	1.17307e-26	In_cis_Increase_UpRegulated	Pt4 X4 Rx:A vs. UnRx:H
ENSG00000169291	SHE	1.34	4.81284e-28	1.35963e-26	In_trans_UpRegulated	Pt4 X4 Rx:A vs. UnRx:H
ENSG00000152147	GEMIN6	-1.18	4.98235e-28	1.4029e-26	In_trans_DownRegulated	Pt4 X4 Rx:A vs. UnRx:H
ENSG00000119242	CCDC92	1.19	5.32891e-28	1.49558e-26	In_trans_UpRegulated	Pt4 X4 Rx:A vs. UnRx:H
ENSG00000241468	ATP5MF	0.69	5.72466e-28	1.60141e-26	In_cis_Increase_UpRegulated	Pt4 X4 Rx:A vs. UnRx:H
ENSG00000166595	FAM96B	-0.83	6.07499e-28	1.6939e-26	In_trans_DownRegulated	Pt4 X4 Rx:A vs. UnRx:H
ENSG00000233922	LINC01694	1.27	9.12527e-28	2.53617e-26	In_cis_Increase_UpRegulated	Pt4 X4 Rx:A vs. UnRx:H
ENSG00000105568	PPP2R1A	0.75	9.38987e-28	2.6013e-26	In_trans_UpRegulated	Pt4 X4 Rx:A vs. UnRx:H
ENSG00000140416	TPM1	1.09	9.71765e-28	2.68345e-26	In_cis_Increase_UpRegulated	Pt4 X4 Rx:A vs. UnRx:H
ENSG00000033627	ATP6V0A1	1.19	1.00106e-27	2.75548e-26	In_cis_Increase_UpRegulated	Pt4 X4 Rx:A vs. UnRx:H
ENSG00000261236	BOP1	1.2	1.08575e-27	2.97906e-26	In_cis_Increase_UpRegulated	Pt4 X4 Rx:A vs. UnRx:H
ENSG00000112308	C6orf62	1.11	1.14466e-27	3.13069e-26	In_cis_Increase_UpRegulated	Pt4 X4 Rx:A vs. UnRx:H
ENSG00000065548	ZC3H15	0.85	2.50744e-27	6.83615e-26	In_cis_Increase_UpRegulated	Pt4 X4 Rx:A vs. UnRx:H
ENSG00000135111	TBX3	1.33	2.76943e-27	7.52654e-26	In_trans_UpRegulated	Pt4 X4 Rx:A vs. UnRx:H
ENSG00000137876	RSL24D1	-0.9	3.39386e-27	9.16557e-26	In_trans_DownRegulated	Pt4 X4 Rx:A vs. UnRx:H
ENSG00000143252	SDHC	-0.63	3.85549e-27	1.03796e-25	In_trans_DownRegulated	Pt4 X4 Rx:A vs. UnRx:H
ENSG00000124784	RIOK1	-0.85	4.57391e-27	1.22752e-25	In_cis_Decrease_DownRegulated	Pt4 X4 Rx:A vs. UnRx:H
ENSG00000137492	THAP12	1.07	6.08329e-27	1.62752e-25	In_cis_Increase_UpRegulated	Pt4 X4 Rx:A vs. UnRx:H
ENSG00000139746	RBM26	0.97	6.3932e-27	1.70512e-25	In_trans_UpRegulated	Pt4 X4 Rx:A vs. UnRx:H
ENSG00000204370	SDHD	-0.99	6.98079e-27	1.85607e-25	In_trans_DownRegulated	Pt4 X4 Rx:A vs. UnRx:H
ENSG00000112130	RNF8	0.9	7.88743e-27	2.09066e-25	In_cis_Increase_UpRegulated	Pt4 X4 Rx:A vs. UnRx:H
ENSG00000129460	NGDN	-1.16	9.06593e-27	2.39564e-25	In_cis_Decrease_DownRegulated	Pt4 X4 Rx:A vs. UnRx:H
ENSG00000008294	SPAG9	1	9.46259e-27	2.49278e-25	In_cis_Increase_UpRegulated	Pt4 X4 Rx:A vs. UnRx:H
ENSG00000092201	SUPT16H	-0.7	1.06787e-26	2.80454e-25	In_trans_DownRegulated	Pt4 X4 Rx:A vs. UnRx:H
ENSG00000178035	IMPDH2	-0.92	1.16673e-26	3.05484e-25	In_trans_DownRegulated	Pt4 X4 Rx:A vs. UnRx:H
ENSG00000023287	RB1CC1	0.78	1.23548e-26	3.22501e-25	In_trans_UpRegulated	Pt4 X4 Rx:A vs. UnRx:H
ENSG00000167815	PRDX2	0.85	1.28479e-26	3.34356e-25	In_trans_UpRegulated	Pt4 X4 Rx:A vs. UnRx:H
ENSG00000089685	BIRC5	1.09	1.35522e-26	3.51621e-25	In_cis_Increase_UpRegulated	Pt4 X4 Rx:A vs. UnRx:H
ENSG00000102606	ARHGEF7	1.13	1.51265e-26	3.91285e-25	In_cis_Increase_UpRegulated	Pt4 X4 Rx:A vs. UnRx:H
ENSG00000180879	SSR4	1.09	1.71375e-26	4.41972e-25	In_trans_UpRegulated	Pt4 X4 Rx:A vs. UnRx:H
ENSG00000260032	NORAD	0.89	1.79325e-26	4.61092e-25	In_cis_Increase_UpRegulated	Pt4 X4 Rx:A vs. UnRx:H
ENSG00000169738	DCXR	1.01	2.14505e-26	5.49901e-25	unmapped	Pt4 X4 Rx:A vs. UnRx:H
ENSG00000167792	NDUFV1	0.88	2.20779e-26	5.64301e-25	In_cis_Increase_UpRegulated	Pt4 X4 Rx:A vs. UnRx:H
ENSG00000118418	HMGN3	0.7	2.23732e-26	5.7015e-25	In_trans_UpRegulated	Pt4 X4 Rx:A vs. UnRx:H
ENSG00000079616	KIF22	1.13	2.65679e-26	6.75046e-25	In_trans_UpRegulated	Pt4 X4 Rx:A vs. UnRx:H
ENSG00000164687	FABP5	0.91	2.82265e-26	7.1507e-25	In_cis_Increase_UpRegulated	Pt4 X4 Rx:A vs. UnRx:H
ENSG00000128050	PAICS	-0.86	3.73201e-26	9.42335e-25	In_trans_DownRegulated	Pt4 X4 Rx:A vs. UnRx:H
ENSG00000169398	PTK2	1.2	3.74169e-26	9.42335e-25	In_cis_Increase_UpRegulated	Pt4 X4 Rx:A vs. UnRx:H
ENSG00000137692	DCUN1D5	0.79	4.81485e-26	1.20906e-24	In_cis_Increase_UpRegulated	Pt4 X4 Rx:A vs. UnRx:H
ENSG00000105699	LSR	1.29	5.08653e-26	1.27356e-24	In_cis_Increase_UpRegulated	Pt4 X4 Rx:A vs. UnRx:H
ENSG00000091164	TXNL1	0.74	5.3095e-26	1.32552e-24	In_cis_Increase_UpRegulated	Pt4 X4 Rx:A vs. UnRx:H
ENSG00000241258	CRCP	1.08	5.58367e-26	1.38993e-24	In_cis_Increase_UpRegulated	Pt4 X4 Rx:A vs. UnRx:H
ENSG00000204922	UQCC3	0.96	5.63205e-26	1.39792e-24	In_cis_Increase_UpRegulated	Pt4 X4 Rx:A vs. UnRx:H
ENSG00000197111	PCBP2	-0.56	6.6195e-26	1.63828e-24	In_cis_Decrease_DownRegulated	Pt4 X4 Rx:A vs. UnRx:H
ENSG00000158042	MRPL17	-1.18	7.30525e-26	1.8028e-24	In_trans_DownRegulated	Pt4 X4 Rx:A vs. UnRx:H
ENSG00000166439	RNF169	1.16	8.08175e-26	1.98871e-24	In_cis_Increase_UpRegulated	Pt4 X4 Rx:A vs. UnRx:H
ENSG00000143761	ARF1	-0.71	9.52231e-26	2.3365e-24	In_cis_Decrease_DownRegulated	Pt4 X4 Rx:A vs. UnRx:H
ENSG00000151474	FRMD4A	1.19	9.70696e-26	2.37503e-24	In_trans_UpRegulated	Pt4 X4 Rx:A vs. UnRx:H
ENSG00000165175	MID1IP1	-1.18	9.99618e-26	2.43884e-24	In_trans_DownRegulated	Pt4 X4 Rx:A vs. UnRx:H
ENSG00000146872	TLK2	0.99	1.02491e-25	2.49345e-24	In_cis_Increase_UpRegulated	Pt4 X4 Rx:A vs. UnRx:H
ENSG00000147813	NAPRT	1.26	1.04781e-25	2.54196e-24	In_cis_Increase_UpRegulated	Pt4 X4 Rx:A vs. UnRx:H
ENSG00000177383	MAGEF1	0.92	1.19741e-25	2.89671e-24	In_cis_Increase_UpRegulated	Pt4 X4 Rx:A vs. UnRx:H
ENSG00000005486	RHBDD2	1.27	1.40997e-25	3.40135e-24	In_cis_Increase_UpRegulated	Pt4 X4 Rx:A vs. UnRx:H
ENSG00000073111	MCM2	-1.2	1.5372e-25	3.69789e-24	In_cis_Decrease_DownRegulated	Pt4 X4 Rx:A vs. UnRx:H
ENSG00000113460	BRIX1	-0.7	1.55863e-25	3.73896e-24	In_cis_Decrease_DownRegulated	Pt4 X4 Rx:A vs. UnRx:H
ENSG00000179195	ZNF664	1.05	1.60031e-25	3.82827e-24	In_trans_UpRegulated	Pt4 X4 Rx:A vs. UnRx:H
ENSG00000214530	STARD10	1.23	1.68069e-25	4.00939e-24	In_cis_Increase_UpRegulated	Pt4 X4 Rx:A vs. UnRx:H
ENSG00000152102	FAM168B	0.99	2.9048e-25	6.91037e-24	In_trans_UpRegulated	Pt4 X4 Rx:A vs. UnRx:H
ENSG00000100811	YY1	0.79	3.18002e-25	7.54093e-24	In_trans_UpRegulated	Pt4 X4 Rx:A vs. UnRx:H
ENSG00000186432	KPNA4	1.01	3.18742e-25	7.54093e-24	In_cis_Increase_UpRegulated	Pt4 X4 Rx:A vs. UnRx:H
ENSG00000196586	MYO6	1.04	3.40261e-25	8.02791e-24	In_cis_Increase_UpRegulated	Pt4 X4 Rx:A vs. UnRx:H
ENSG00000160948	VPS28	1.06	3.79864e-25	8.93772e-24	In_cis_Increase_UpRegulated	Pt4 X4 Rx:A vs. UnRx:H
ENSG00000111912	NCOA7	1.15	4.13312e-25	9.69814e-24	In_cis_Decrease_UpRegulated	Pt4 X4 Rx:A vs. UnRx:H
ENSG00000165819	METTL3	-1.18	4.20468e-25	9.83919e-24	In_trans_DownRegulated	Pt4 X4 Rx:A vs. UnRx:H
ENSG00000198743	SLC5A3	1.09	4.26045e-25	9.94259e-24	In_cis_Increase_UpRegulated	Pt4 X4 Rx:A vs. UnRx:H
ENSG00000136238	RAC1	0.51	4.30099e-25	1.001e-23	In_trans_UpRegulated	Pt4 X4 Rx:A vs. UnRx:H
ENSG00000112200	ZNF451	0.95	4.87635e-25	1.13184e-23	In_cis_Decrease_UpRegulated	Pt4 X4 Rx:A vs. UnRx:H
ENSG00000105373	NOP53	-0.83	5.07007e-25	1.17363e-23	In_trans_DownRegulated	Pt4 X4 Rx:A vs. UnRx:H
ENSG00000232527	AC245595.1	0.91	5.9883e-25	1.37875e-23	unmapped	Pt4 X4 Rx:A vs. UnRx:H
ENSG00000126247	CAPNS1	1.04	6.4252e-25	1.47539e-23	In_cis_Increase_UpRegulated	Pt4 X4 Rx:A vs. UnRx:H
ENSG00000111229	ARPC3	-0.9	7.67334e-25	1.7573e-23	In_trans_DownRegulated	Pt4 X4 Rx:A vs. UnRx:H
ENSG00000164932	CTHRC1	-1.19	7.81185e-25	1.78426e-23	In_cis_Decrease_DownRegulated	Pt4 X4 Rx:A vs. UnRx:H
ENSG00000184203	PPP1R2	1.03	8.51855e-25	1.93631e-23	In_trans_UpRegulated	Pt4 X4 Rx:A vs. UnRx:H
ENSG00000179950	PUF60	0.96	8.52264e-25	1.93631e-23	In_cis_Increase_UpRegulated	Pt4 X4 Rx:A vs. UnRx:H
ENSG00000140941	MAP1LC3B	1	8.63543e-25	1.95676e-23	In_trans_UpRegulated	Pt4 X4 Rx:A vs. UnRx:H
ENSG00000168724	DNAJC21	0.76	8.67433e-25	1.9604e-23	In_cis_Decrease_UpRegulated	Pt4 X4 Rx:A vs. UnRx:H
ENSG00000165626	BEND7	0.95	8.89623e-25	2.00527e-23	In_cis_Decrease_UpRegulated	Pt4 X4 Rx:A vs. UnRx:H
ENSG00000224877	NDUFAF8	0.64	9.41479e-25	2.1166e-23	In_cis_Increase_UpRegulated	Pt4 X4 Rx:A vs. UnRx:H
ENSG00000160972	PPP1R16A	1.25	9.77304e-25	2.19141e-23	In_cis_Increase_UpRegulated	Pt4 X4 Rx:A vs. UnRx:H
ENSG00000166173	LARP6	1.12	1.14269e-24	2.55559e-23	In_cis_Increase_UpRegulated	Pt4 X4 Rx:A vs. UnRx:H
ENSG00000164924	YWHAZ	-0.62	1.41438e-24	3.15499e-23	In_cis_Decrease_DownRegulated	Pt4 X4 Rx:A vs. UnRx:H
ENSG00000198056	PRIM1	-1.04	1.68404e-24	3.74677e-23	In_cis_Decrease_DownRegulated	Pt4 X4 Rx:A vs. UnRx:H
ENSG00000123179	EBPL	-1	1.96186e-24	4.3536e-23	In_trans_DownRegulated	Pt4 X4 Rx:A vs. UnRx:H
ENSG00000127314	RAP1B	0.92	2.35302e-24	5.20819e-23	In_trans_UpRegulated	Pt4 X4 Rx:A vs. UnRx:H
ENSG00000125821	DTD1	-1.15	2.45882e-24	5.42837e-23	In_trans_DownRegulated	Pt4 X4 Rx:A vs. UnRx:H
ENSG00000116157	GPX7	1.22	2.63252e-24	5.79694e-23	In_trans_UpRegulated	Pt4 X4 Rx:A vs. UnRx:H
ENSG00000111011	RSRC2	0.79	2.76501e-24	6.07313e-23	In_trans_UpRegulated	Pt4 X4 Rx:A vs. UnRx:H
ENSG00000161671	EMC10	0.88	2.79488e-24	6.12307e-23	In_trans_UpRegulated	Pt4 X4 Rx:A vs. UnRx:H
ENSG00000111237	VPS29	0.87	2.84954e-24	6.22693e-23	In_trans_UpRegulated	Pt4 X4 Rx:A vs. UnRx:H
ENSG00000168710	AHCYL1	0.84	2.95996e-24	6.45181e-23	In_trans_UpRegulated	Pt4 X4 Rx:A vs. UnRx:H
ENSG00000180304	OAZ2	1.02	3.19974e-24	6.95681e-23	In_cis_Increase_UpRegulated	Pt4 X4 Rx:A vs. UnRx:H
ENSG00000262814	MRPL12	0.73	3.291e-24	7.13716e-23	unmapped	Pt4 X4 Rx:A vs. UnRx:H
ENSG00000173264	GPR137	1.15	3.5506e-24	7.68074e-23	In_cis_Increase_UpRegulated	Pt4 X4 Rx:A vs. UnRx:H
ENSG00000109390	NDUFC1	0.8	4.12917e-24	8.90988e-23	In_cis_Increase_UpRegulated	Pt4 X4 Rx:A vs. UnRx:H
ENSG00000055732	MCOLN3	1.13	5.51925e-24	1.18795e-22	In_cis_Increase_UpRegulated	Pt4 X4 Rx:A vs. UnRx:H
ENSG00000102265	TIMP1	1.16	5.68087e-24	1.21968e-22	In_trans_UpRegulated	Pt4 X4 Rx:A vs. UnRx:H
ENSG00000061676	NCKAP1	1.02	6.51749e-24	1.39581e-22	In_cis_Increase_UpRegulated	Pt4 X4 Rx:A vs. UnRx:H
ENSG00000135486	HNRNPA1	-0.57	6.68182e-24	1.42745e-22	In_cis_Decrease_DownRegulated	Pt4 X4 Rx:A vs. UnRx:H
ENSG00000169813	HNRNPF	-0.85	7.20442e-24	1.53527e-22	In_trans_DownRegulated	Pt4 X4 Rx:A vs. UnRx:H
ENSG00000104904	OAZ1	0.67	7.86529e-24	1.67196e-22	In_trans_UpRegulated	Pt4 X4 Rx:A vs. UnRx:H
ENSG00000175727	MLXIP	1.05	7.94866e-24	1.68551e-22	In_trans_UpRegulated	Pt4 X4 Rx:A vs. UnRx:H
ENSG00000105894	PTN	1.12	8.47799e-24	1.79332e-22	In_cis_Increase_UpRegulated	Pt4 X4 Rx:A vs. UnRx:H
ENSG00000114126	TFDP2	-0.96	8.62802e-24	1.82058e-22	In_cis_Decrease_DownRegulated	Pt4 X4 Rx:A vs. UnRx:H
ENSG00000153879	CEBPG	1.07	9.17319e-24	1.93087e-22	In_cis_Increase_UpRegulated	Pt4 X4 Rx:A vs. UnRx:H
ENSG00000161249	DMKN	1.03	9.78785e-24	2.05521e-22	In_cis_Increase_UpRegulated	Pt4 X4 Rx:A vs. UnRx:H
ENSG00000197965	MPZL1	0.8	1.02204e-23	2.1408e-22	In_cis_Decrease_UpRegulated	Pt4 X4 Rx:A vs. UnRx:H
ENSG00000133030	MPRIP	0.96	1.18516e-23	2.47643e-22	In_trans_UpRegulated	Pt4 X4 Rx:A vs. UnRx:H
ENSG00000198420	TCAF1	1.07	1.35553e-23	2.82555e-22	In_cis_Increase_UpRegulated	Pt4 X4 Rx:A vs. UnRx:H
ENSG00000162444	RBP7	1.07	1.36322e-23	2.8347e-22	In_trans_UpRegulated	Pt4 X4 Rx:A vs. UnRx:H
ENSG00000088448	ANKRD10	1.04	1.52027e-23	3.15363e-22	In_cis_Increase_UpRegulated	Pt4 X4 Rx:A vs. UnRx:H
ENSG00000122482	ZNF644	0.87	1.60542e-23	3.32225e-22	In_cis_Increase_UpRegulated	Pt4 X4 Rx:A vs. UnRx:H
ENSG00000124575	HIST1H1D	-1.27	1.64845e-23	3.4031e-22	In_cis_Increase_DownRegulated	Pt4 X4 Rx:A vs. UnRx:H
ENSG00000129292	PHF20L1	1.06	1.83381e-23	3.77668e-22	In_cis_Increase_UpRegulated	Pt4 X4 Rx:A vs. UnRx:H
ENSG00000104695	PPP2CB	1.01	1.8715e-23	3.84508e-22	In_cis_Increase_UpRegulated	Pt4 X4 Rx:A vs. UnRx:H
ENSG00000124785	NRN1	-1.14	1.91636e-23	3.92786e-22	In_cis_Decrease_DownRegulated	Pt4 X4 Rx:A vs. UnRx:H
ENSG00000157593	SLC35B2	-1.21	1.9919e-23	4.07296e-22	In_trans_DownRegulated	Pt4 X4 Rx:A vs. UnRx:H
ENSG00000091039	OSBPL8	0.92	2.24971e-23	4.58919e-22	In_cis_Increase_UpRegulated	Pt4 X4 Rx:A vs. UnRx:H
ENSG00000055609	KMT2C	1	2.53774e-23	5.16447e-22	In_cis_Increase_UpRegulated	Pt4 X4 Rx:A vs. UnRx:H
ENSG00000144674	GOLGA4	0.88	2.63124e-23	5.3421e-22	In_trans_UpRegulated	Pt4 X4 Rx:A vs. UnRx:H
ENSG00000115944	COX7A2L	-0.64	3.02656e-23	6.13021e-22	In_trans_DownRegulated	Pt4 X4 Rx:A vs. UnRx:H
ENSG00000198759	EGFL6	1.21	3.15727e-23	6.37991e-22	In_trans_UpRegulated	Pt4 X4 Rx:A vs. UnRx:H
ENSG00000168090	COPS6	0.73	3.47279e-23	7.00101e-22	In_cis_Increase_UpRegulated	Pt4 X4 Rx:A vs. UnRx:H
ENSG00000102572	STK24	1.02	3.83282e-23	7.70873e-22	In_cis_Increase_UpRegulated	Pt4 X4 Rx:A vs. UnRx:H
ENSG00000177889	UBE2N	-0.76	4.0591e-23	8.14476e-22	In_trans_DownRegulated	Pt4 X4 Rx:A vs. UnRx:H
ENSG00000136108	CKAP2	1.04	4.1039e-23	8.21545e-22	In_cis_Increase_UpRegulated	Pt4 X4 Rx:A vs. UnRx:H
ENSG00000116539	ASH1L	0.77	4.50591e-23	8.99924e-22	In_trans_UpRegulated	Pt4 X4 Rx:A vs. UnRx:H
ENSG00000124164	VAPB	0.93	4.70432e-23	9.37372e-22	In_cis_Increase_UpRegulated	Pt4 X4 Rx:A vs. UnRx:H
ENSG00000160310	PRMT2	1.02	4.75902e-23	9.46076e-22	In_trans_UpRegulated	Pt4 X4 Rx:A vs. UnRx:H
ENSG00000138398	PPIG	0.71	4.7701e-23	9.46088e-22	In_cis_Increase_UpRegulated	Pt4 X4 Rx:A vs. UnRx:H
ENSG00000182628	SKA2	0.96	4.93309e-23	9.76161e-22	In_cis_Increase_UpRegulated	Pt4 X4 Rx:A vs. UnRx:H
ENSG00000068001	HYAL2	-1.15	5.2593e-23	1.03832e-21	In_trans_DownRegulated	Pt4 X4 Rx:A vs. UnRx:H
ENSG00000054267	ARID4B	0.8	5.54084e-23	1.09139e-21	In_trans_UpRegulated	Pt4 X4 Rx:A vs. UnRx:H
ENSG00000132823	OSER1	1.01	5.76367e-23	1.13269e-21	In_cis_Increase_UpRegulated	Pt4 X4 Rx:A vs. UnRx:H
ENSG00000069849	ATP1B3	-0.9	5.80084e-23	1.13739e-21	In_cis_Decrease_DownRegulated	Pt4 X4 Rx:A vs. UnRx:H
ENSG00000142871	CYR61	-1.26	6.15103e-23	1.2033e-21	In_cis_Increase_DownRegulated	Pt4 X4 Rx:A vs. UnRx:H
ENSG00000172270	BSG	0.71	6.31339e-23	1.23226e-21	In_trans_UpRegulated	Pt4 X4 Rx:A vs. UnRx:H
ENSG00000182446	NPLOC4	1.04	7.34589e-23	1.43053e-21	unmapped	Pt4 X4 Rx:A vs. UnRx:H
ENSG00000206573	THUMPD3-AS1	1.15	8.37309e-23	1.62688e-21	In_trans_UpRegulated	Pt4 X4 Rx:A vs. UnRx:H
ENSG00000147526	TACC1	1.17	9.20748e-23	1.78496e-21	In_cis_Increase_UpRegulated	Pt4 X4 Rx:A vs. UnRx:H
ENSG00000106484	MEST	1.19	9.36796e-23	1.81198e-21	In_cis_Increase_UpRegulated	Pt4 X4 Rx:A vs. UnRx:H
ENSG00000128585	MKLN1	1.04	1.06995e-22	2.06489e-21	In_cis_Increase_UpRegulated	Pt4 X4 Rx:A vs. UnRx:H
ENSG00000196227	FAM217B	0.88	1.15667e-22	2.22724e-21	In_cis_Increase_UpRegulated	Pt4 X4 Rx:A vs. UnRx:H
ENSG00000064393	HIPK2	1.05	1.20079e-22	2.30702e-21	In_cis_Increase_UpRegulated	Pt4 X4 Rx:A vs. UnRx:H
ENSG00000112379	ARFGEF3	1.2	1.23019e-22	2.35823e-21	In_trans_UpRegulated	Pt4 X4 Rx:A vs. UnRx:H
ENSG00000168288	MMADHC	0.88	1.287e-22	2.46164e-21	In_cis_Increase_UpRegulated	Pt4 X4 Rx:A vs. UnRx:H
ENSG00000068489	PRR11	1.13	1.30503e-22	2.49058e-21	In_cis_Increase_UpRegulated	Pt4 X4 Rx:A vs. UnRx:H
ENSG00000122484	RPAP2	0.96	1.43485e-22	2.73225e-21	In_cis_Increase_UpRegulated	Pt4 X4 Rx:A vs. UnRx:H
ENSG00000157259	GATAD1	0.92	1.51156e-22	2.87196e-21	In_cis_Increase_UpRegulated	Pt4 X4 Rx:A vs. UnRx:H
ENSG00000072364	AFF4	1.05	1.5185e-22	2.87878e-21	In_trans_UpRegulated	Pt4 X4 Rx:A vs. UnRx:H
ENSG00000213190	MLLT11	0.89	1.702e-22	3.21955e-21	In_trans_UpRegulated	Pt4 X4 Rx:A vs. UnRx:H
ENSG00000185043	CIB1	1.07	1.71485e-22	3.23673e-21	In_cis_Increase_UpRegulated	Pt4 X4 Rx:A vs. UnRx:H
ENSG00000107371	EXOSC3	-0.98	1.74402e-22	3.28457e-21	In_trans_DownRegulated	Pt4 X4 Rx:A vs. UnRx:H
ENSG00000115484	CCT4	-0.63	1.77553e-22	3.3366e-21	In_trans_DownRegulated	Pt4 X4 Rx:A vs. UnRx:H
ENSG00000166426	CRABP1	0.97	1.78224e-22	3.3419e-21	In_cis_Increase_UpRegulated	Pt4 X4 Rx:A vs. UnRx:H
ENSG00000163960	UBXN7	1.03	1.89533e-22	3.54621e-21	In_trans_UpRegulated	Pt4 X4 Rx:A vs. UnRx:H
ENSG00000107223	EDF1	0.66	2.05353e-22	3.83385e-21	In_trans_UpRegulated	Pt4 X4 Rx:A vs. UnRx:H
ENSG00000166598	HSP90B1	0.58	2.10052e-22	3.91308e-21	In_trans_UpRegulated	Pt4 X4 Rx:A vs. UnRx:H
ENSG00000086758	HUWE1	0.68	2.13422e-22	3.96724e-21	In_cis_Increase_UpRegulated	Pt4 X4 Rx:A vs. UnRx:H
ENSG00000147454	SLC25A37	1.04	2.26856e-22	4.20787e-21	In_cis_Increase_UpRegulated	Pt4 X4 Rx:A vs. UnRx:H
ENSG00000114021	NIT2	-0.93	2.39434e-22	4.43159e-21	In_trans_DownRegulated	Pt4 X4 Rx:A vs. UnRx:H
ENSG00000129003	VPS13C	1.06	2.49161e-22	4.60171e-21	In_cis_Increase_UpRegulated	Pt4 X4 Rx:A vs. UnRx:H
ENSG00000134900	TPP2	0.99	2.74085e-22	5.05116e-21	In_cis_Increase_UpRegulated	Pt4 X4 Rx:A vs. UnRx:H
ENSG00000074582	BCS1L	1.07	3.24092e-22	5.94723e-21	In_cis_Increase_UpRegulated	Pt4 X4 Rx:A vs. UnRx:H
ENSG00000156976	EIF4A2	0.88	3.40964e-22	6.2435e-21	In_cis_Increase_UpRegulated	Pt4 X4 Rx:A vs. UnRx:H
ENSG00000127838	PNKD	0.85	3.49327e-22	6.38302e-21	In_cis_Increase_UpRegulated	Pt4 X4 Rx:A vs. UnRx:H
ENSG00000118058	KMT2A	0.78	3.57551e-22	6.51942e-21	In_cis_Increase_UpRegulated	Pt4 X4 Rx:A vs. UnRx:H
ENSG00000132581	SDF2	-1.06	3.744e-22	6.81218e-21	In_trans_DownRegulated	Pt4 X4 Rx:A vs. UnRx:H
ENSG00000176108	CHMP6	1.06	3.79177e-22	6.88451e-21	In_cis_Increase_UpRegulated	Pt4 X4 Rx:A vs. UnRx:H
ENSG00000105887	MTPN	0.73	4.05607e-22	7.34884e-21	In_cis_Increase_UpRegulated	Pt4 X4 Rx:A vs. UnRx:H
ENSG00000143158	MPC2	0.55	5.13925e-22	9.29176e-21	In_cis_Decrease_UpRegulated	Pt4 X4 Rx:A vs. UnRx:H
ENSG00000114686	MRPL3	-0.8	5.42931e-22	9.79557e-21	In_cis_Decrease_DownRegulated	Pt4 X4 Rx:A vs. UnRx:H
ENSG00000140943	MBTPS1	1.01	6.31385e-22	1.13676e-20	In_trans_UpRegulated	Pt4 X4 Rx:A vs. UnRx:H
ENSG00000135404	CD63	0.67	7.04402e-22	1.26557e-20	In_cis_Decrease_UpRegulated	Pt4 X4 Rx:A vs. UnRx:H
ENSG00000204386	NEU1	1.05	7.71082e-22	1.38247e-20	In_cis_Increase_UpRegulated	Pt4 X4 Rx:A vs. UnRx:H
ENSG00000158604	TMED4	0.73	8.15246e-22	1.45861e-20	In_trans_UpRegulated	Pt4 X4 Rx:A vs. UnRx:H
ENSG00000144381	HSPD1	0.52	8.60862e-22	1.53702e-20	In_cis_Increase_UpRegulated	Pt4 X4 Rx:A vs. UnRx:H
ENSG00000153147	SMARCA5	0.71	8.72263e-22	1.55415e-20	In_cis_Increase_UpRegulated	Pt4 X4 Rx:A vs. UnRx:H
ENSG00000128581	IFT22	0.86	9.02715e-22	1.60508e-20	In_cis_Increase_UpRegulated	Pt4 X4 Rx:A vs. UnRx:H
ENSG00000182263	FIGN	1.17	9.75038e-22	1.73009e-20	In_cis_Increase_UpRegulated	Pt4 X4 Rx:A vs. UnRx:H
ENSG00000106723	SPIN1	0.9	1.0361e-21	1.83464e-20	In_cis_Increase_UpRegulated	Pt4 X4 Rx:A vs. UnRx:H
ENSG00000169439	SDC2	0.91	1.0823e-21	1.91251e-20	In_cis_Decrease_UpRegulated	Pt4 X4 Rx:A vs. UnRx:H
ENSG00000175203	DCTN2	0.8	1.2807e-21	2.25845e-20	In_cis_Decrease_UpRegulated	Pt4 X4 Rx:A vs. UnRx:H
ENSG00000269293	ZSCAN16-AS1	0.98	1.36828e-21	2.40303e-20	In_cis_Increase_UpRegulated	Pt4 X4 Rx:A vs. UnRx:H
ENSG00000197223	C1D	-0.8	1.57518e-21	2.76075e-20	In_trans_DownRegulated	Pt4 X4 Rx:A vs. UnRx:H
ENSG00000137941	TTLL7	1.16	1.66391e-21	2.91032e-20	In_cis_Increase_UpRegulated	Pt4 X4 Rx:A vs. UnRx:H
ENSG00000164190	NIPBL	0.68	1.70736e-21	2.9748e-20	In_cis_Decrease_UpRegulated	Pt4 X4 Rx:A vs. UnRx:H
ENSG00000131828	PDHA1	0.61	1.70771e-21	2.9748e-20	In_trans_UpRegulated	Pt4 X4 Rx:A vs. UnRx:H
ENSG00000070718	AP3M2	1	1.85806e-21	3.23016e-20	In_cis_Increase_UpRegulated	Pt4 X4 Rx:A vs. UnRx:H
ENSG00000157106	SMG1	0.9	1.95655e-21	3.39452e-20	In_cis_Increase_UpRegulated	Pt4 X4 Rx:A vs. UnRx:H
ENSG00000228223	HCG11	1.05	2.0856e-21	3.61112e-20	In_cis_Increase_UpRegulated	Pt4 X4 Rx:A vs. UnRx:H
ENSG00000133318	RTN3	0.76	2.12616e-21	3.67394e-20	In_cis_Increase_UpRegulated	Pt4 X4 Rx:A vs. UnRx:H
ENSG00000170776	AKAP13	0.99	2.61922e-21	4.51685e-20	In_cis_Increase_UpRegulated	Pt4 X4 Rx:A vs. UnRx:H
ENSG00000177697	CD151	1.08	2.83982e-21	4.88744e-20	In_trans_UpRegulated	Pt4 X4 Rx:A vs. UnRx:H
ENSG00000069329	VPS35	0.79	2.91302e-21	5.0034e-20	In_trans_UpRegulated	Pt4 X4 Rx:A vs. UnRx:H
ENSG00000110074	FOXRED1	1.04	2.95251e-21	5.06112e-20	In_cis_Increase_UpRegulated	Pt4 X4 Rx:A vs. UnRx:H
ENSG00000152078	TMEM56	1.06	3.10779e-21	5.31668e-20	In_cis_Increase_UpRegulated	Pt4 X4 Rx:A vs. UnRx:H
ENSG00000153956	CACNA2D1	-1.13	3.43867e-21	5.87104e-20	In_cis_Increase_DownRegulated	Pt4 X4 Rx:A vs. UnRx:H
ENSG00000145912	NHP2	-0.67	3.45834e-21	5.89291e-20	In_cis_Decrease_DownRegulated	Pt4 X4 Rx:A vs. UnRx:H
ENSG00000100410	PHF5A	-0.86	3.62085e-21	6.15759e-20	In_trans_DownRegulated	Pt4 X4 Rx:A vs. UnRx:H
ENSG00000067208	EVI5	0.98	3.97169e-21	6.72758e-20	In_cis_Increase_UpRegulated	Pt4 X4 Rx:A vs. UnRx:H
ENSG00000137309	HMGA1	-0.58	3.98279e-21	6.73311e-20	In_cis_Increase_DownRegulated	Pt4 X4 Rx:A vs. UnRx:H
ENSG00000137509	PRCP	1	4.12698e-21	6.96317e-20	In_cis_Increase_UpRegulated	Pt4 X4 Rx:A vs. UnRx:H
ENSG00000197603	CPLANE1	0.89	4.3009e-21	7.24238e-20	In_cis_Decrease_UpRegulated	Pt4 X4 Rx:A vs. UnRx:H
ENSG00000142227	EMP3	1.1	4.75757e-21	7.98662e-20	In_trans_UpRegulated	Pt4 X4 Rx:A vs. UnRx:H
ENSG00000160932	LY6E	0.99	4.76147e-21	7.98662e-20	In_cis_Increase_UpRegulated	Pt4 X4 Rx:A vs. UnRx:H
ENSG00000166503	HDGFL3	0.82	4.9965e-21	8.36451e-20	In_cis_Increase_UpRegulated	Pt4 X4 Rx:A vs. UnRx:H
ENSG00000171345	KRT19	1.12	5.13722e-21	8.58336e-20	In_cis_Increase_UpRegulated	Pt4 X4 Rx:A vs. UnRx:H
ENSG00000130881	LRP3	0.94	5.18066e-21	8.63912e-20	In_cis_Increase_UpRegulated	Pt4 X4 Rx:A vs. UnRx:H
ENSG00000160688	FLAD1	0.89	5.53173e-21	9.20669e-20	In_trans_UpRegulated	Pt4 X4 Rx:A vs. UnRx:H
ENSG00000203667	COX20	-0.74	6.17128e-21	1.02315e-19	In_cis_Decrease_DownRegulated	Pt4 X4 Rx:A vs. UnRx:H
ENSG00000099810	MTAP	-1.03	6.68475e-21	1.10614e-19	In_trans_DownRegulated	Pt4 X4 Rx:A vs. UnRx:H
ENSG00000149532	CPSF7	0.99	7.01911e-21	1.15923e-19	In_trans_UpRegulated	Pt4 X4 Rx:A vs. UnRx:H
ENSG00000168564	CDKN2AIP	1.1	7.22872e-21	1.19156e-19	In_cis_Increase_UpRegulated	Pt4 X4 Rx:A vs. UnRx:H
ENSG00000158457	TSPAN33	1.08	7.54e-21	1.24049e-19	In_cis_Increase_UpRegulated	Pt4 X4 Rx:A vs. UnRx:H
ENSG00000134905	CARS2	0.96	8.42188e-21	1.38293e-19	In_cis_Increase_UpRegulated	Pt4 X4 Rx:A vs. UnRx:H
ENSG00000071054	MAP4K4	0.86	8.78666e-21	1.44007e-19	In_trans_UpRegulated	Pt4 X4 Rx:A vs. UnRx:H
ENSG00000049618	ARID1B	0.78	9.05906e-21	1.48189e-19	In_trans_UpRegulated	Pt4 X4 Rx:A vs. UnRx:H
ENSG00000145860	RNF145	0.85	9.82475e-21	1.60409e-19	In_cis_Decrease_UpRegulated	Pt4 X4 Rx:A vs. UnRx:H
ENSG00000168591	TMUB2	1.05	9.99029e-21	1.62802e-19	In_cis_Increase_UpRegulated	Pt4 X4 Rx:A vs. UnRx:H
ENSG00000183011	NAA38	0.67	1.08751e-20	1.76885e-19	In_trans_UpRegulated	Pt4 X4 Rx:A vs. UnRx:H
ENSG00000168275	COA6	-0.7	1.12447e-20	1.82551e-19	In_trans_DownRegulated	Pt4 X4 Rx:A vs. UnRx:H
ENSG00000139266	2024-03-09	1.02	1.20952e-20	1.95988e-19	In_cis_Decrease_UpRegulated	Pt4 X4 Rx:A vs. UnRx:H
ENSG00000266472	MRPS21	-0.51	1.22915e-20	1.98793e-19	In_trans_DownRegulated	Pt4 X4 Rx:A vs. UnRx:H
ENSG00000134243	SORT1	1.01	1.3324e-20	2.15088e-19	In_trans_UpRegulated	Pt4 X4 Rx:A vs. UnRx:H
ENSG00000173120	KDM2A	1.03	1.35336e-20	2.18061e-19	In_cis_Increase_UpRegulated	Pt4 X4 Rx:A vs. UnRx:H
ENSG00000119705	SLIRP	-0.65	1.48831e-20	2.39355e-19	In_trans_DownRegulated	Pt4 X4 Rx:A vs. UnRx:H
ENSG00000090013	BLVRB	1.06	1.84409e-20	2.95468e-19	In_trans_UpRegulated	Pt4 X4 Rx:A vs. UnRx:H
ENSG00000037042	TUBG2	1.15	1.92061e-20	3.07155e-19	In_cis_Increase_UpRegulated	Pt4 X4 Rx:A vs. UnRx:H
ENSG00000164543	STK17A	1.04	1.98644e-20	3.17092e-19	In_trans_UpRegulated	Pt4 X4 Rx:A vs. UnRx:H
ENSG00000186566	GPATCH8	0.88	2.29193e-20	3.65177e-19	In_cis_Increase_UpRegulated	Pt4 X4 Rx:A vs. UnRx:H
ENSG00000130347	RTN4IP1	-0.99	2.36859e-20	3.76694e-19	In_trans_DownRegulated	Pt4 X4 Rx:A vs. UnRx:H
ENSG00000135916	ITM2C	-1.02	2.37561e-20	3.77112e-19	In_cis_Decrease_DownRegulated	Pt4 X4 Rx:A vs. UnRx:H
ENSG00000116288	PARK7	0.51	2.41049e-20	3.81943e-19	In_trans_UpRegulated	Pt4 X4 Rx:A vs. UnRx:H
ENSG00000158864	NDUFS2	-0.73	2.41734e-20	3.82322e-19	In_trans_DownRegulated	Pt4 X4 Rx:A vs. UnRx:H
ENSG00000112759	SLC29A1	-0.96	2.62204e-20	4.13935e-19	In_trans_DownRegulated	Pt4 X4 Rx:A vs. UnRx:H
ENSG00000156675	RAB11FIP1	1.01	2.6503e-20	4.17629e-19	In_cis_Increase_UpRegulated	Pt4 X4 Rx:A vs. UnRx:H
ENSG00000005889	ZFX	0.84	2.85986e-20	4.49003e-19	In_trans_UpRegulated	Pt4 X4 Rx:A vs. UnRx:H
ENSG00000087884	AAMDC	0.98	2.86942e-20	4.49681e-19	In_cis_Increase_UpRegulated	Pt4 X4 Rx:A vs. UnRx:H
ENSG00000127399	LRRC61	1.04	2.99932e-20	4.69184e-19	In_cis_Increase_UpRegulated	Pt4 X4 Rx:A vs. UnRx:H
ENSG00000131773	KHDRBS3	1.01	3.15427e-20	4.92525e-19	In_cis_Increase_UpRegulated	Pt4 X4 Rx:A vs. UnRx:H
ENSG00000112290	WASF1	0.93	3.90808e-20	6.09122e-19	In_cis_Decrease_UpRegulated	Pt4 X4 Rx:A vs. UnRx:H
ENSG00000131370	SH3BP5	1.02	4.01788e-20	6.24617e-19	In_trans_UpRegulated	Pt4 X4 Rx:A vs. UnRx:H
ENSG00000099977	DDT	-0.6	4.02204e-20	6.24617e-19	In_cis_Decrease_DownRegulated	Pt4 X4 Rx:A vs. UnRx:H
ENSG00000141568	FOXK2	0.94	4.32665e-20	6.70708e-19	unmapped	Pt4 X4 Rx:A vs. UnRx:H
ENSG00000185950	IRS2	1.1	4.39255e-20	6.79697e-19	In_cis_Increase_UpRegulated	Pt4 X4 Rx:A vs. UnRx:H
ENSG00000140575	IQGAP1	0.99	5.22409e-20	8.06915e-19	In_cis_Increase_UpRegulated	Pt4 X4 Rx:A vs. UnRx:H
ENSG00000130921	C12orf65	0.88	5.29673e-20	8.16667e-19	In_trans_UpRegulated	Pt4 X4 Rx:A vs. UnRx:H
ENSG00000124214	STAU1	0.67	5.35961e-20	8.24881e-19	In_cis_Increase_UpRegulated	Pt4 X4 Rx:A vs. UnRx:H
ENSG00000101421	CHMP4B	0.99	5.66477e-20	8.69235e-19	In_cis_Increase_UpRegulated	Pt4 X4 Rx:A vs. UnRx:H
ENSG00000104522	TSTA3	0.95	5.66804e-20	8.69235e-19	In_cis_Increase_UpRegulated	Pt4 X4 Rx:A vs. UnRx:H
ENSG00000111275	ALDH2	1.07	5.79904e-20	8.87739e-19	In_trans_UpRegulated	Pt4 X4 Rx:A vs. UnRx:H
ENSG00000170242	USP47	0.86	6.02373e-20	9.19799e-19	In_trans_UpRegulated	Pt4 X4 Rx:A vs. UnRx:H
ENSG00000106400	ZNHIT1	0.85	6.02989e-20	9.19799e-19	In_cis_Increase_UpRegulated	Pt4 X4 Rx:A vs. UnRx:H
ENSG00000101457	DNTTIP1	0.92	7.19031e-20	1.09486e-18	In_cis_Increase_UpRegulated	Pt4 X4 Rx:A vs. UnRx:H
ENSG00000147649	MTDH	-0.59	7.33216e-20	1.11449e-18	In_cis_Decrease_DownRegulated	Pt4 X4 Rx:A vs. UnRx:H
ENSG00000165732	DDX21	-0.73	7.55265e-20	1.14597e-18	In_trans_DownRegulated	Pt4 X4 Rx:A vs. UnRx:H
ENSG00000160014	CALM3	0.6	7.83738e-20	1.18708e-18	In_trans_UpRegulated	Pt4 X4 Rx:A vs. UnRx:H
ENSG00000100129	EIF3L	-0.62	9.62143e-20	1.45473e-18	In_trans_DownRegulated	Pt4 X4 Rx:A vs. UnRx:H
ENSG00000140374	ETFA	0.88	9.74559e-20	1.47092e-18	In_cis_Increase_UpRegulated	Pt4 X4 Rx:A vs. UnRx:H
ENSG00000175606	TMEM70	0.88	9.79518e-20	1.47581e-18	In_cis_Increase_UpRegulated	Pt4 X4 Rx:A vs. UnRx:H
ENSG00000120438	TCP1	0.51	9.95791e-20	1.4977e-18	In_trans_UpRegulated	Pt4 X4 Rx:A vs. UnRx:H
ENSG00000135617	PRADC1	1.04	1.03889e-19	1.55979e-18	In_trans_UpRegulated	Pt4 X4 Rx:A vs. UnRx:H
ENSG00000091436	MAP3K20	0.96	1.10056e-19	1.64949e-18	In_cis_Increase_UpRegulated	Pt4 X4 Rx:A vs. UnRx:H
ENSG00000154553	PDLIM3	1.06	1.22064e-19	1.82627e-18	In_cis_Increase_UpRegulated	Pt4 X4 Rx:A vs. UnRx:H
ENSG00000117118	SDHB	-0.93	1.30907e-19	1.95518e-18	In_trans_DownRegulated	Pt4 X4 Rx:A vs. UnRx:H
ENSG00000234068	PAGE2	-0.66	1.31815e-19	1.96532e-18	In_trans_DownRegulated	Pt4 X4 Rx:A vs. UnRx:H
ENSG00000107372	ZFAND5	0.74	1.43488e-19	2.13566e-18	In_cis_Increase_UpRegulated	Pt4 X4 Rx:A vs. UnRx:H
ENSG00000179632	MAF1	0.95	1.45443e-19	2.16101e-18	In_cis_Increase_UpRegulated	Pt4 X4 Rx:A vs. UnRx:H
ENSG00000135870	RC3H1	0.96	1.48025e-19	2.19558e-18	In_cis_Decrease_UpRegulated	Pt4 X4 Rx:A vs. UnRx:H
ENSG00000198863	RUNDC1	1.11	1.49403e-19	2.21219e-18	In_cis_Increase_UpRegulated	Pt4 X4 Rx:A vs. UnRx:H
ENSG00000117399	CDC20	1.04	1.5314e-19	2.2611e-18	In_trans_UpRegulated	Pt4 X4 Rx:A vs. UnRx:H
ENSG00000143393	PI4KB	0.88	1.53232e-19	2.2611e-18	In_trans_UpRegulated	Pt4 X4 Rx:A vs. UnRx:H
ENSG00000142530	FAM71E1	1.02	1.57212e-19	2.31584e-18	In_trans_UpRegulated	Pt4 X4 Rx:A vs. UnRx:H
ENSG00000138385	SSB	0.52	1.5782e-19	2.32081e-18	In_cis_Increase_UpRegulated	Pt4 X4 Rx:A vs. UnRx:H
ENSG00000260329	AC007541.1	1.04	1.62483e-19	2.3853e-18	unmapped	Pt4 X4 Rx:A vs. UnRx:H
ENSG00000170500	LONRF2	1.01	1.69274e-19	2.48075e-18	In_trans_UpRegulated	Pt4 X4 Rx:A vs. UnRx:H
ENSG00000168734	PKIG	0.91	1.73896e-19	2.54415e-18	In_cis_Increase_UpRegulated	Pt4 X4 Rx:A vs. UnRx:H
ENSG00000171490	RSL1D1	-0.64	1.82386e-19	2.66383e-18	In_trans_DownRegulated	Pt4 X4 Rx:A vs. UnRx:H
ENSG00000106263	EIF3B	0.58	1.91046e-19	2.78557e-18	In_trans_UpRegulated	Pt4 X4 Rx:A vs. UnRx:H
ENSG00000149196	HIKESHI	-0.9	1.93733e-19	2.81997e-18	In_cis_Increase_DownRegulated	Pt4 X4 Rx:A vs. UnRx:H
ENSG00000114416	FXR1	0.77	2.06724e-19	3.00396e-18	In_cis_Increase_UpRegulated	Pt4 X4 Rx:A vs. UnRx:H
ENSG00000230844	ZNF674-AS1	1.09	2.09244e-19	3.03545e-18	In_trans_UpRegulated	Pt4 X4 Rx:A vs. UnRx:H
ENSG00000140553	UNC45A	1.05	2.11115e-19	3.05743e-18	In_cis_Increase_UpRegulated	Pt4 X4 Rx:A vs. UnRx:H
ENSG00000166454	ATMIN	0.96	2.1815e-19	3.154e-18	In_trans_UpRegulated	Pt4 X4 Rx:A vs. UnRx:H
ENSG00000178761	FAM219B	1.1	2.24808e-19	3.2448e-18	In_cis_Increase_UpRegulated	Pt4 X4 Rx:A vs. UnRx:H
ENSG00000087365	SF3B2	0.56	2.25487e-19	3.24913e-18	In_cis_Increase_UpRegulated	Pt4 X4 Rx:A vs. UnRx:H
ENSG00000143771	CNIH4	-0.77	2.29486e-19	3.30122e-18	In_cis_Decrease_DownRegulated	Pt4 X4 Rx:A vs. UnRx:H
ENSG00000004478	FKBP4	-0.68	2.43603e-19	3.49844e-18	In_cis_Decrease_DownRegulated	Pt4 X4 Rx:A vs. UnRx:H
ENSG00000149809	TM7SF2	1.07	2.44671e-19	3.5079e-18	In_cis_Increase_UpRegulated	Pt4 X4 Rx:A vs. UnRx:H
ENSG00000156802	ATAD2	1.04	2.51799e-19	3.60408e-18	In_cis_Increase_UpRegulated	Pt4 X4 Rx:A vs. UnRx:H
ENSG00000147684	NDUFB9	0.76	2.67036e-19	3.81581e-18	In_cis_Increase_UpRegulated	Pt4 X4 Rx:A vs. UnRx:H
ENSG00000130779	CLIP1	0.9	2.82885e-19	4.03558e-18	In_trans_UpRegulated	Pt4 X4 Rx:A vs. UnRx:H
ENSG00000143811	PYCR2	-1.04	2.87917e-19	4.10055e-18	In_cis_Decrease_DownRegulated	Pt4 X4 Rx:A vs. UnRx:H
ENSG00000236618	PITPNA-AS1	-0.83	3.13769e-19	4.46134e-18	In_trans_DownRegulated	Pt4 X4 Rx:A vs. UnRx:H
ENSG00000143742	SRP9	-0.61	3.28795e-19	4.66725e-18	In_cis_Decrease_DownRegulated	Pt4 X4 Rx:A vs. UnRx:H
ENSG00000139726	DENR	0.65	3.44442e-19	4.8813e-18	In_trans_UpRegulated	Pt4 X4 Rx:A vs. UnRx:H
ENSG00000204569	PPP1R10	0.8	3.48657e-19	4.93289e-18	In_cis_Increase_UpRegulated	Pt4 X4 Rx:A vs. UnRx:H
ENSG00000160213	CSTB	-0.84	3.60614e-19	5.09367e-18	In_cis_Increase_DownRegulated	Pt4 X4 Rx:A vs. UnRx:H
ENSG00000232112	TMA7	-0.55	3.64596e-19	5.14146e-18	In_trans_DownRegulated	Pt4 X4 Rx:A vs. UnRx:H
ENSG00000184967	NOC4L	0.92	3.65601e-19	5.14719e-18	In_trans_UpRegulated	Pt4 X4 Rx:A vs. UnRx:H
ENSG00000104341	LAPTM4B	-0.62	3.87214e-19	5.44254e-18	In_cis_Decrease_DownRegulated	Pt4 X4 Rx:A vs. UnRx:H
ENSG00000136451	VEZF1	0.89	4.02475e-19	5.6478e-18	In_cis_Increase_UpRegulated	Pt4 X4 Rx:A vs. UnRx:H
ENSG00000169733	RFNG	0.91	4.0797e-19	5.71557e-18	unmapped	Pt4 X4 Rx:A vs. UnRx:H
ENSG00000176386	CDC26	-1	4.14091e-19	5.79187e-18	In_trans_DownRegulated	Pt4 X4 Rx:A vs. UnRx:H
ENSG00000149182	ARFGAP2	0.94	4.27054e-19	5.96348e-18	In_cis_Increase_UpRegulated	Pt4 X4 Rx:A vs. UnRx:H
ENSG00000234127	TRIM26	1.08	4.35793e-19	6.07563e-18	In_cis_Increase_UpRegulated	Pt4 X4 Rx:A vs. UnRx:H
ENSG00000149923	PPP4C	-0.83	4.50225e-19	6.26666e-18	In_trans_DownRegulated	Pt4 X4 Rx:A vs. UnRx:H
ENSG00000111678	C12orf57	-0.61	4.68296e-19	6.50765e-18	In_cis_Decrease_DownRegulated	Pt4 X4 Rx:A vs. UnRx:H
ENSG00000178922	HYI	0.98	4.96467e-19	6.88797e-18	In_trans_UpRegulated	Pt4 X4 Rx:A vs. UnRx:H
ENSG00000178381	ZFAND2A	1.03	5.09771e-19	7.06115e-18	In_trans_UpRegulated	Pt4 X4 Rx:A vs. UnRx:H
ENSG00000119231	SENP5	1.01	5.63109e-19	7.78741e-18	In_trans_UpRegulated	Pt4 X4 Rx:A vs. UnRx:H
ENSG00000110931	CAMKK2	0.95	5.72937e-19	7.91059e-18	In_trans_UpRegulated	Pt4 X4 Rx:A vs. UnRx:H
ENSG00000170270	GON7	-1.04	5.8505e-19	8.06487e-18	In_trans_DownRegulated	Pt4 X4 Rx:A vs. UnRx:H
ENSG00000023228	NDUFS1	0.85	7.13043e-19	9.81348e-18	In_cis_Increase_UpRegulated	Pt4 X4 Rx:A vs. UnRx:H
ENSG00000124222	STX16	0.9	7.2083e-19	9.90479e-18	In_cis_Increase_UpRegulated	Pt4 X4 Rx:A vs. UnRx:H
ENSG00000179988	PSTK	1.01	7.6015e-19	1.04284e-17	In_trans_UpRegulated	Pt4 X4 Rx:A vs. UnRx:H
ENSG00000141401	IMPA2	-1.13	8.04553e-19	1.10199e-17	In_cis_Decrease_DownRegulated	Pt4 X4 Rx:A vs. UnRx:H
ENSG00000181007	ZFP82	0.96	8.34759e-19	1.14155e-17	In_cis_Increase_UpRegulated	Pt4 X4 Rx:A vs. UnRx:H
ENSG00000141753	IGFBP4	1.04	8.39644e-19	1.1464e-17	In_cis_Increase_UpRegulated	Pt4 X4 Rx:A vs. UnRx:H
ENSG00000106588	PSMA2	0.76	9.48318e-19	1.29272e-17	In_trans_UpRegulated	Pt4 X4 Rx:A vs. UnRx:H
ENSG00000008282	SYPL1	0.94	1.01679e-18	1.38168e-17	In_cis_Increase_UpRegulated	Pt4 X4 Rx:A vs. UnRx:H
ENSG00000166847	DCTN5	0.92	1.32928e-18	1.80346e-17	In_cis_Increase_UpRegulated	Pt4 X4 Rx:A vs. UnRx:H
ENSG00000173273	TNKS	0.97	1.35306e-18	1.83282e-17	In_cis_Increase_UpRegulated	Pt4 X4 Rx:A vs. UnRx:H
ENSG00000140948	ZCCHC14	1.05	1.40042e-18	1.89398e-17	In_trans_UpRegulated	Pt4 X4 Rx:A vs. UnRx:H
ENSG00000101246	ARFRP1	0.95	1.44758e-18	1.95469e-17	unmapped	Pt4 X4 Rx:A vs. UnRx:H
ENSG00000215845	TSTD1	-0.76	1.49324e-18	2.01318e-17	In_trans_DownRegulated	Pt4 X4 Rx:A vs. UnRx:H
ENSG00000127947	PTPN12	0.94	1.62889e-18	2.19261e-17	In_cis_Increase_UpRegulated	Pt4 X4 Rx:A vs. UnRx:H
ENSG00000134313	KIDINS220	0.85	1.8546e-18	2.48864e-17	In_trans_UpRegulated	Pt4 X4 Rx:A vs. UnRx:H
ENSG00000041357	PSMA4	0.6	1.87774e-18	2.51576e-17	In_cis_Increase_UpRegulated	Pt4 X4 Rx:A vs. UnRx:H
ENSG00000106591	MRPL32	-0.88	1.88071e-18	2.51582e-17	In_trans_DownRegulated	Pt4 X4 Rx:A vs. UnRx:H
ENSG00000182979	MTA1	-1	1.88882e-18	2.52273e-17	In_trans_DownRegulated	Pt4 X4 Rx:A vs. UnRx:H
ENSG00000177946	CENPBD1	1.04	1.95952e-18	2.61309e-17	In_trans_UpRegulated	Pt4 X4 Rx:A vs. UnRx:H
ENSG00000230630	DNM3OS	-1.12	2.10816e-18	2.80696e-17	unmapped	Pt4 X4 Rx:A vs. UnRx:H
ENSG00000182372	CLN8	1.02	2.18971e-18	2.91103e-17	In_cis_Increase_UpRegulated	Pt4 X4 Rx:A vs. UnRx:H
ENSG00000103061	SLC7A6OS	0.96	2.20315e-18	2.92437e-17	In_trans_UpRegulated	Pt4 X4 Rx:A vs. UnRx:H
ENSG00000103502	CDIPT	0.94	2.29047e-18	3.03557e-17	In_trans_UpRegulated	Pt4 X4 Rx:A vs. UnRx:H
ENSG00000106261	ZKSCAN1	0.78	2.45804e-18	3.25264e-17	In_cis_Increase_UpRegulated	Pt4 X4 Rx:A vs. UnRx:H
ENSG00000106799	TGFBR1	1.01	2.55223e-18	3.36691e-17	In_cis_Increase_UpRegulated	Pt4 X4 Rx:A vs. UnRx:H
ENSG00000147044	CASK	0.69	2.63458e-18	3.47021e-17	In_trans_UpRegulated	Pt4 X4 Rx:A vs. UnRx:H
ENSG00000136026	CKAP4	0.82	2.92363e-18	3.84504e-17	In_trans_UpRegulated	Pt4 X4 Rx:A vs. UnRx:H
ENSG00000187994	RINL	1.03	3.52668e-18	4.63107e-17	In_cis_Increase_UpRegulated	Pt4 X4 Rx:A vs. UnRx:H
ENSG00000123066	MED13L	0.9	3.93668e-18	5.16156e-17	In_trans_UpRegulated	Pt4 X4 Rx:A vs. UnRx:H
ENSG00000228300	C19orf24	0.88	3.94328e-18	5.16233e-17	In_trans_UpRegulated	Pt4 X4 Rx:A vs. UnRx:H
ENSG00000044574	HSPA5	0.7	4.38019e-18	5.72559e-17	In_trans_UpRegulated	Pt4 X4 Rx:A vs. UnRx:H
ENSG00000129038	LOXL1	1.06	4.45162e-18	5.81011e-17	In_cis_Increase_UpRegulated	Pt4 X4 Rx:A vs. UnRx:H
ENSG00000178718	RPP25	0.93	4.50816e-18	5.86607e-17	In_cis_Increase_UpRegulated	Pt4 X4 Rx:A vs. UnRx:H
ENSG00000132603	NIP7	-0.92	4.70968e-18	6.11902e-17	In_trans_DownRegulated	Pt4 X4 Rx:A vs. UnRx:H
ENSG00000101144	BMP7	1.01	4.82067e-18	6.25376e-17	In_cis_Increase_UpRegulated	Pt4 X4 Rx:A vs. UnRx:H
ENSG00000101439	CST3	0.58	4.95758e-18	6.41201e-17	In_trans_UpRegulated	Pt4 X4 Rx:A vs. UnRx:H
ENSG00000071553	ATP6AP1	1.05	4.97524e-18	6.42517e-17	In_trans_UpRegulated	Pt4 X4 Rx:A vs. UnRx:H
ENSG00000117362	APH1A	-0.77	5.34324e-18	6.89006e-17	In_trans_DownRegulated	Pt4 X4 Rx:A vs. UnRx:H
ENSG00000103657	HERC1	0.93	5.42241e-18	6.98166e-17	In_cis_Increase_UpRegulated	Pt4 X4 Rx:A vs. UnRx:H
ENSG00000158321	AUTS2	0.92	5.71005e-18	7.34101e-17	In_cis_Increase_UpRegulated	Pt4 X4 Rx:A vs. UnRx:H
ENSG00000182511	FES	0.95	5.7795e-18	7.41919e-17	In_cis_Increase_UpRegulated	Pt4 X4 Rx:A vs. UnRx:H
ENSG00000196235	SUPT5H	0.83	5.81344e-18	7.45161e-17	In_cis_Increase_UpRegulated	Pt4 X4 Rx:A vs. UnRx:H
ENSG00000180398	MCFD2	0.75	5.95866e-18	7.62638e-17	In_trans_UpRegulated	Pt4 X4 Rx:A vs. UnRx:H
ENSG00000149600	COMMD7	0.91	5.97453e-18	7.63531e-17	In_cis_Increase_UpRegulated	Pt4 X4 Rx:A vs. UnRx:H
ENSG00000197457	STMN3	1.06	6.17375e-18	7.87818e-17	unmapped	Pt4 X4 Rx:A vs. UnRx:H
ENSG00000104290	FZD3	0.91	6.19255e-18	7.89045e-17	In_cis_Increase_UpRegulated	Pt4 X4 Rx:A vs. UnRx:H
ENSG00000145247	OCIAD2	-0.63	6.31435e-18	8.03372e-17	In_trans_DownRegulated	Pt4 X4 Rx:A vs. UnRx:H
ENSG00000064115	TM7SF3	-0.99	6.37766e-18	8.10227e-17	In_trans_DownRegulated	Pt4 X4 Rx:A vs. UnRx:H
ENSG00000198931	APRT	0.55	6.40616e-18	8.12646e-17	In_trans_UpRegulated	Pt4 X4 Rx:A vs. UnRx:H
ENSG00000159377	PSMB4	-0.56	6.60585e-18	8.36741e-17	In_trans_DownRegulated	Pt4 X4 Rx:A vs. UnRx:H
ENSG00000274523	RCC1L	1	6.77986e-18	8.56257e-17	In_cis_Increase_UpRegulated	Pt4 X4 Rx:A vs. UnRx:H
ENSG00000173409	ARV1	-0.94	6.94701e-18	8.74794e-17	In_cis_Decrease_DownRegulated	Pt4 X4 Rx:A vs. UnRx:H
ENSG00000120742	SERP1	-0.67	7.41108e-18	9.31864e-17	In_cis_Decrease_DownRegulated	Pt4 X4 Rx:A vs. UnRx:H
ENSG00000122779	TRIM24	0.98	7.79731e-18	9.78996e-17	In_cis_Increase_UpRegulated	Pt4 X4 Rx:A vs. UnRx:H
ENSG00000168061	SAC3D1	0.88	8.10289e-18	1.01588e-16	In_cis_Increase_UpRegulated	Pt4 X4 Rx:A vs. UnRx:H
ENSG00000174080	CTSF	0.97	8.98594e-18	1.12494e-16	In_cis_Increase_UpRegulated	Pt4 X4 Rx:A vs. UnRx:H
ENSG00000160613	PCSK7	0.96	9.12905e-18	1.1412e-16	In_cis_Increase_UpRegulated	Pt4 X4 Rx:A vs. UnRx:H
ENSG00000073584	SMARCE1	0.83	1.0068e-17	1.25674e-16	In_cis_Increase_UpRegulated	Pt4 X4 Rx:A vs. UnRx:H
ENSG00000055130	CUL1	0.92	1.02343e-17	1.27564e-16	In_cis_Increase_UpRegulated	Pt4 X4 Rx:A vs. UnRx:H
ENSG00000143224	PPOX	0.88	1.02964e-17	1.28153e-16	In_trans_UpRegulated	Pt4 X4 Rx:A vs. UnRx:H
ENSG00000065183	WDR3	-0.77	1.11398e-17	1.3845e-16	In_trans_DownRegulated	Pt4 X4 Rx:A vs. UnRx:H
ENSG00000101654	RNMT	-0.85	1.12333e-17	1.39409e-16	In_cis_Decrease_DownRegulated	Pt4 X4 Rx:A vs. UnRx:H
ENSG00000196584	XRCC2	0.98	1.31642e-17	1.63137e-16	In_cis_Increase_UpRegulated	Pt4 X4 Rx:A vs. UnRx:H
ENSG00000137845	ADAM10	0.93	1.33895e-17	1.6569e-16	In_cis_Increase_UpRegulated	Pt4 X4 Rx:A vs. UnRx:H
ENSG00000088325	TPX2	0.85	1.44585e-17	1.78662e-16	In_cis_Increase_UpRegulated	Pt4 X4 Rx:A vs. UnRx:H
ENSG00000105270	CLIP3	1.04	1.48095e-17	1.82735e-16	In_cis_Increase_UpRegulated	Pt4 X4 Rx:A vs. UnRx:H
ENSG00000182196	ARL6IP4	0.53	1.51901e-17	1.87163e-16	In_trans_UpRegulated	Pt4 X4 Rx:A vs. UnRx:H
ENSG00000135040	NAA35	0.85	1.55863e-17	1.9177e-16	In_cis_Increase_UpRegulated	Pt4 X4 Rx:A vs. UnRx:H
ENSG00000125970	RALY	0.71	1.58933e-17	1.95267e-16	In_cis_Increase_UpRegulated	Pt4 X4 Rx:A vs. UnRx:H
ENSG00000142546	NOSIP	0.7	1.59221e-17	1.95342e-16	In_trans_UpRegulated	Pt4 X4 Rx:A vs. UnRx:H
ENSG00000114302	PRKAR2A	0.85	1.63793e-17	2.00663e-16	In_trans_UpRegulated	Pt4 X4 Rx:A vs. UnRx:H
ENSG00000101150	TPD52L2	0.84	1.72597e-17	2.10848e-16	unmapped	Pt4 X4 Rx:A vs. UnRx:H
ENSG00000174007	CEP19	1.03	1.87976e-17	2.2931e-16	In_trans_UpRegulated	Pt4 X4 Rx:A vs. UnRx:H
ENSG00000169018	FEM1B	0.95	1.89855e-17	2.31273e-16	In_cis_Increase_UpRegulated	Pt4 X4 Rx:A vs. UnRx:H
ENSG00000182670	TTC3	0.51	1.9339e-17	2.35245e-16	In_cis_Increase_UpRegulated	Pt4 X4 Rx:A vs. UnRx:H
ENSG00000150779	TIMM8B	0.51	2.09853e-17	2.54911e-16	In_trans_UpRegulated	Pt4 X4 Rx:A vs. UnRx:H
ENSG00000135541	AHI1	0.73	2.11944e-17	2.57087e-16	In_trans_UpRegulated	Pt4 X4 Rx:A vs. UnRx:H
ENSG00000197217	ENTPD4	1.06	2.15303e-17	2.60793e-16	In_cis_Increase_UpRegulated	Pt4 X4 Rx:A vs. UnRx:H
ENSG00000131669	NINJ1	0.94	2.19653e-17	2.65687e-16	In_cis_Increase_UpRegulated	Pt4 X4 Rx:A vs. UnRx:H
ENSG00000180336	MEIOC	0.95	2.23219e-17	2.6962e-16	In_cis_Increase_UpRegulated	Pt4 X4 Rx:A vs. UnRx:H
ENSG00000161920	MED11	-1.01	2.3066e-17	2.78217e-16	In_trans_DownRegulated	Pt4 X4 Rx:A vs. UnRx:H
ENSG00000149428	HYOU1	0.97	2.36685e-17	2.84685e-16	In_cis_Increase_UpRegulated	Pt4 X4 Rx:A vs. UnRx:H
ENSG00000110048	OSBP	0.97	2.36685e-17	2.84685e-16	In_trans_UpRegulated	Pt4 X4 Rx:A vs. UnRx:H
ENSG00000108826	MRPL27	0.64	2.38517e-17	2.86487e-16	In_cis_Increase_UpRegulated	Pt4 X4 Rx:A vs. UnRx:H
ENSG00000269190	FBXO17	0.8	2.42711e-17	2.91118e-16	In_cis_Increase_UpRegulated	Pt4 X4 Rx:A vs. UnRx:H
ENSG00000198408	OGA	0.95	2.49766e-17	2.99162e-16	In_trans_UpRegulated	Pt4 X4 Rx:A vs. UnRx:H
ENSG00000158863	FAM160B2	1.01	2.54392e-17	3.04278e-16	In_cis_Increase_UpRegulated	Pt4 X4 Rx:A vs. UnRx:H
ENSG00000166165	CKB	0.94	2.62837e-17	3.13942e-16	In_trans_UpRegulated	Pt4 X4 Rx:A vs. UnRx:H
ENSG00000066379	ZNRD1	-0.79	2.68683e-17	3.20479e-16	In_cis_Increase_DownRegulated	Pt4 X4 Rx:A vs. UnRx:H
ENSG00000261609	GAN	1.01	2.94924e-17	3.51291e-16	In_trans_UpRegulated	Pt4 X4 Rx:A vs. UnRx:H
ENSG00000150712	MTMR12	0.96	3.42233e-17	4.06514e-16	In_cis_Decrease_UpRegulated	Pt4 X4 Rx:A vs. UnRx:H
ENSG00000173457	PPP1R14B	0.51	3.46066e-17	4.10499e-16	In_cis_Increase_UpRegulated	Pt4 X4 Rx:A vs. UnRx:H
ENSG00000147872	PLIN2	0.85	3.59694e-17	4.26076e-16	In_trans_UpRegulated	Pt4 X4 Rx:A vs. UnRx:H
ENSG00000149823	VPS51	0.87	3.65711e-17	4.32607e-16	In_cis_Increase_UpRegulated	Pt4 X4 Rx:A vs. UnRx:H
ENSG00000106443	PHF14	-0.65	3.90323e-17	4.61086e-16	In_trans_DownRegulated	Pt4 X4 Rx:A vs. UnRx:H
ENSG00000102401	ARMCX3	0.92	3.937e-17	4.64436e-16	In_trans_UpRegulated	Pt4 X4 Rx:A vs. UnRx:H
ENSG00000104679	R3HCC1	0.91	4.21225e-17	4.96225e-16	In_cis_Increase_UpRegulated	Pt4 X4 Rx:A vs. UnRx:H
ENSG00000123908	AGO2	0.91	4.46335e-17	5.25086e-16	In_cis_Increase_UpRegulated	Pt4 X4 Rx:A vs. UnRx:H
ENSG00000258890	CEP95	0.94	4.88045e-17	5.73369e-16	In_trans_UpRegulated	Pt4 X4 Rx:A vs. UnRx:H
ENSG00000171298	GAA	1.03	4.92656e-17	5.77208e-16	In_cis_Increase_UpRegulated	Pt4 X4 Rx:A vs. UnRx:H
ENSG00000133059	DSTYK	0.92	5.11216e-17	5.98136e-16	In_trans_UpRegulated	Pt4 X4 Rx:A vs. UnRx:H
ENSG00000122218	COPA	0.6	5.32528e-17	6.2138e-16	In_trans_UpRegulated	Pt4 X4 Rx:A vs. UnRx:H
ENSG00000090520	DNAJB11	0.88	5.52318e-17	6.43596e-16	In_cis_Increase_UpRegulated	Pt4 X4 Rx:A vs. UnRx:H
ENSG00000184205	TSPYL2	0.97	5.71986e-17	6.65612e-16	In_cis_Decrease_UpRegulated	Pt4 X4 Rx:A vs. UnRx:H
ENSG00000082014	SMARCD3	0.97	5.79793e-17	6.73784e-16	In_cis_Increase_UpRegulated	Pt4 X4 Rx:A vs. UnRx:H
ENSG00000138778	CENPE	1	5.82204e-17	6.75671e-16	In_trans_UpRegulated	Pt4 X4 Rx:A vs. UnRx:H
ENSG00000159335	PTMS	-0.51	6.02194e-17	6.97927e-16	In_cis_Decrease_DownRegulated	Pt4 X4 Rx:A vs. UnRx:H
ENSG00000154096	THY1	1	6.24575e-17	7.2289e-16	In_cis_Increase_UpRegulated	Pt4 X4 Rx:A vs. UnRx:H
ENSG00000149658	YTHDF1	0.89	6.39985e-17	7.3973e-16	In_cis_Increase_UpRegulated	Pt4 X4 Rx:A vs. UnRx:H
ENSG00000131944	FAAP24	0.97	6.83631e-17	7.89116e-16	In_cis_Increase_UpRegulated	Pt4 X4 Rx:A vs. UnRx:H
ENSG00000181315	ZNF322	0.75	6.93686e-17	7.99647e-16	In_cis_Increase_UpRegulated	Pt4 X4 Rx:A vs. UnRx:H
ENSG00000128563	PRKRIP1	0.94	6.99151e-17	8.04326e-16	In_cis_Increase_UpRegulated	Pt4 X4 Rx:A vs. UnRx:H
ENSG00000132768	DPH2	-0.93	6.99618e-17	8.04326e-16	In_trans_DownRegulated	Pt4 X4 Rx:A vs. UnRx:H
ENSG00000105223	PLD3	0.79	7.05201e-17	8.09662e-16	In_trans_UpRegulated	Pt4 X4 Rx:A vs. UnRx:H
ENSG00000163156	SCNM1	0.67	7.10467e-17	8.14618e-16	In_trans_UpRegulated	Pt4 X4 Rx:A vs. UnRx:H
ENSG00000125844	RRBP1	0.79	7.1233e-17	8.15665e-16	In_trans_UpRegulated	Pt4 X4 Rx:A vs. UnRx:H
ENSG00000196636	SDHAF3	-0.86	7.24095e-17	8.28033e-16	In_cis_Increase_DownRegulated	Pt4 X4 Rx:A vs. UnRx:H
ENSG00000141696	P3H4	0.83	7.47152e-17	8.5213e-16	In_cis_Increase_UpRegulated	Pt4 X4 Rx:A vs. UnRx:H
ENSG00000124181	PLCG1	0.97	8.50148e-17	9.68311e-16	In_cis_Increase_UpRegulated	Pt4 X4 Rx:A vs. UnRx:H
ENSG00000187118	CMC1	-0.99	8.68805e-17	9.88251e-16	In_trans_DownRegulated	Pt4 X4 Rx:A vs. UnRx:H
ENSG00000108828	VAT1	0.85	8.70488e-17	9.88856e-16	In_cis_Increase_UpRegulated	Pt4 X4 Rx:A vs. UnRx:H
ENSG00000134871	COL4A2	0.87	9.13699e-17	1.03657e-15	In_cis_Increase_UpRegulated	Pt4 X4 Rx:A vs. UnRx:H
ENSG00000166851	PLK1	1.02	9.64707e-17	1.093e-15	In_cis_Increase_UpRegulated	Pt4 X4 Rx:A vs. UnRx:H
ENSG00000136490	LIMD2	0.81	9.79626e-17	1.10844e-15	In_trans_UpRegulated	Pt4 X4 Rx:A vs. UnRx:H
ENSG00000168066	SF1	0.65	9.83954e-17	1.11187e-15	In_cis_Increase_UpRegulated	Pt4 X4 Rx:A vs. UnRx:H
ENSG00000178074	C2orf69	0.93	1.08637e-16	1.22598e-15	In_cis_Increase_UpRegulated	Pt4 X4 Rx:A vs. UnRx:H
ENSG00000187634	SAMD11	1	1.12529e-16	1.26824e-15	In_trans_UpRegulated	Pt4 X4 Rx:A vs. UnRx:H
ENSG00000136485	DCAF7	0.67	1.15331e-16	1.29812e-15	In_trans_UpRegulated	Pt4 X4 Rx:A vs. UnRx:H
ENSG00000117174	ZNHIT6	0.87	1.2444e-16	1.39881e-15	In_cis_Increase_UpRegulated	Pt4 X4 Rx:A vs. UnRx:H
ENSG00000149231	CCDC82	0.81	1.40138e-16	1.57321e-15	In_cis_Increase_UpRegulated	Pt4 X4 Rx:A vs. UnRx:H
ENSG00000160209	PDXK	0.81	1.43213e-16	1.60563e-15	In_cis_Increase_UpRegulated	Pt4 X4 Rx:A vs. UnRx:H
ENSG00000122778	KIAA1549	0.98	1.48503e-16	1.66276e-15	In_cis_Increase_UpRegulated	Pt4 X4 Rx:A vs. UnRx:H
ENSG00000115540	MOB4	0.86	1.52514e-16	1.70545e-15	In_cis_Increase_UpRegulated	Pt4 X4 Rx:A vs. UnRx:H
ENSG00000054282	SDCCAG8	-0.84	1.62747e-16	1.81752e-15	In_cis_Decrease_DownRegulated	Pt4 X4 Rx:A vs. UnRx:H
ENSG00000144199	FAHD2B	1.03	1.63876e-16	1.82775e-15	In_trans_UpRegulated	Pt4 X4 Rx:A vs. UnRx:H
ENSG00000166233	ARIH1	0.89	1.64091e-16	1.82778e-15	In_cis_Increase_UpRegulated	Pt4 X4 Rx:A vs. UnRx:H
ENSG00000167523	SPATA33	0.85	1.65285e-16	1.83804e-15	In_trans_UpRegulated	Pt4 X4 Rx:A vs. UnRx:H
ENSG00000162924	REL	0.94	1.65441e-16	1.83804e-15	In_trans_UpRegulated	Pt4 X4 Rx:A vs. UnRx:H
ENSG00000138433	CIR1	0.82	1.72697e-16	1.91618e-15	In_cis_Increase_UpRegulated	Pt4 X4 Rx:A vs. UnRx:H
ENSG00000171302	CANT1	0.85	1.75406e-16	1.94373e-15	In_cis_Increase_UpRegulated	Pt4 X4 Rx:A vs. UnRx:H
ENSG00000077254	USP33	0.8	1.76795e-16	1.95659e-15	In_cis_Increase_UpRegulated	Pt4 X4 Rx:A vs. UnRx:H
ENSG00000184207	PGP	0.79	1.78215e-16	1.96977e-15	In_trans_UpRegulated	Pt4 X4 Rx:A vs. UnRx:H
ENSG00000182463	TSHZ2	0.93	1.81735e-16	2.0061e-15	In_cis_Increase_UpRegulated	Pt4 X4 Rx:A vs. UnRx:H
ENSG00000182240	BACE2	0.91	1.86181e-16	2.05254e-15	In_cis_Increase_UpRegulated	Pt4 X4 Rx:A vs. UnRx:H
ENSG00000068305	MEF2A	0.85	1.91558e-16	2.1091e-15	In_cis_Increase_UpRegulated	Pt4 X4 Rx:A vs. UnRx:H
ENSG00000179295	PTPN11	0.81	1.93974e-16	2.13297e-15	In_trans_UpRegulated	Pt4 X4 Rx:A vs. UnRx:H
ENSG00000153201	RANBP2	0.79	1.96509e-16	2.15808e-15	In_trans_UpRegulated	Pt4 X4 Rx:A vs. UnRx:H
ENSG00000265972	TXNIP	0.93	1.96892e-16	2.15952e-15	In_trans_UpRegulated	Pt4 X4 Rx:A vs. UnRx:H
ENSG00000128951	DUT	-0.72	2.08765e-16	2.28683e-15	In_trans_DownRegulated	Pt4 X4 Rx:A vs. UnRx:H
ENSG00000117984	CTSD	0.77	2.12196e-16	2.32145e-15	In_trans_UpRegulated	Pt4 X4 Rx:A vs. UnRx:H
ENSG00000055483	USP36	0.9	2.15425e-16	2.35378e-15	In_cis_Increase_UpRegulated	Pt4 X4 Rx:A vs. UnRx:H
ENSG00000159720	ATP6V0D1	0.93	2.20068e-16	2.40146e-15	In_trans_UpRegulated	Pt4 X4 Rx:A vs. UnRx:H
ENSG00000133612	AGAP3	0.97	2.60608e-16	2.83663e-15	In_cis_Increase_UpRegulated	Pt4 X4 Rx:A vs. UnRx:H
ENSG00000155660	PDIA4	0.86	2.67969e-16	2.91306e-15	In_cis_Increase_UpRegulated	Pt4 X4 Rx:A vs. UnRx:H
ENSG00000110367	DDX6	0.68	2.78832e-16	3.02732e-15	In_cis_Increase_UpRegulated	Pt4 X4 Rx:A vs. UnRx:H
ENSG00000217555	CKLF	-0.92	2.85109e-16	3.09156e-15	In_trans_DownRegulated	Pt4 X4 Rx:A vs. UnRx:H
ENSG00000102302	FGD1	0.85	2.8549e-16	3.09179e-15	In_cis_Increase_UpRegulated	Pt4 X4 Rx:A vs. UnRx:H
ENSG00000113845	TIMMDC1	-0.8	2.86135e-16	3.09487e-15	In_cis_Decrease_DownRegulated	Pt4 X4 Rx:A vs. UnRx:H
ENSG00000228106	AL392172.1	-0.98	2.98402e-16	3.22349e-15	unmapped	Pt4 X4 Rx:A vs. UnRx:H
ENSG00000141552	ANAPC11	0.52	3.01547e-16	3.25338e-15	unmapped	Pt4 X4 Rx:A vs. UnRx:H
ENSG00000125968	ID1	0.88	3.16111e-16	3.40623e-15	In_cis_Increase_UpRegulated	Pt4 X4 Rx:A vs. UnRx:H
ENSG00000197976	AKAP17A	0.75	3.29567e-16	3.54677e-15	In_trans_UpRegulated	Pt4 X4 Rx:A vs. UnRx:H
ENSG00000188554	NBR1	0.89	3.48434e-16	3.74513e-15	In_cis_Increase_UpRegulated	Pt4 X4 Rx:A vs. UnRx:H
ENSG00000006634	DBF4	0.8	3.73148e-16	4.00575e-15	In_cis_Increase_UpRegulated	Pt4 X4 Rx:A vs. UnRx:H
ENSG00000097096	SYDE2	0.94	3.89588e-16	4.1718e-15	In_cis_Increase_UpRegulated	Pt4 X4 Rx:A vs. UnRx:H
ENSG00000173933	RBM4	0.99	3.98292e-16	4.25969e-15	In_cis_Increase_UpRegulated	Pt4 X4 Rx:A vs. UnRx:H
ENSG00000160208	RRP1B	0.66	4.1417e-16	4.42399e-15	In_cis_Increase_UpRegulated	Pt4 X4 Rx:A vs. UnRx:H
ENSG00000100591	AHSA1	-0.79	4.14774e-16	4.42495e-15	In_trans_DownRegulated	Pt4 X4 Rx:A vs. UnRx:H
ENSG00000142856	ITGB3BP	-0.96	4.24341e-16	4.52139e-15	In_cis_Decrease_DownRegulated	Pt4 X4 Rx:A vs. UnRx:H
ENSG00000134463	ECHDC3	-1	4.3333e-16	4.61144e-15	In_cis_Decrease_DownRegulated	Pt4 X4 Rx:A vs. UnRx:H
ENSG00000175643	RMI2	-0.96	4.93771e-16	5.24815e-15	In_trans_DownRegulated	Pt4 X4 Rx:A vs. UnRx:H
ENSG00000157540	DYRK1A	0.87	4.95842e-16	5.26365e-15	In_cis_Increase_UpRegulated	Pt4 X4 Rx:A vs. UnRx:H
ENSG00000142188	TMEM50B	0.87	5.02842e-16	5.33137e-15	In_cis_Increase_UpRegulated	Pt4 X4 Rx:A vs. UnRx:H
ENSG00000138443	ABI2	0.69	5.05991e-16	5.35814e-15	In_cis_Increase_UpRegulated	Pt4 X4 Rx:A vs. UnRx:H
ENSG00000169251	NMD3	0.96	5.18286e-16	5.48158e-15	In_cis_Increase_UpRegulated	Pt4 X4 Rx:A vs. UnRx:H
ENSG00000174851	YIF1A	0.76	5.26435e-16	5.56092e-15	In_cis_Increase_UpRegulated	Pt4 X4 Rx:A vs. UnRx:H
ENSG00000171055	FEZ2	-0.85	5.55357e-16	5.85922e-15	In_trans_DownRegulated	Pt4 X4 Rx:A vs. UnRx:H
ENSG00000167740	CYB5D2	1.1	5.57629e-16	5.87597e-15	In_trans_UpRegulated	Pt4 X4 Rx:A vs. UnRx:H
ENSG00000175768	TOMM5	-0.88	5.72976e-16	6.03029e-15	In_trans_DownRegulated	Pt4 X4 Rx:A vs. UnRx:H
ENSG00000165283	STOML2	0.51	6.31251e-16	6.63548e-15	In_trans_UpRegulated	Pt4 X4 Rx:A vs. UnRx:H
ENSG00000115306	SPTBN1	0.75	6.35684e-16	6.67391e-15	In_trans_UpRegulated	Pt4 X4 Rx:A vs. UnRx:H
ENSG00000198586	TLK1	0.81	6.47459e-16	6.77269e-15	In_cis_Increase_UpRegulated	Pt4 X4 Rx:A vs. UnRx:H
ENSG00000153130	SCOC	0.83	6.59012e-16	6.88515e-15	In_cis_Increase_UpRegulated	Pt4 X4 Rx:A vs. UnRx:H
ENSG00000022840	RNF10	0.82	6.91334e-16	7.21407e-15	In_trans_UpRegulated	Pt4 X4 Rx:A vs. UnRx:H
ENSG00000183166	CALN1	1.01	6.98343e-16	7.27837e-15	In_cis_Increase_UpRegulated	Pt4 X4 Rx:A vs. UnRx:H
ENSG00000127804	METTL16	0.81	7.32669e-16	7.62686e-15	In_trans_UpRegulated	Pt4 X4 Rx:A vs. UnRx:H
ENSG00000178980	SELENOW	0.65	7.35312e-16	7.64511e-15	In_trans_UpRegulated	Pt4 X4 Rx:A vs. UnRx:H
ENSG00000006652	IFRD1	0.87	7.40591e-16	7.69068e-15	In_cis_Increase_UpRegulated	Pt4 X4 Rx:A vs. UnRx:H
ENSG00000068120	COASY	0.77	8.02114e-16	8.31951e-15	In_cis_Increase_UpRegulated	Pt4 X4 Rx:A vs. UnRx:H
ENSG00000065060	UHRF1BP1	0.94	8.07679e-16	8.36712e-15	In_cis_Increase_UpRegulated	Pt4 X4 Rx:A vs. UnRx:H
ENSG00000182718	ANXA2	0.89	8.26097e-16	8.54762e-15	In_cis_Increase_UpRegulated	Pt4 X4 Rx:A vs. UnRx:H
ENSG00000114857	NKTR	0.7	8.28069e-16	8.55771e-15	In_trans_UpRegulated	Pt4 X4 Rx:A vs. UnRx:H
ENSG00000167315	ACAA2	0.79	8.44751e-16	8.71962e-15	In_cis_Increase_UpRegulated	Pt4 X4 Rx:A vs. UnRx:H
ENSG00000161921	CXCL16	0.97	9.12433e-16	9.40693e-15	In_trans_UpRegulated	Pt4 X4 Rx:A vs. UnRx:H
ENSG00000180370	PAK2	0.64	9.42173e-16	9.7019e-15	In_trans_UpRegulated	Pt4 X4 Rx:A vs. UnRx:H
ENSG00000104756	KCTD9	0.99	9.93638e-16	1.02151e-14	In_cis_Increase_UpRegulated	Pt4 X4 Rx:A vs. UnRx:H
ENSG00000185404	SP140L	-1.03	9.9556e-16	1.02151e-14	In_cis_Decrease_DownRegulated	Pt4 X4 Rx:A vs. UnRx:H
ENSG00000127837	AAMP	-0.81	9.95578e-16	1.02151e-14	In_cis_Increase_DownRegulated	Pt4 X4 Rx:A vs. UnRx:H
ENSG00000167468	GPX4	0.62	1.00514e-15	1.03009e-14	In_trans_UpRegulated	Pt4 X4 Rx:A vs. UnRx:H
ENSG00000119888	EPCAM	0.77	1.09108e-15	1.11683e-14	In_trans_UpRegulated	Pt4 X4 Rx:A vs. UnRx:H
ENSG00000063322	MED29	0.82	1.09902e-15	1.12228e-14	In_cis_Increase_UpRegulated	Pt4 X4 Rx:A vs. UnRx:H
ENSG00000131116	ZNF428	0.74	1.17256e-15	1.19595e-14	In_trans_UpRegulated	Pt4 X4 Rx:A vs. UnRx:H
ENSG00000162734	PEA15	0.78	1.19214e-15	1.21448e-14	In_trans_UpRegulated	Pt4 X4 Rx:A vs. UnRx:H
ENSG00000168172	HOOK3	0.85	1.20284e-15	1.22393e-14	In_cis_Increase_UpRegulated	Pt4 X4 Rx:A vs. UnRx:H
ENSG00000068137	PLEKHH3	1	1.22031e-15	1.24024e-14	In_cis_Increase_UpRegulated	Pt4 X4 Rx:A vs. UnRx:H
ENSG00000143179	UCK2	-0.64	1.26701e-15	1.28618e-14	In_cis_Decrease_DownRegulated	Pt4 X4 Rx:A vs. UnRx:H
ENSG00000164163	ABCE1	0.64	1.29536e-15	1.31341e-14	In_cis_Increase_UpRegulated	Pt4 X4 Rx:A vs. UnRx:H
ENSG00000145362	ANK2	1	1.35636e-15	1.37363e-14	In_cis_Increase_UpRegulated	Pt4 X4 Rx:A vs. UnRx:H
ENSG00000161202	DVL3	0.92	1.36425e-15	1.38e-14	In_cis_Increase_UpRegulated	Pt4 X4 Rx:A vs. UnRx:H
ENSG00000203778	FAM229B	0.79	1.45104e-15	1.46606e-14	In_cis_Decrease_UpRegulated	Pt4 X4 Rx:A vs. UnRx:H
ENSG00000213123	TCTEX1D2	0.94	1.46343e-15	1.47684e-14	In_trans_UpRegulated	Pt4 X4 Rx:A vs. UnRx:H
ENSG00000090612	ZNF268	0.93	1.59963e-15	1.61239e-14	In_trans_UpRegulated	Pt4 X4 Rx:A vs. UnRx:H
ENSG00000134717	BTF3L4	-0.59	1.70216e-15	1.71374e-14	In_trans_DownRegulated	Pt4 X4 Rx:A vs. UnRx:H
ENSG00000110987	BCL7A	0.67	1.71386e-15	1.7235e-14	In_trans_UpRegulated	Pt4 X4 Rx:A vs. UnRx:H
ENSG00000135720	DYNC1LI2	0.65	1.72428e-15	1.73195e-14	In_trans_UpRegulated	Pt4 X4 Rx:A vs. UnRx:H
ENSG00000134882	UBAC2	0.82	1.75585e-15	1.76159e-14	In_cis_Increase_UpRegulated	Pt4 X4 Rx:A vs. UnRx:H
ENSG00000220205	VAMP2	0.82	1.77647e-15	1.7802e-14	In_trans_UpRegulated	Pt4 X4 Rx:A vs. UnRx:H
ENSG00000139826	ABHD13	1.02	1.81254e-15	1.81423e-14	In_cis_Increase_UpRegulated	Pt4 X4 Rx:A vs. UnRx:H
ENSG00000074696	HACD3	0.56	1.82811e-15	1.82768e-14	In_cis_Increase_UpRegulated	Pt4 X4 Rx:A vs. UnRx:H
ENSG00000105404	RABAC1	0.67	1.84497e-15	1.84239e-14	In_trans_UpRegulated	Pt4 X4 Rx:A vs. UnRx:H
ENSG00000010219	DYRK4	-0.88	1.88419e-15	1.87938e-14	In_cis_Decrease_DownRegulated	Pt4 X4 Rx:A vs. UnRx:H
ENSG00000196504	PRPF40A	0.53	1.98852e-15	1.97884e-14	In_cis_Increase_UpRegulated	Pt4 X4 Rx:A vs. UnRx:H
ENSG00000174276	ZNHIT2	0.94	2.01065e-15	1.99855e-14	In_cis_Increase_UpRegulated	Pt4 X4 Rx:A vs. UnRx:H
ENSG00000214753	HNRNPUL2	0.97	2.02842e-15	2.01388e-14	In_cis_Increase_UpRegulated	Pt4 X4 Rx:A vs. UnRx:H
ENSG00000184384	MAML2	0.94	2.20753e-15	2.18917e-14	In_cis_Increase_UpRegulated	Pt4 X4 Rx:A vs. UnRx:H
ENSG00000197785	ATAD3A	0.85	2.3283e-15	2.30628e-14	In_trans_UpRegulated	Pt4 X4 Rx:A vs. UnRx:H
ENSG00000002933	TMEM176A	0.92	2.42766e-15	2.40193e-14	In_cis_Increase_UpRegulated	Pt4 X4 Rx:A vs. UnRx:H
ENSG00000085511	MAP3K4	0.84	2.52458e-15	2.49495e-14	In_trans_UpRegulated	Pt4 X4 Rx:A vs. UnRx:H
ENSG00000092841	MYL6	0.5	2.56732e-15	2.53427e-14	In_cis_Decrease_UpRegulated	Pt4 X4 Rx:A vs. UnRx:H
ENSG00000137288	UQCC2	0.58	2.70241e-15	2.66455e-14	In_cis_Increase_UpRegulated	Pt4 X4 Rx:A vs. UnRx:H
ENSG00000087152	ATXN7L3	0.95	2.7439e-15	2.70236e-14	In_cis_Increase_UpRegulated	Pt4 X4 Rx:A vs. UnRx:H
ENSG00000090971	NAT14	0.76	2.75232e-15	2.70755e-14	In_trans_UpRegulated	Pt4 X4 Rx:A vs. UnRx:H
ENSG00000170561	IRX2	0.93	2.8566e-15	2.80692e-14	In_cis_Decrease_UpRegulated	Pt4 X4 Rx:A vs. UnRx:H
ENSG00000130818	ZNF426	0.9	3.11969e-15	3.06193e-14	In_trans_UpRegulated	Pt4 X4 Rx:A vs. UnRx:H
ENSG00000116213	WRAP73	-0.92	3.16627e-15	3.09941e-14	In_trans_DownRegulated	Pt4 X4 Rx:A vs. UnRx:H
ENSG00000121289	CEP89	0.87	3.16871e-15	3.09941e-14	In_cis_Increase_UpRegulated	Pt4 X4 Rx:A vs. UnRx:H
ENSG00000097033	SH3GLB1	0.78	3.27077e-15	3.19561e-14	In_cis_Increase_UpRegulated	Pt4 X4 Rx:A vs. UnRx:H
ENSG00000158828	PINK1	0.97	3.33443e-15	3.2541e-14	In_trans_UpRegulated	Pt4 X4 Rx:A vs. UnRx:H
ENSG00000116095	PLEKHA3	0.82	3.34735e-15	3.26301e-14	In_cis_Increase_UpRegulated	Pt4 X4 Rx:A vs. UnRx:H
ENSG00000239306	RBM14	0.83	3.37095e-15	3.28228e-14	In_cis_Increase_UpRegulated	Pt4 X4 Rx:A vs. UnRx:H
ENSG00000121413	ZSCAN18	0.83	3.52403e-15	3.42745e-14	In_trans_UpRegulated	Pt4 X4 Rx:A vs. UnRx:H
ENSG00000163159	VPS72	-0.67	3.58942e-15	3.4871e-14	In_trans_DownRegulated	Pt4 X4 Rx:A vs. UnRx:H
ENSG00000198231	DDX42	0.75	3.65986e-15	3.55151e-14	In_trans_UpRegulated	Pt4 X4 Rx:A vs. UnRx:H
ENSG00000049246	PER3	0.99	3.67335e-15	3.56058e-14	In_trans_UpRegulated	Pt4 X4 Rx:A vs. UnRx:H
ENSG00000080345	RIF1	0.64	3.9536e-15	3.82791e-14	In_cis_Increase_UpRegulated	Pt4 X4 Rx:A vs. UnRx:H
ENSG00000232442	MHENCR	0.98	3.98983e-15	3.85863e-14	unmapped	Pt4 X4 Rx:A vs. UnRx:H
ENSG00000173818	ENDOV	0.86	4.04752e-15	3.91002e-14	In_cis_Increase_UpRegulated	Pt4 X4 Rx:A vs. UnRx:H
ENSG00000148337	CIZ1	0.85	4.13074e-15	3.98593e-14	In_trans_UpRegulated	Pt4 X4 Rx:A vs. UnRx:H
ENSG00000158669	GPAT4	0.94	4.1466e-15	3.99675e-14	In_cis_Increase_UpRegulated	Pt4 X4 Rx:A vs. UnRx:H
ENSG00000011295	TTC19	0.73	4.56003e-15	4.39031e-14	In_trans_UpRegulated	Pt4 X4 Rx:A vs. UnRx:H
ENSG00000128731	HERC2	0.82	4.5803e-15	4.40488e-14	In_trans_UpRegulated	Pt4 X4 Rx:A vs. UnRx:H
ENSG00000214226	C17orf67	1	4.63643e-15	4.45387e-14	In_cis_Increase_UpRegulated	Pt4 X4 Rx:A vs. UnRx:H
ENSG00000156639	ZFAND3	0.83	4.65115e-15	4.46302e-14	In_cis_Increase_UpRegulated	Pt4 X4 Rx:A vs. UnRx:H
ENSG00000161682	FAM171A2	0.94	4.92673e-15	4.72218e-14	In_cis_Increase_UpRegulated	Pt4 X4 Rx:A vs. UnRx:H
ENSG00000214029	ZNF891	0.78	5.10526e-15	4.8824e-14	In_trans_UpRegulated	Pt4 X4 Rx:A vs. UnRx:H
ENSG00000177370	TIMM22	0.77	5.34796e-15	5.10882e-14	In_trans_UpRegulated	Pt4 X4 Rx:A vs. UnRx:H
ENSG00000105171	POP4	0.81	5.49922e-15	5.24748e-14	In_cis_Increase_UpRegulated	Pt4 X4 Rx:A vs. UnRx:H
ENSG00000184164	CRELD2	0.85	5.60881e-15	5.34018e-14	In_trans_UpRegulated	Pt4 X4 Rx:A vs. UnRx:H
ENSG00000156469	MTERF3	-0.69	5.69795e-15	5.41367e-14	In_cis_Decrease_DownRegulated	Pt4 X4 Rx:A vs. UnRx:H
ENSG00000139697	SBNO1	0.65	5.6986e-15	5.41367e-14	In_trans_UpRegulated	Pt4 X4 Rx:A vs. UnRx:H
ENSG00000103160	HSDL1	0.89	5.70909e-15	5.41764e-14	In_trans_UpRegulated	Pt4 X4 Rx:A vs. UnRx:H
ENSG00000189171	S100A13	0.78	5.79205e-15	5.4903e-14	In_trans_UpRegulated	Pt4 X4 Rx:A vs. UnRx:H
ENSG00000267041	ZNF850	0.96	5.98778e-15	5.66957e-14	In_cis_Increase_UpRegulated	Pt4 X4 Rx:A vs. UnRx:H
ENSG00000168769	TET2	0.94	6.07441e-15	5.74527e-14	In_cis_Increase_UpRegulated	Pt4 X4 Rx:A vs. UnRx:H
ENSG00000161981	SNRNP25	0.74	6.19357e-15	5.85153e-14	In_trans_UpRegulated	Pt4 X4 Rx:A vs. UnRx:H
ENSG00000111261	MANSC1	-0.99	6.68251e-15	6.30653e-14	In_cis_Decrease_DownRegulated	Pt4 X4 Rx:A vs. UnRx:H
ENSG00000170871	KIAA0232	0.83	6.69031e-15	6.30696e-14	In_trans_UpRegulated	Pt4 X4 Rx:A vs. UnRx:H
ENSG00000036549	AC118549.1	0.8	7.09328e-15	6.67951e-14	In_cis_Increase_UpRegulated	Pt4 X4 Rx:A vs. UnRx:H
ENSG00000049656	CLPTM1L	-0.72	7.10924e-15	6.6872e-14	In_cis_Decrease_DownRegulated	Pt4 X4 Rx:A vs. UnRx:H
ENSG00000110330	BIRC2	0.84	7.11904e-15	6.6891e-14	In_cis_Increase_UpRegulated	Pt4 X4 Rx:A vs. UnRx:H
ENSG00000085662	AKR1B1	0.72	7.28216e-15	6.83488e-14	In_cis_Increase_UpRegulated	Pt4 X4 Rx:A vs. UnRx:H
ENSG00000121067	SPOP	0.67	7.29314e-15	6.83772e-14	In_cis_Increase_UpRegulated	Pt4 X4 Rx:A vs. UnRx:H
ENSG00000106615	RHEB	0.6	7.57544e-15	7.09464e-14	In_cis_Increase_UpRegulated	Pt4 X4 Rx:A vs. UnRx:H
ENSG00000273270	AC090114.2	0.97	7.92535e-15	7.40619e-14	unmapped	Pt4 X4 Rx:A vs. UnRx:H
ENSG00000173145	NOC3L	-0.77	8.26754e-15	7.71757e-14	In_trans_DownRegulated	Pt4 X4 Rx:A vs. UnRx:H
ENSG00000204217	BMPR2	0.91	8.33772e-15	7.77463e-14	In_cis_Increase_UpRegulated	Pt4 X4 Rx:A vs. UnRx:H
ENSG00000169682	SPNS1	0.79	8.77004e-15	8.16888e-14	In_trans_UpRegulated	Pt4 X4 Rx:A vs. UnRx:H
ENSG00000074590	NUAK1	0.89	8.98337e-15	8.35853e-14	In_trans_UpRegulated	Pt4 X4 Rx:A vs. UnRx:H
ENSG00000180357	ZNF609	0.9	9.38512e-15	8.72288e-14	In_cis_Increase_UpRegulated	Pt4 X4 Rx:A vs. UnRx:H
ENSG00000130177	CDC16	0.78	1.05484e-14	9.79346e-14	In_cis_Increase_UpRegulated	Pt4 X4 Rx:A vs. UnRx:H
ENSG00000158545	ZC3H18	0.77	1.10541e-14	1.02519e-13	In_trans_UpRegulated	Pt4 X4 Rx:A vs. UnRx:H
ENSG00000184786	TCTE3	0.97	1.12157e-14	1.03906e-13	In_trans_UpRegulated	Pt4 X4 Rx:A vs. UnRx:H
ENSG00000100836	PABPN1	-0.78	1.18396e-14	1.09567e-13	In_cis_Decrease_DownRegulated	Pt4 X4 Rx:A vs. UnRx:H
ENSG00000116786	PLEKHM2	0.94	1.19819e-14	1.10765e-13	In_trans_UpRegulated	Pt4 X4 Rx:A vs. UnRx:H
ENSG00000151150	ANK3	0.87	1.21791e-14	1.12467e-13	In_trans_UpRegulated	Pt4 X4 Rx:A vs. UnRx:H
ENSG00000197622	CDC42SE1	-0.78	1.23704e-14	1.1411e-13	In_trans_DownRegulated	Pt4 X4 Rx:A vs. UnRx:H
ENSG00000147274	RBMX	-0.63	1.2518e-14	1.15348e-13	In_trans_DownRegulated	Pt4 X4 Rx:A vs. UnRx:H
ENSG00000157637	SLC38A10	0.93	1.34422e-14	1.23599e-13	In_cis_Increase_UpRegulated	Pt4 X4 Rx:A vs. UnRx:H
ENSG00000260442	ATP2A1-AS1	0.95	1.34422e-14	1.23599e-13	In_trans_UpRegulated	Pt4 X4 Rx:A vs. UnRx:H
ENSG00000113643	RARS	-0.69	1.38256e-14	1.26989e-13	In_cis_Decrease_DownRegulated	Pt4 X4 Rx:A vs. UnRx:H
ENSG00000147050	KDM6A	0.84	1.3949e-14	1.27985e-13	In_trans_UpRegulated	Pt4 X4 Rx:A vs. UnRx:H
ENSG00000198492	YTHDF2	0.66	1.48098e-14	1.35738e-13	In_trans_UpRegulated	Pt4 X4 Rx:A vs. UnRx:H
ENSG00000162545	CAMK2N1	0.94	1.50271e-14	1.37583e-13	In_trans_UpRegulated	Pt4 X4 Rx:A vs. UnRx:H
ENSG00000096060	FKBP5	0.87	1.60551e-14	1.46838e-13	In_cis_Increase_UpRegulated	Pt4 X4 Rx:A vs. UnRx:H
ENSG00000117899	MESD	0.7	1.66872e-14	1.52457e-13	In_cis_Increase_UpRegulated	Pt4 X4 Rx:A vs. UnRx:H
ENSG00000057019	DCBLD2	0.79	1.67945e-14	1.53274e-13	In_trans_UpRegulated	Pt4 X4 Rx:A vs. UnRx:H
ENSG00000104980	TIMM44	0.81	1.69833e-14	1.54833e-13	In_trans_UpRegulated	Pt4 X4 Rx:A vs. UnRx:H
ENSG00000241685	ARPC1A	0.62	1.70764e-14	1.55517e-13	In_cis_Increase_UpRegulated	Pt4 X4 Rx:A vs. UnRx:H
ENSG00000178927	CYBC1	0.84	1.81193e-14	1.6484e-13	unmapped	Pt4 X4 Rx:A vs. UnRx:H
ENSG00000141562	NARF	0.72	1.84339e-14	1.67524e-13	unmapped	Pt4 X4 Rx:A vs. UnRx:H
ENSG00000077380	DYNC1I2	0.74	1.86422e-14	1.69238e-13	In_cis_Increase_UpRegulated	Pt4 X4 Rx:A vs. UnRx:H
ENSG00000091592	NLRP1	0.86	1.86915e-14	1.69507e-13	In_trans_UpRegulated	Pt4 X4 Rx:A vs. UnRx:H
ENSG00000087502	ERGIC2	-0.74	1.89967e-14	1.72093e-13	In_trans_DownRegulated	Pt4 X4 Rx:A vs. UnRx:H
ENSG00000108510	MED13	0.78	2.00032e-14	1.81019e-13	In_cis_Increase_UpRegulated	Pt4 X4 Rx:A vs. UnRx:H
ENSG00000107175	CREB3	0.85	2.02675e-14	1.83218e-13	In_trans_UpRegulated	Pt4 X4 Rx:A vs. UnRx:H
ENSG00000119801	YPEL5	0.84	2.04863e-14	1.85001e-13	In_trans_UpRegulated	Pt4 X4 Rx:A vs. UnRx:H
ENSG00000114933	INO80D	0.94	2.13898e-14	1.92957e-13	In_cis_Increase_UpRegulated	Pt4 X4 Rx:A vs. UnRx:H
ENSG00000123636	BAZ2B	0.83	2.25604e-14	2.03304e-13	In_cis_Increase_UpRegulated	Pt4 X4 Rx:A vs. UnRx:H
ENSG00000160299	PCNT	0.83	2.39307e-14	2.15201e-13	In_trans_UpRegulated	Pt4 X4 Rx:A vs. UnRx:H
ENSG00000136381	IREB2	0.79	2.45464e-14	2.20507e-13	In_cis_Increase_UpRegulated	Pt4 X4 Rx:A vs. UnRx:H
ENSG00000022277	RTF2	0.6	2.62978e-14	2.35993e-13	In_cis_Increase_UpRegulated	Pt4 X4 Rx:A vs. UnRx:H
ENSG00000117543	DPH5	-0.9	2.66283e-14	2.3871e-13	In_trans_DownRegulated	Pt4 X4 Rx:A vs. UnRx:H
ENSG00000103811	CTSH	0.84	2.67739e-14	2.39765e-13	In_cis_Increase_UpRegulated	Pt4 X4 Rx:A vs. UnRx:H
ENSG00000087274	ADD1	0.72	2.69943e-14	2.41487e-13	In_trans_UpRegulated	Pt4 X4 Rx:A vs. UnRx:H
ENSG00000103353	UBFD1	0.73	2.71791e-14	2.42887e-13	In_cis_Increase_UpRegulated	Pt4 X4 Rx:A vs. UnRx:H
ENSG00000117519	CNN3	0.66	2.7707e-14	2.47347e-13	In_cis_Increase_UpRegulated	Pt4 X4 Rx:A vs. UnRx:H
ENSG00000155438	NIFK	-0.6	2.91841e-14	2.60263e-13	In_trans_DownRegulated	Pt4 X4 Rx:A vs. UnRx:H
ENSG00000131153	GINS2	0.77	2.95336e-14	2.63107e-13	In_trans_UpRegulated	Pt4 X4 Rx:A vs. UnRx:H
ENSG00000162236	STX5	0.9	2.97411e-14	2.6468e-13	In_cis_Increase_UpRegulated	Pt4 X4 Rx:A vs. UnRx:H
ENSG00000197894	ADH5	-0.65	3.01744e-14	2.68258e-13	In_trans_DownRegulated	Pt4 X4 Rx:A vs. UnRx:H
ENSG00000198832	SELENOM	0.92	3.19369e-14	2.83634e-13	In_trans_UpRegulated	Pt4 X4 Rx:A vs. UnRx:H
ENSG00000115109	EPB41L5	0.9	3.34209e-14	2.96507e-13	In_trans_UpRegulated	Pt4 X4 Rx:A vs. UnRx:H
ENSG00000160214	RRP1	0.72	3.36412e-14	2.98153e-13	In_cis_Increase_UpRegulated	Pt4 X4 Rx:A vs. UnRx:H
ENSG00000131873	CHSY1	0.87	3.54673e-14	3.1369e-13	In_cis_Increase_UpRegulated	Pt4 X4 Rx:A vs. UnRx:H
ENSG00000047932	GOPC	0.7	3.68506e-14	3.25589e-13	In_cis_Decrease_UpRegulated	Pt4 X4 Rx:A vs. UnRx:H
ENSG00000174953	DHX36	0.58	3.87979e-14	3.42442e-13	In_cis_Increase_UpRegulated	Pt4 X4 Rx:A vs. UnRx:H
ENSG00000106105	GARS	0.64	4.0119e-14	3.53739e-13	In_trans_UpRegulated	Pt4 X4 Rx:A vs. UnRx:H
ENSG00000082641	NFE2L1	0.84	4.03506e-14	3.55417e-13	In_cis_Increase_UpRegulated	Pt4 X4 Rx:A vs. UnRx:H
ENSG00000176894	PXMP2	0.76	4.10767e-14	3.61441e-13	In_trans_UpRegulated	Pt4 X4 Rx:A vs. UnRx:H
ENSG00000188227	ZNF793	0.83	4.13464e-14	3.63442e-13	In_cis_Increase_UpRegulated	Pt4 X4 Rx:A vs. UnRx:H
ENSG00000143614	GATAD2B	0.85	4.22295e-14	3.70825e-13	In_trans_UpRegulated	Pt4 X4 Rx:A vs. UnRx:H
ENSG00000130066	SAT1	0.89	4.33339e-14	3.80134e-13	In_trans_UpRegulated	Pt4 X4 Rx:A vs. UnRx:H
ENSG00000134056	MRPS36	-0.89	4.35629e-14	3.81753e-13	In_trans_DownRegulated	Pt4 X4 Rx:A vs. UnRx:H
ENSG00000213523	SRA1	0.83	4.45155e-14	3.89703e-13	In_trans_UpRegulated	Pt4 X4 Rx:A vs. UnRx:H
ENSG00000112742	TTK	0.87	4.56564e-14	3.99285e-13	In_trans_UpRegulated	Pt4 X4 Rx:A vs. UnRx:H
ENSG00000064102	INTS13	-0.78	4.73129e-14	4.1335e-13	In_trans_DownRegulated	Pt4 X4 Rx:A vs. UnRx:H
ENSG00000196821	C6orf106	0.8	4.80607e-14	4.19457e-13	In_cis_Increase_UpRegulated	Pt4 X4 Rx:A vs. UnRx:H
ENSG00000184117	NIPSNAP1	-0.84	4.82833e-14	4.20972e-13	In_trans_DownRegulated	Pt4 X4 Rx:A vs. UnRx:H
ENSG00000188191	PRKAR1B	0.81	5.05389e-14	4.40191e-13	In_trans_UpRegulated	Pt4 X4 Rx:A vs. UnRx:H
ENSG00000151725	CENPU	0.87	5.16321e-14	4.49257e-13	In_cis_Increase_UpRegulated	Pt4 X4 Rx:A vs. UnRx:H
ENSG00000144357	UBR3	0.95	5.22299e-14	4.5354e-13	In_cis_Increase_UpRegulated	Pt4 X4 Rx:A vs. UnRx:H
ENSG00000124006	OBSL1	0.89	5.24387e-14	4.54892e-13	In_cis_Increase_UpRegulated	Pt4 X4 Rx:A vs. UnRx:H
ENSG00000100997	ABHD12	0.82	5.25737e-14	4.55604e-13	In_cis_Increase_UpRegulated	Pt4 X4 Rx:A vs. UnRx:H
ENSG00000156052	GNAQ	0.64	5.29945e-14	4.58787e-13	In_cis_Increase_UpRegulated	Pt4 X4 Rx:A vs. UnRx:H
ENSG00000157833	GAREM2	0.91	5.46936e-14	4.7302e-13	In_trans_UpRegulated	Pt4 X4 Rx:A vs. UnRx:H
ENSG00000143147	GPR161	0.68	5.55812e-14	4.80213e-13	In_cis_Decrease_UpRegulated	Pt4 X4 Rx:A vs. UnRx:H
ENSG00000121766	ZCCHC17	0.72	5.57992e-14	4.81421e-13	In_trans_UpRegulated	Pt4 X4 Rx:A vs. UnRx:H
ENSG00000166681	BEX3	-0.58	5.58332e-14	4.81421e-13	In_trans_DownRegulated	Pt4 X4 Rx:A vs. UnRx:H
ENSG00000175756	AURKAIP1	0.51	5.76071e-14	4.96218e-13	In_trans_UpRegulated	Pt4 X4 Rx:A vs. UnRx:H
ENSG00000070366	SMG6	0.8	5.80707e-14	4.99711e-13	In_trans_UpRegulated	Pt4 X4 Rx:A vs. UnRx:H
ENSG00000151208	DLG5	0.61	5.93462e-14	5.10175e-13	In_cis_Decrease_UpRegulated	Pt4 X4 Rx:A vs. UnRx:H
ENSG00000244038	DDOST	-0.67	5.9818e-14	5.13511e-13	In_trans_DownRegulated	Pt4 X4 Rx:A vs. UnRx:H
ENSG00000048544	MRPS10	0.53	5.98539e-14	5.13511e-13	In_cis_Increase_UpRegulated	Pt4 X4 Rx:A vs. UnRx:H
ENSG00000224902	GAGE12H	0.68	6.07799e-14	5.20936e-13	In_trans_UpRegulated	Pt4 X4 Rx:A vs. UnRx:H
ENSG00000226644	AL121899.1	-0.82	6.18459e-14	5.29544e-13	unmapped	Pt4 X4 Rx:A vs. UnRx:H
ENSG00000126524	SBDS	0.8	6.51043e-14	5.56334e-13	In_cis_Increase_UpRegulated	Pt4 X4 Rx:A vs. UnRx:H
ENSG00000197982	C1orf122	0.66	6.95833e-14	5.93427e-13	In_trans_UpRegulated	Pt4 X4 Rx:A vs. UnRx:H
ENSG00000138430	OLA1	0.59	7.74847e-14	6.60158e-13	In_cis_Increase_UpRegulated	Pt4 X4 Rx:A vs. UnRx:H
ENSG00000101544	ADNP2	0.86	7.99027e-14	6.80084e-13	unmapped	Pt4 X4 Rx:A vs. UnRx:H
ENSG00000119013	NDUFB3	-0.7	8.10446e-14	6.8912e-13	In_cis_Increase_DownRegulated	Pt4 X4 Rx:A vs. UnRx:H
ENSG00000117122	MFAP2	-0.91	8.32608e-14	7.07264e-13	In_trans_DownRegulated	Pt4 X4 Rx:A vs. UnRx:H
ENSG00000120334	CENPL	0.7	8.42455e-14	7.14921e-13	In_cis_Decrease_UpRegulated	Pt4 X4 Rx:A vs. UnRx:H
ENSG00000101191	DIDO1	0.75	8.53722e-14	7.23768e-13	In_cis_Increase_UpRegulated	Pt4 X4 Rx:A vs. UnRx:H
ENSG00000167770	OTUB1	0.7	8.87092e-14	7.51316e-13	In_cis_Increase_UpRegulated	Pt4 X4 Rx:A vs. UnRx:H
ENSG00000168159	RNF187	0.63	8.91314e-14	7.54149e-13	In_cis_Decrease_UpRegulated	Pt4 X4 Rx:A vs. UnRx:H
ENSG00000144369	FAM171B	0.95	8.96488e-14	7.57779e-13	In_cis_Increase_UpRegulated	Pt4 X4 Rx:A vs. UnRx:H
ENSG00000160570	DEDD2	0.9	8.97793e-14	7.58136e-13	In_trans_UpRegulated	Pt4 X4 Rx:A vs. UnRx:H
ENSG00000166347	CYB5A	-0.82	9.45861e-14	7.97943e-13	In_trans_DownRegulated	Pt4 X4 Rx:A vs. UnRx:H
ENSG00000185480	PARPBP	0.87	9.86271e-14	8.31217e-13	In_trans_UpRegulated	Pt4 X4 Rx:A vs. UnRx:H
ENSG00000089351	GRAMD1A	0.8	1.02419e-13	8.62329e-13	In_cis_Increase_UpRegulated	Pt4 X4 Rx:A vs. UnRx:H
ENSG00000104517	UBR5	-0.75	1.02805e-13	8.64734e-13	In_cis_Decrease_DownRegulated	Pt4 X4 Rx:A vs. UnRx:H
ENSG00000100979	PLTP	0.83	1.03461e-13	8.69398e-13	In_cis_Increase_UpRegulated	Pt4 X4 Rx:A vs. UnRx:H
ENSG00000132792	CTNNBL1	0.69	1.05887e-13	8.88915e-13	In_cis_Increase_UpRegulated	Pt4 X4 Rx:A vs. UnRx:H
ENSG00000079459	FDFT1	-0.75	1.1146e-13	9.34783e-13	In_cis_Increase_DownRegulated	Pt4 X4 Rx:A vs. UnRx:H
ENSG00000147535	PLPP5	0.83	1.12531e-13	9.42848e-13	In_cis_Increase_UpRegulated	Pt4 X4 Rx:A vs. UnRx:H
ENSG00000112473	SLC39A7	0.67	1.20872e-13	1.01175e-12	In_cis_Increase_UpRegulated	Pt4 X4 Rx:A vs. UnRx:H
ENSG00000103994	ZNF106	0.73	1.21752e-13	1.01812e-12	In_trans_UpRegulated	Pt4 X4 Rx:A vs. UnRx:H
ENSG00000003756	RBM5	0.86	1.2306e-13	1.02786e-12	In_trans_UpRegulated	Pt4 X4 Rx:A vs. UnRx:H
ENSG00000100142	POLR2F	-0.6	1.23156e-13	1.02786e-12	In_trans_DownRegulated	Pt4 X4 Rx:A vs. UnRx:H
ENSG00000108395	TRIM37	0.79	1.25951e-13	1.05016e-12	In_cis_Increase_UpRegulated	Pt4 X4 Rx:A vs. UnRx:H
ENSG00000100201	DDX17	0.54	1.2635e-13	1.05247e-12	In_trans_UpRegulated	Pt4 X4 Rx:A vs. UnRx:H
ENSG00000112531	QKI	0.62	1.26585e-13	1.05341e-12	In_trans_UpRegulated	Pt4 X4 Rx:A vs. UnRx:H
ENSG00000078674	PCM1	0.53	1.2757e-13	1.06057e-12	In_cis_Increase_UpRegulated	Pt4 X4 Rx:A vs. UnRx:H
ENSG00000123595	RAB9A	-0.8	1.35832e-13	1.12817e-12	In_trans_DownRegulated	Pt4 X4 Rx:A vs. UnRx:H
ENSG00000184058	TBX1	0.8	1.36636e-13	1.13375e-12	In_trans_UpRegulated	Pt4 X4 Rx:A vs. UnRx:H
ENSG00000100425	BRD1	0.83	1.4015e-13	1.16179e-12	In_trans_UpRegulated	Pt4 X4 Rx:A vs. UnRx:H
ENSG00000173020	GRK2	0.87	1.43758e-13	1.19054e-12	In_cis_Increase_UpRegulated	Pt4 X4 Rx:A vs. UnRx:H
ENSG00000123739	PLA2G12A	0.83	1.46157e-13	1.20924e-12	In_cis_Increase_UpRegulated	Pt4 X4 Rx:A vs. UnRx:H
ENSG00000105810	CDK6	0.87	1.49121e-13	1.23258e-12	In_cis_Increase_UpRegulated	Pt4 X4 Rx:A vs. UnRx:H
ENSG00000161057	PSMC2	0.66	1.57777e-13	1.30162e-12	In_cis_Increase_UpRegulated	Pt4 X4 Rx:A vs. UnRx:H
ENSG00000159173	TNNI1	1	1.60924e-13	1.32631e-12	In_trans_UpRegulated	Pt4 X4 Rx:A vs. UnRx:H
ENSG00000176410	DNAJC30	0.92	1.61418e-13	1.3291e-12	In_cis_Increase_UpRegulated	Pt4 X4 Rx:A vs. UnRx:H
ENSG00000116691	MIIP	0.83	1.62992e-13	1.34078e-12	In_trans_UpRegulated	Pt4 X4 Rx:A vs. UnRx:H
ENSG00000185829	ARL17A	0.94	1.63651e-13	1.34491e-12	In_cis_Increase_UpRegulated	Pt4 X4 Rx:A vs. UnRx:H
ENSG00000224032	EPB41L4A-AS1	-0.81	1.6411e-13	1.3474e-12	unmapped	Pt4 X4 Rx:A vs. UnRx:H
ENSG00000250317	SMIM20	-0.9	1.68182e-13	1.37951e-12	In_trans_DownRegulated	Pt4 X4 Rx:A vs. UnRx:H
ENSG00000182087	TMEM259	0.73	1.79658e-13	1.47223e-12	In_trans_UpRegulated	Pt4 X4 Rx:A vs. UnRx:H
ENSG00000253293	HOXA10	0.81	1.82397e-13	1.49326e-12	In_trans_UpRegulated	Pt4 X4 Rx:A vs. UnRx:H
ENSG00000177410	ZFAS1	-0.55	1.84403e-13	1.50824e-12	In_cis_Increase_DownRegulated	Pt4 X4 Rx:A vs. UnRx:H
ENSG00000205629	LCMT1	0.77	1.85732e-13	1.51767e-12	In_cis_Increase_UpRegulated	Pt4 X4 Rx:A vs. UnRx:H
ENSG00000156273	BACH1	0.74	1.92117e-13	1.56834e-12	In_cis_Increase_UpRegulated	Pt4 X4 Rx:A vs. UnRx:H
ENSG00000141504	SAT2	0.69	1.98116e-13	1.61579e-12	In_trans_UpRegulated	Pt4 X4 Rx:A vs. UnRx:H
ENSG00000259956	RBM15B	0.78	1.99103e-13	1.62229e-12	In_trans_UpRegulated	Pt4 X4 Rx:A vs. UnRx:H
ENSG00000138758	SEPT11	0.68	2.09027e-13	1.69993e-12	In_trans_UpRegulated	Pt4 X4 Rx:A vs. UnRx:H
ENSG00000187231	SESTD1	0.8	2.17352e-13	1.76429e-12	In_cis_Increase_UpRegulated	Pt4 X4 Rx:A vs. UnRx:H
ENSG00000249592	AC139887.2	0.86	2.2069e-13	1.7897e-12	In_trans_UpRegulated	Pt4 X4 Rx:A vs. UnRx:H
ENSG00000120913	PDLIM2	0.88	2.32464e-13	1.88339e-12	In_cis_Increase_UpRegulated	Pt4 X4 Rx:A vs. UnRx:H
ENSG00000148426	PROSER2	-0.9	2.32988e-13	1.88587e-12	In_cis_Decrease_DownRegulated	Pt4 X4 Rx:A vs. UnRx:H
ENSG00000111665	CDCA3	-0.89	2.46723e-13	1.99516e-12	In_cis_Decrease_DownRegulated	Pt4 X4 Rx:A vs. UnRx:H
ENSG00000108587	GOSR1	0.66	2.47166e-13	1.99686e-12	In_trans_UpRegulated	Pt4 X4 Rx:A vs. UnRx:H
ENSG00000005249	PRKAR2B	0.79	2.5227e-13	2.03618e-12	In_cis_Increase_UpRegulated	Pt4 X4 Rx:A vs. UnRx:H
ENSG00000160551	TAOK1	0.73	2.5593e-13	2.06378e-12	In_trans_UpRegulated	Pt4 X4 Rx:A vs. UnRx:H
ENSG00000066654	THUMPD1	0.77	2.61435e-13	2.10619e-12	In_cis_Increase_UpRegulated	Pt4 X4 Rx:A vs. UnRx:H
ENSG00000071859	FAM50A	0.76	2.73086e-13	2.198e-12	In_trans_UpRegulated	Pt4 X4 Rx:A vs. UnRx:H
ENSG00000135999	EPC2	0.81	2.78016e-13	2.23558e-12	In_cis_Increase_UpRegulated	Pt4 X4 Rx:A vs. UnRx:H
ENSG00000196312	MFSD14C	0.76	2.92792e-13	2.35219e-12	In_cis_Increase_UpRegulated	Pt4 X4 Rx:A vs. UnRx:H
ENSG00000170027	YWHAG	0.7	2.9876e-13	2.3979e-12	In_cis_Increase_UpRegulated	Pt4 X4 Rx:A vs. UnRx:H
ENSG00000124357	NAGK	0.84	3.04021e-13	2.43784e-12	In_trans_UpRegulated	Pt4 X4 Rx:A vs. UnRx:H
ENSG00000115761	NOL10	-0.67	3.18391e-13	2.55069e-12	In_trans_DownRegulated	Pt4 X4 Rx:A vs. UnRx:H
ENSG00000179981	TSHZ1	0.84	3.22851e-13	2.58401e-12	In_trans_UpRegulated	Pt4 X4 Rx:A vs. UnRx:H
ENSG00000005448	WDR54	0.65	3.31594e-13	2.65151e-12	In_trans_UpRegulated	Pt4 X4 Rx:A vs. UnRx:H
ENSG00000137693	YAP1	0.74	3.35772e-13	2.67993e-12	In_cis_Increase_UpRegulated	Pt4 X4 Rx:A vs. UnRx:H
ENSG00000083750	RRAGB	0.8	3.52664e-13	2.80953e-12	In_trans_UpRegulated	Pt4 X4 Rx:A vs. UnRx:H
ENSG00000101608	MYL12A	-0.84	3.61152e-13	2.87449e-12	In_trans_DownRegulated	Pt4 X4 Rx:A vs. UnRx:H
ENSG00000137267	TUBB2A	0.73	3.91854e-13	3.11597e-12	In_cis_Decrease_UpRegulated	Pt4 X4 Rx:A vs. UnRx:H
ENSG00000132661	NXT1	-0.72	4.17599e-13	3.31762e-12	In_trans_DownRegulated	Pt4 X4 Rx:A vs. UnRx:H
ENSG00000152818	UTRN	0.83	4.31598e-13	3.42566e-12	In_trans_UpRegulated	Pt4 X4 Rx:A vs. UnRx:H
ENSG00000155366	RHOC	0.74	4.45766e-13	3.53485e-12	In_trans_UpRegulated	Pt4 X4 Rx:A vs. UnRx:H
ENSG00000144283	PKP4	0.76	4.47795e-13	3.54766e-12	In_cis_Increase_UpRegulated	Pt4 X4 Rx:A vs. UnRx:H
ENSG00000174574	AKIRIN1	0.65	4.58052e-13	3.62557e-12	In_trans_UpRegulated	Pt4 X4 Rx:A vs. UnRx:H
ENSG00000261889	AC108134.2	0.89	4.59254e-13	3.63174e-12	unmapped	Pt4 X4 Rx:A vs. UnRx:H
ENSG00000173226	IQCB1	-0.79	4.62882e-13	3.65707e-12	In_cis_Decrease_DownRegulated	Pt4 X4 Rx:A vs. UnRx:H
ENSG00000149716	ORAOV1	0.89	4.65417e-13	3.67371e-12	In_cis_Increase_UpRegulated	Pt4 X4 Rx:A vs. UnRx:H
ENSG00000125304	TM9SF2	0.72	4.66975e-13	3.68263e-12	In_cis_Increase_UpRegulated	Pt4 X4 Rx:A vs. UnRx:H
ENSG00000126746	ZNF384	-0.92	4.87305e-13	3.83943e-12	In_cis_Decrease_DownRegulated	Pt4 X4 Rx:A vs. UnRx:H
ENSG00000127993	RBM48	0.93	4.88665e-13	3.84661e-12	In_cis_Increase_UpRegulated	Pt4 X4 Rx:A vs. UnRx:H
ENSG00000066583	ISOC1	-0.89	4.91901e-13	3.86854e-12	In_trans_DownRegulated	Pt4 X4 Rx:A vs. UnRx:H
ENSG00000146109	ABT1	-0.75	5.05602e-13	3.97265e-12	In_cis_Increase_DownRegulated	Pt4 X4 Rx:A vs. UnRx:H
ENSG00000171617	ENC1	0.91	5.08734e-13	3.99361e-12	In_trans_UpRegulated	Pt4 X4 Rx:A vs. UnRx:H
ENSG00000101347	SAMHD1	0.87	5.20513e-13	4.08235e-12	In_cis_Increase_UpRegulated	Pt4 X4 Rx:A vs. UnRx:H
ENSG00000262049	AC139530.1	0.81	5.29185e-13	4.14279e-12	unmapped	Pt4 X4 Rx:A vs. UnRx:H
ENSG00000273247	AC097376.2	0.82	5.39486e-13	4.21959e-12	unmapped	Pt4 X4 Rx:A vs. UnRx:H
ENSG00000166823	MESP1	0.67	5.6035e-13	4.37481e-12	In_cis_Increase_UpRegulated	Pt4 X4 Rx:A vs. UnRx:H
ENSG00000160305	DIP2A	0.82	5.63445e-13	4.39497e-12	In_trans_UpRegulated	Pt4 X4 Rx:A vs. UnRx:H
ENSG00000115042	FAHD2A	0.87	5.72171e-13	4.45898e-12	In_trans_UpRegulated	Pt4 X4 Rx:A vs. UnRx:H
ENSG00000176973	FAM89B	0.72	5.75432e-13	4.48033e-12	In_cis_Increase_UpRegulated	Pt4 X4 Rx:A vs. UnRx:H
ENSG00000124155	PIGT	0.64	5.85352e-13	4.55344e-12	In_cis_Increase_UpRegulated	Pt4 X4 Rx:A vs. UnRx:H
ENSG00000246067	RAB30-AS1	0.62	6.09434e-13	4.7322e-12	unmapped	Pt4 X4 Rx:A vs. UnRx:H
ENSG00000007080	CCDC124	0.8	6.11079e-13	4.74069e-12	In_trans_UpRegulated	Pt4 X4 Rx:A vs. UnRx:H
ENSG00000159086	PAXBP1	0.7	6.25741e-13	4.85006e-12	In_cis_Increase_UpRegulated	Pt4 X4 Rx:A vs. UnRx:H
ENSG00000157456	CCNB2	0.84	6.3128e-13	4.88857e-12	In_cis_Increase_UpRegulated	Pt4 X4 Rx:A vs. UnRx:H
ENSG00000065665	SEC61A2	0.82	6.34942e-13	4.91251e-12	In_cis_Decrease_UpRegulated	Pt4 X4 Rx:A vs. UnRx:H
ENSG00000132300	PTCD3	0.68	6.46803e-13	4.99977e-12	In_trans_UpRegulated	Pt4 X4 Rx:A vs. UnRx:H
ENSG00000124177	CHD6	0.75	6.51673e-13	5.03288e-12	In_cis_Increase_UpRegulated	Pt4 X4 Rx:A vs. UnRx:H
ENSG00000204954	C12orf73	0.81	6.53078e-13	5.0392e-12	In_trans_UpRegulated	Pt4 X4 Rx:A vs. UnRx:H
ENSG00000114331	ACAP2	0.74	6.62333e-13	5.10603e-12	In_cis_Increase_UpRegulated	Pt4 X4 Rx:A vs. UnRx:H
ENSG00000056097	ZFR	0.53	6.83985e-13	5.26822e-12	In_cis_Decrease_UpRegulated	Pt4 X4 Rx:A vs. UnRx:H
ENSG00000189057	FAM111B	0.82	7.0537e-13	5.4232e-12	In_trans_UpRegulated	Pt4 X4 Rx:A vs. UnRx:H
ENSG00000164105	SAP30	0.77	7.07589e-13	5.4354e-12	In_cis_Increase_UpRegulated	Pt4 X4 Rx:A vs. UnRx:H
ENSG00000081087	OSTM1	0.81	7.24166e-13	5.5528e-12	In_cis_Decrease_UpRegulated	Pt4 X4 Rx:A vs. UnRx:H
ENSG00000151917	BEND6	0.88	7.70406e-13	5.90209e-12	In_trans_UpRegulated	Pt4 X4 Rx:A vs. UnRx:H
ENSG00000152284	TCF7L1	0.78	7.96533e-13	6.09682e-12	In_trans_UpRegulated	Pt4 X4 Rx:A vs. UnRx:H
ENSG00000123975	CKS2	0.64	8.09524e-13	6.19073e-12	In_cis_Increase_UpRegulated	Pt4 X4 Rx:A vs. UnRx:H
ENSG00000196396	PTPN1	0.73	8.26791e-13	6.31715e-12	In_cis_Increase_UpRegulated	Pt4 X4 Rx:A vs. UnRx:H
ENSG00000110274	CEP164	0.74	8.40979e-13	6.41985e-12	In_cis_Increase_UpRegulated	Pt4 X4 Rx:A vs. UnRx:H
ENSG00000072609	CHFR	0.9	8.65383e-13	6.60028e-12	In_trans_UpRegulated	Pt4 X4 Rx:A vs. UnRx:H
ENSG00000119285	HEATR1	-0.65	8.7101e-13	6.6373e-12	In_trans_DownRegulated	Pt4 X4 Rx:A vs. UnRx:H
ENSG00000100697	DICER1	0.68	8.7796e-13	6.68433e-12	In_trans_UpRegulated	Pt4 X4 Rx:A vs. UnRx:H
ENSG00000102189	EEA1	0.69	9.22106e-13	7.01421e-12	In_trans_UpRegulated	Pt4 X4 Rx:A vs. UnRx:H
ENSG00000090006	LTBP4	0.78	9.51212e-13	7.22921e-12	In_trans_UpRegulated	Pt4 X4 Rx:A vs. UnRx:H
ENSG00000119655	NPC2	0.7	9.63233e-13	7.3141e-12	In_trans_UpRegulated	Pt4 X4 Rx:A vs. UnRx:H
ENSG00000228434	AC004951.1	0.84	9.67754e-13	7.34194e-12	unmapped	Pt4 X4 Rx:A vs. UnRx:H
ENSG00000166801	FAM111A	0.81	1.04899e-12	7.95122e-12	In_trans_UpRegulated	Pt4 X4 Rx:A vs. UnRx:H
ENSG00000119778	ATAD2B	0.82	1.05615e-12	7.99842e-12	In_trans_UpRegulated	Pt4 X4 Rx:A vs. UnRx:H
ENSG00000137776	SLTM	0.54	1.06429e-12	8.04706e-12	In_cis_Increase_UpRegulated	Pt4 X4 Rx:A vs. UnRx:H
ENSG00000085449	WDFY1	0.85	1.06445e-12	8.04706e-12	In_cis_Increase_UpRegulated	Pt4 X4 Rx:A vs. UnRx:H
ENSG00000126870	WDR60	0.75	1.12291e-12	8.47413e-12	In_cis_Increase_UpRegulated	Pt4 X4 Rx:A vs. UnRx:H
ENSG00000117419	ERI3	0.64	1.13309e-12	8.54342e-12	In_trans_UpRegulated	Pt4 X4 Rx:A vs. UnRx:H
ENSG00000100522	GNPNAT1	-0.8	1.14114e-12	8.59658e-12	In_trans_DownRegulated	Pt4 X4 Rx:A vs. UnRx:H
ENSG00000134202	GSTM3	0.51	1.19853e-12	9.01312e-12	In_trans_UpRegulated	Pt4 X4 Rx:A vs. UnRx:H
ENSG00000160993	ALKBH4	0.82	1.20531e-12	9.05617e-12	In_cis_Increase_UpRegulated	Pt4 X4 Rx:A vs. UnRx:H
ENSG00000130731	METTL26	0.6	1.21182e-12	9.09714e-12	In_trans_UpRegulated	Pt4 X4 Rx:A vs. UnRx:H
ENSG00000151729	SLC25A4	0.67	1.27176e-12	9.53875e-12	In_cis_Increase_UpRegulated	Pt4 X4 Rx:A vs. UnRx:H
ENSG00000066117	SMARCD1	0.62	1.27754e-12	9.57371e-12	In_cis_Decrease_UpRegulated	Pt4 X4 Rx:A vs. UnRx:H
ENSG00000162607	USP1	-0.67	1.32898e-12	9.95055e-12	In_cis_Decrease_DownRegulated	Pt4 X4 Rx:A vs. UnRx:H
ENSG00000077942	FBLN1	0.77	1.34199e-12	1.00392e-11	In_trans_UpRegulated	Pt4 X4 Rx:A vs. UnRx:H
ENSG00000134086	VHL	0.84	1.38272e-12	1.03349e-11	In_trans_UpRegulated	Pt4 X4 Rx:A vs. UnRx:H
ENSG00000178028	DMAP1	0.75	1.40556e-12	1.04965e-11	In_trans_UpRegulated	Pt4 X4 Rx:A vs. UnRx:H
ENSG00000141551	CSNK1D	0.72	1.41867e-12	1.05852e-11	unmapped	Pt4 X4 Rx:A vs. UnRx:H
ENSG00000144560	VGLL4	0.76	1.44999e-12	1.08094e-11	In_trans_UpRegulated	Pt4 X4 Rx:A vs. UnRx:H
ENSG00000150316	CWC15	0.58	1.47631e-12	1.09961e-11	In_cis_Increase_UpRegulated	Pt4 X4 Rx:A vs. UnRx:H
ENSG00000143149	ALDH9A1	0.56	1.54106e-12	1.14685e-11	In_cis_Decrease_UpRegulated	Pt4 X4 Rx:A vs. UnRx:H
ENSG00000025293	PHF20	0.63	1.54686e-12	1.15016e-11	In_cis_Increase_UpRegulated	Pt4 X4 Rx:A vs. UnRx:H
ENSG00000153487	ING1	0.79	1.55912e-12	1.15828e-11	In_cis_Increase_UpRegulated	Pt4 X4 Rx:A vs. UnRx:H
ENSG00000141556	TBCD	0.79	1.56879e-12	1.16446e-11	unmapped	Pt4 X4 Rx:A vs. UnRx:H
ENSG00000111450	STX2	0.75	1.59851e-12	1.1855e-11	In_trans_UpRegulated	Pt4 X4 Rx:A vs. UnRx:H
ENSG00000243279	PRAF2	0.66	1.60168e-12	1.18682e-11	In_trans_UpRegulated	Pt4 X4 Rx:A vs. UnRx:H
ENSG00000129197	RPAIN	-0.53	1.60841e-12	1.19078e-11	In_trans_DownRegulated	Pt4 X4 Rx:A vs. UnRx:H
ENSG00000157741	UBN2	0.81	1.63668e-12	1.21066e-11	In_cis_Increase_UpRegulated	Pt4 X4 Rx:A vs. UnRx:H
ENSG00000266967	AARSD1	0.91	1.64558e-12	1.2162e-11	In_cis_Increase_UpRegulated	Pt4 X4 Rx:A vs. UnRx:H
ENSG00000110395	CBL	0.82	1.65139e-12	1.21944e-11	In_cis_Increase_UpRegulated	Pt4 X4 Rx:A vs. UnRx:H
ENSG00000101407	TTI1	0.8	1.71856e-12	1.26771e-11	In_cis_Increase_UpRegulated	Pt4 X4 Rx:A vs. UnRx:H
ENSG00000111530	CAND1	0.61	1.7197e-12	1.26771e-11	In_trans_UpRegulated	Pt4 X4 Rx:A vs. UnRx:H
ENSG00000140471	LINS1	0.84	1.81497e-12	1.33679e-11	In_cis_Increase_UpRegulated	Pt4 X4 Rx:A vs. UnRx:H
ENSG00000138688	KIAA1109	0.79	1.83129e-12	1.34765e-11	In_cis_Increase_UpRegulated	Pt4 X4 Rx:A vs. UnRx:H
ENSG00000108175	ZMIZ1	0.75	1.85061e-12	1.36071e-11	In_cis_Decrease_UpRegulated	Pt4 X4 Rx:A vs. UnRx:H
ENSG00000143612	C1orf43	-0.62	1.87686e-12	1.37883e-11	In_trans_DownRegulated	Pt4 X4 Rx:A vs. UnRx:H
ENSG00000164466	SFXN1	-0.74	1.88425e-12	1.38307e-11	In_cis_Decrease_DownRegulated	Pt4 X4 Rx:A vs. UnRx:H
ENSG00000106070	GRB10	0.78	2.0418e-12	1.49744e-11	In_trans_UpRegulated	Pt4 X4 Rx:A vs. UnRx:H
ENSG00000100823	APEX1	-0.55	2.07806e-12	1.52273e-11	In_cis_Decrease_DownRegulated	Pt4 X4 Rx:A vs. UnRx:H
ENSG00000169016	E2F6	0.75	2.23109e-12	1.63208e-11	In_trans_UpRegulated	Pt4 X4 Rx:A vs. UnRx:H
ENSG00000204713	TRIM27	0.63	2.25041e-12	1.64481e-11	In_cis_Increase_UpRegulated	Pt4 X4 Rx:A vs. UnRx:H
ENSG00000257815	AC025159.1	0.86	2.25975e-12	1.65023e-11	In_trans_UpRegulated	Pt4 X4 Rx:A vs. UnRx:H
ENSG00000155975	VPS37A	0.84	2.37607e-12	1.7337e-11	In_cis_Increase_UpRegulated	Pt4 X4 Rx:A vs. UnRx:H
ENSG00000166004	CEP295	0.77	2.52848e-12	1.84334e-11	In_cis_Increase_UpRegulated	Pt4 X4 Rx:A vs. UnRx:H
ENSG00000174744	BRMS1	0.74	2.53172e-12	1.84414e-11	In_cis_Increase_UpRegulated	Pt4 X4 Rx:A vs. UnRx:H
ENSG00000168894	RNF181	0.64	2.55863e-12	1.86216e-11	In_trans_UpRegulated	Pt4 X4 Rx:A vs. UnRx:H
ENSG00000140332	TLE3	0.88	2.58728e-12	1.88142e-11	In_cis_Increase_UpRegulated	Pt4 X4 Rx:A vs. UnRx:H
ENSG00000248008	NRAV	0.85	2.61253e-12	1.89657e-11	In_trans_UpRegulated	Pt4 X4 Rx:A vs. UnRx:H
ENSG00000079950	STX7	0.74	2.80442e-12	2.03415e-11	In_trans_UpRegulated	Pt4 X4 Rx:A vs. UnRx:H
ENSG00000157895	C12orf43	0.74	2.84907e-12	2.06479e-11	In_trans_UpRegulated	Pt4 X4 Rx:A vs. UnRx:H
ENSG00000151503	NCAPD3	0.74	2.89901e-12	2.09921e-11	In_cis_Increase_UpRegulated	Pt4 X4 Rx:A vs. UnRx:H
ENSG00000075785	RAB7A	-0.62	2.92089e-12	2.11327e-11	In_cis_Decrease_DownRegulated	Pt4 X4 Rx:A vs. UnRx:H
ENSG00000176715	ACSF3	0.86	3.03916e-12	2.197e-11	In_trans_UpRegulated	Pt4 X4 Rx:A vs. UnRx:H
ENSG00000112312	GMNN	0.57	3.06409e-12	2.21315e-11	In_cis_Increase_UpRegulated	Pt4 X4 Rx:A vs. UnRx:H
ENSG00000162702	ZNF281	0.64	3.09919e-12	2.23663e-11	In_trans_UpRegulated	Pt4 X4 Rx:A vs. UnRx:H
ENSG00000198816	ZNF358	0.8	3.21197e-12	2.31607e-11	In_trans_UpRegulated	Pt4 X4 Rx:A vs. UnRx:H
ENSG00000071655	MBD3	0.74	3.2248e-12	2.32337e-11	In_trans_UpRegulated	Pt4 X4 Rx:A vs. UnRx:H
ENSG00000116747	TROVE2	0.61	3.25628e-12	2.34409e-11	In_trans_UpRegulated	Pt4 X4 Rx:A vs. UnRx:H
ENSG00000092820	EZR	0.56	3.33025e-12	2.39533e-11	In_trans_UpRegulated	Pt4 X4 Rx:A vs. UnRx:H
ENSG00000188229	TUBB4B	0.58	3.3613e-12	2.41564e-11	In_trans_UpRegulated	Pt4 X4 Rx:A vs. UnRx:H
ENSG00000111196	MAGOHB	-0.56	3.4719e-12	2.49095e-11	In_cis_Decrease_DownRegulated	Pt4 X4 Rx:A vs. UnRx:H
ENSG00000134690	CDCA8	0.81	3.51379e-12	2.5189e-11	In_trans_UpRegulated	Pt4 X4 Rx:A vs. UnRx:H
ENSG00000129055	ANAPC13	-0.73	3.61948e-12	2.59247e-11	In_cis_Decrease_DownRegulated	Pt4 X4 Rx:A vs. UnRx:H
ENSG00000112701	SENP6	0.56	3.62246e-12	2.59247e-11	In_cis_Increase_UpRegulated	Pt4 X4 Rx:A vs. UnRx:H
ENSG00000138434	SSFA2	0.81	3.64181e-12	2.60415e-11	In_cis_Increase_UpRegulated	Pt4 X4 Rx:A vs. UnRx:H
ENSG00000052802	MSMO1	-0.81	3.76349e-12	2.68892e-11	In_cis_Increase_DownRegulated	Pt4 X4 Rx:A vs. UnRx:H
ENSG00000110075	PPP6R3	0.75	3.77575e-12	2.69544e-11	In_cis_Increase_UpRegulated	Pt4 X4 Rx:A vs. UnRx:H
ENSG00000100350	FOXRED2	0.85	3.9063e-12	2.78401e-11	In_trans_UpRegulated	Pt4 X4 Rx:A vs. UnRx:H
ENSG00000134153	EMC7	-0.76	4.13238e-12	2.94269e-11	In_trans_DownRegulated	Pt4 X4 Rx:A vs. UnRx:H
ENSG00000164093	PITX2	0.89	4.25447e-12	3.02712e-11	In_cis_Increase_UpRegulated	Pt4 X4 Rx:A vs. UnRx:H
ENSG00000185721	DRG1	0.72	4.28013e-12	3.04286e-11	In_trans_UpRegulated	Pt4 X4 Rx:A vs. UnRx:H
ENSG00000173486	FKBP2	0.62	4.39423e-12	3.1214e-11	In_cis_Increase_UpRegulated	Pt4 X4 Rx:A vs. UnRx:H
ENSG00000121892	PDS5A	0.6	4.41785e-12	3.13558e-11	In_trans_UpRegulated	Pt4 X4 Rx:A vs. UnRx:H
ENSG00000172613	RAD9A	0.78	4.45109e-12	3.15656e-11	In_cis_Increase_UpRegulated	Pt4 X4 Rx:A vs. UnRx:H
ENSG00000164631	ZNF12	0.74	4.49788e-12	3.18711e-11	In_trans_UpRegulated	Pt4 X4 Rx:A vs. UnRx:H
ENSG00000074755	ZZEF1	0.86	4.53378e-12	3.20542e-11	In_trans_UpRegulated	Pt4 X4 Rx:A vs. UnRx:H
ENSG00000121653	MAPK8IP1	0.82	4.53492e-12	3.20542e-11	In_trans_UpRegulated	Pt4 X4 Rx:A vs. UnRx:H
ENSG00000163683	SMIM14	0.83	4.53492e-12	3.20542e-11	In_trans_UpRegulated	Pt4 X4 Rx:A vs. UnRx:H
ENSG00000141698	NT5C3B	0.57	4.74994e-12	3.35464e-11	In_cis_Increase_UpRegulated	Pt4 X4 Rx:A vs. UnRx:H
ENSG00000157954	WIPI2	0.56	4.75627e-12	3.35636e-11	In_trans_UpRegulated	Pt4 X4 Rx:A vs. UnRx:H
ENSG00000162664	ZNF326	0.61	4.77883e-12	3.36951e-11	In_cis_Increase_UpRegulated	Pt4 X4 Rx:A vs. UnRx:H
ENSG00000115286	NDUFS7	0.61	4.82147e-12	3.39678e-11	In_trans_UpRegulated	Pt4 X4 Rx:A vs. UnRx:H
ENSG00000157110	RBPMS	0.84	4.93146e-12	3.47143e-11	In_cis_Increase_UpRegulated	Pt4 X4 Rx:A vs. UnRx:H
ENSG00000137312	FLOT1	0.63	4.96098e-12	3.48935e-11	In_cis_Increase_UpRegulated	Pt4 X4 Rx:A vs. UnRx:H
ENSG00000001631	KRIT1	0.67	4.97388e-12	3.49556e-11	In_cis_Increase_UpRegulated	Pt4 X4 Rx:A vs. UnRx:H
ENSG00000014641	MDH1	-0.55	5.25825e-12	3.69239e-11	In_trans_DownRegulated	Pt4 X4 Rx:A vs. UnRx:H
ENSG00000148606	POLR3A	0.6	5.29966e-12	3.71842e-11	In_cis_Decrease_UpRegulated	Pt4 X4 Rx:A vs. UnRx:H
ENSG00000165714	BORCS5	-0.84	5.30664e-12	3.72028e-11	In_cis_Decrease_DownRegulated	Pt4 X4 Rx:A vs. UnRx:H
ENSG00000178498	DTX3	-0.88	5.49247e-12	3.84741e-11	In_cis_Decrease_DownRegulated	Pt4 X4 Rx:A vs. UnRx:H
ENSG00000144034	TPRKB	-0.57	5.89027e-12	4.12271e-11	In_trans_DownRegulated	Pt4 X4 Rx:A vs. UnRx:H
ENSG00000090905	TNRC6A	0.67	5.99778e-12	4.19454e-11	In_cis_Increase_UpRegulated	Pt4 X4 Rx:A vs. UnRx:H
ENSG00000162604	TM2D1	-0.85	6.06639e-12	4.23907e-11	In_cis_Decrease_DownRegulated	Pt4 X4 Rx:A vs. UnRx:H
ENSG00000145439	CBR4	0.8	6.13153e-12	4.2811e-11	In_cis_Increase_UpRegulated	Pt4 X4 Rx:A vs. UnRx:H
ENSG00000172340	SUCLG2	-0.87	6.31259e-12	4.40394e-11	In_trans_DownRegulated	Pt4 X4 Rx:A vs. UnRx:H
ENSG00000143401	ANP32E	0.55	6.7457e-12	4.70228e-11	In_trans_UpRegulated	Pt4 X4 Rx:A vs. UnRx:H
ENSG00000075711	DLG1	0.74	7.04371e-12	4.90603e-11	In_trans_UpRegulated	Pt4 X4 Rx:A vs. UnRx:H
ENSG00000184863	RBM33	0.73	7.05301e-12	4.90853e-11	In_cis_Increase_UpRegulated	Pt4 X4 Rx:A vs. UnRx:H
ENSG00000160131	VMA21	-0.66	7.39891e-12	5.14093e-11	In_trans_DownRegulated	Pt4 X4 Rx:A vs. UnRx:H
ENSG00000099284	H2AFY2	-0.75	7.70253e-12	5.34756e-11	In_trans_DownRegulated	Pt4 X4 Rx:A vs. UnRx:H
ENSG00000128915	ICE2	0.7	7.75809e-12	5.38179e-11	In_cis_Increase_UpRegulated	Pt4 X4 Rx:A vs. UnRx:H
ENSG00000122257	RBBP6	0.62	7.796e-12	5.40372e-11	In_cis_Increase_UpRegulated	Pt4 X4 Rx:A vs. UnRx:H
ENSG00000184007	PTP4A2	0.57	7.85575e-12	5.44074e-11	In_trans_UpRegulated	Pt4 X4 Rx:A vs. UnRx:H
ENSG00000143333	RGS16	-0.83	8.00893e-12	5.5379e-11	In_trans_DownRegulated	Pt4 X4 Rx:A vs. UnRx:H
ENSG00000123064	DDX54	0.73	8.10129e-12	5.59726e-11	In_trans_UpRegulated	Pt4 X4 Rx:A vs. UnRx:H
ENSG00000080200	CRYBG3	0.8	8.20829e-12	5.66662e-11	In_trans_UpRegulated	Pt4 X4 Rx:A vs. UnRx:H
ENSG00000078124	ACER3	0.81	8.23431e-12	5.68002e-11	In_cis_Increase_UpRegulated	Pt4 X4 Rx:A vs. UnRx:H
ENSG00000136603	SKIL	0.74	8.69167e-12	5.9907e-11	In_cis_Increase_UpRegulated	Pt4 X4 Rx:A vs. UnRx:H
ENSG00000266412	NCOA4	0.84	8.72178e-12	6.00663e-11	In_trans_UpRegulated	Pt4 X4 Rx:A vs. UnRx:H
ENSG00000111412	C12orf49	0.73	8.81084e-12	6.0631e-11	In_trans_UpRegulated	Pt4 X4 Rx:A vs. UnRx:H
ENSG00000179240	GVQW3	0.88	8.91216e-12	6.12301e-11	In_cis_Increase_UpRegulated	Pt4 X4 Rx:A vs. UnRx:H
ENSG00000167378	IRGQ	0.87	8.91216e-12	6.12301e-11	In_trans_UpRegulated	Pt4 X4 Rx:A vs. UnRx:H
ENSG00000115661	STK16	0.84	9.50961e-12	6.52826e-11	In_cis_Increase_UpRegulated	Pt4 X4 Rx:A vs. UnRx:H
ENSG00000163466	ARPC2	0.5	9.61548e-12	6.59566e-11	In_cis_Increase_UpRegulated	Pt4 X4 Rx:A vs. UnRx:H
ENSG00000143622	RIT1	0.76	9.6427e-12	6.60906e-11	In_trans_UpRegulated	Pt4 X4 Rx:A vs. UnRx:H
ENSG00000182768	NGRN	0.85	9.81514e-12	6.72188e-11	In_cis_Increase_UpRegulated	Pt4 X4 Rx:A vs. UnRx:H
ENSG00000048649	RSF1	0.52	9.90101e-12	6.77529e-11	In_cis_Increase_UpRegulated	Pt4 X4 Rx:A vs. UnRx:H
ENSG00000103187	COTL1	0.77	9.91571e-12	6.77995e-11	In_trans_UpRegulated	Pt4 X4 Rx:A vs. UnRx:H
ENSG00000114115	RBP1	0.85	1.00333e-11	6.85491e-11	In_cis_Decrease_UpRegulated	Pt4 X4 Rx:A vs. UnRx:H
ENSG00000189241	TSPYL1	0.76	1.01118e-11	6.90301e-11	In_cis_Decrease_UpRegulated	Pt4 X4 Rx:A vs. UnRx:H
ENSG00000017797	RALBP1	-0.64	1.01616e-11	6.93153e-11	In_cis_Decrease_DownRegulated	Pt4 X4 Rx:A vs. UnRx:H
ENSG00000137942	FNBP1L	0.59	1.02841e-11	7.00954e-11	In_cis_Increase_UpRegulated	Pt4 X4 Rx:A vs. UnRx:H
ENSG00000076928	ARHGEF1	-0.82	1.07583e-11	7.32689e-11	In_trans_DownRegulated	Pt4 X4 Rx:A vs. UnRx:H
ENSG00000013441	CLK1	0.86	1.107e-11	7.52726e-11	In_cis_Increase_UpRegulated	Pt4 X4 Rx:A vs. UnRx:H
ENSG00000159256	MORC3	0.77	1.11837e-11	7.59853e-11	In_cis_Increase_UpRegulated	Pt4 X4 Rx:A vs. UnRx:H
ENSG00000105220	GPI	0.6	1.13097e-11	7.67808e-11	In_cis_Increase_UpRegulated	Pt4 X4 Rx:A vs. UnRx:H
ENSG00000143442	POGZ	0.52	1.13936e-11	7.72893e-11	In_trans_UpRegulated	Pt4 X4 Rx:A vs. UnRx:H
ENSG00000065029	ZNF76	0.83	1.14214e-11	7.74165e-11	In_cis_Increase_UpRegulated	Pt4 X4 Rx:A vs. UnRx:H
ENSG00000269821	KCNQ1OT1	0.68	1.15205e-11	7.79844e-11	In_trans_UpRegulated	Pt4 X4 Rx:A vs. UnRx:H
ENSG00000110066	KMT5B	0.69	1.15233e-11	7.79844e-11	In_cis_Increase_UpRegulated	Pt4 X4 Rx:A vs. UnRx:H
ENSG00000186501	TMEM222	0.74	1.20484e-11	8.14739e-11	In_trans_UpRegulated	Pt4 X4 Rx:A vs. UnRx:H
ENSG00000152661	GJA1	-0.87	1.20651e-11	8.15227e-11	In_cis_Decrease_DownRegulated	Pt4 X4 Rx:A vs. UnRx:H
ENSG00000102225	CDK16	0.52	1.22798e-11	8.28431e-11	In_trans_UpRegulated	Pt4 X4 Rx:A vs. UnRx:H
ENSG00000074319	TSG101	-0.68	1.25018e-11	8.42746e-11	In_trans_DownRegulated	Pt4 X4 Rx:A vs. UnRx:H
ENSG00000104763	ASAH1	0.65	1.26275e-11	8.50549e-11	In_cis_Increase_UpRegulated	Pt4 X4 Rx:A vs. UnRx:H
ENSG00000182916	TCEAL7	0.81	1.2858e-11	8.65395e-11	In_trans_UpRegulated	Pt4 X4 Rx:A vs. UnRx:H
ENSG00000110172	CHORDC1	0.6	1.28875e-11	8.66703e-11	In_cis_Increase_UpRegulated	Pt4 X4 Rx:A vs. UnRx:H
ENSG00000096070	BRPF3	0.85	1.31336e-11	8.82174e-11	In_cis_Increase_UpRegulated	Pt4 X4 Rx:A vs. UnRx:H
ENSG00000167699	GLOD4	0.56	1.31381e-11	8.82174e-11	In_trans_UpRegulated	Pt4 X4 Rx:A vs. UnRx:H
ENSG00000111057	KRT18	0.58	1.3831e-11	9.27973e-11	In_cis_Decrease_UpRegulated	Pt4 X4 Rx:A vs. UnRx:H
ENSG00000264207	AC239868.2	-0.87	1.38561e-11	9.28541e-11	unmapped	Pt4 X4 Rx:A vs. UnRx:H
ENSG00000159111	MRPL10	-0.76	1.38611e-11	9.28541e-11	In_cis_Increase_DownRegulated	Pt4 X4 Rx:A vs. UnRx:H
ENSG00000167965	MLST8	0.67	1.39592e-11	9.34388e-11	In_trans_UpRegulated	Pt4 X4 Rx:A vs. UnRx:H
ENSG00000112144	ICK	0.69	1.41925e-11	9.49259e-11	In_trans_UpRegulated	Pt4 X4 Rx:A vs. UnRx:H
ENSG00000124532	MRS2	0.73	1.42085e-11	9.49592e-11	In_cis_Increase_UpRegulated	Pt4 X4 Rx:A vs. UnRx:H
ENSG00000112419	PHACTR2	0.7	1.44722e-11	9.66461e-11	In_trans_UpRegulated	Pt4 X4 Rx:A vs. UnRx:H
ENSG00000088727	KIF9	-0.76	1.48875e-11	9.92934e-11	In_trans_DownRegulated	Pt4 X4 Rx:A vs. UnRx:H
ENSG00000101161	PRPF6	0.56	1.48917e-11	9.92934e-11	unmapped	Pt4 X4 Rx:A vs. UnRx:H
ENSG00000151287	TEX30	0.71	1.56795e-11	1.04465e-10	In_cis_Increase_UpRegulated	Pt4 X4 Rx:A vs. UnRx:H
ENSG00000136807	CDK9	-0.87	1.64158e-11	1.09286e-10	In_trans_DownRegulated	Pt4 X4 Rx:A vs. UnRx:H
ENSG00000119523	ALG2	0.75	1.64787e-11	1.09619e-10	In_cis_Increase_UpRegulated	Pt4 X4 Rx:A vs. UnRx:H
ENSG00000146670	CDCA5	0.77	1.65716e-11	1.10152e-10	In_cis_Increase_UpRegulated	Pt4 X4 Rx:A vs. UnRx:H
ENSG00000166902	MRPL16	-0.76	1.69243e-11	1.1241e-10	In_trans_DownRegulated	Pt4 X4 Rx:A vs. UnRx:H
ENSG00000073803	MAP3K13	0.62	1.80301e-11	1.19662e-10	In_cis_Increase_UpRegulated	Pt4 X4 Rx:A vs. UnRx:H
ENSG00000154719	MRPL39	-0.84	1.82259e-11	1.20868e-10	In_cis_Decrease_DownRegulated	Pt4 X4 Rx:A vs. UnRx:H
ENSG00000184661	CDCA2	0.78	1.86028e-11	1.23272e-10	In_cis_Increase_UpRegulated	Pt4 X4 Rx:A vs. UnRx:H
ENSG00000178809	TRIM73	0.86	1.87144e-11	1.23916e-10	In_cis_Increase_UpRegulated	Pt4 X4 Rx:A vs. UnRx:H
ENSG00000172939	OXSR1	-0.84	1.92501e-11	1.27365e-10	In_trans_DownRegulated	Pt4 X4 Rx:A vs. UnRx:H
ENSG00000240972	MIF	0.63	1.93409e-11	1.27867e-10	In_cis_Decrease_UpRegulated	Pt4 X4 Rx:A vs. UnRx:H
ENSG00000103942	HOMER2	0.85	1.93801e-11	1.28028e-10	In_cis_Increase_UpRegulated	Pt4 X4 Rx:A vs. UnRx:H
ENSG00000110047	EHD1	0.85	1.99097e-11	1.31357e-10	In_cis_Increase_UpRegulated	Pt4 X4 Rx:A vs. UnRx:H
ENSG00000211460	TSN	0.57	1.99283e-11	1.31357e-10	In_trans_UpRegulated	Pt4 X4 Rx:A vs. UnRx:H
ENSG00000019995	ZRANB1	0.79	1.99299e-11	1.31357e-10	In_trans_UpRegulated	Pt4 X4 Rx:A vs. UnRx:H
ENSG00000131375	CAPN7	0.79	2.05874e-11	1.35587e-10	In_trans_UpRegulated	Pt4 X4 Rx:A vs. UnRx:H
ENSG00000198315	ZKSCAN8	0.76	2.07026e-11	1.3624e-10	In_cis_Increase_UpRegulated	Pt4 X4 Rx:A vs. UnRx:H
ENSG00000147677	EIF3H	-0.54	2.13167e-11	1.40175e-10	In_cis_Decrease_DownRegulated	Pt4 X4 Rx:A vs. UnRx:H
ENSG00000205339	IPO7	-0.6	2.14002e-11	1.40616e-10	In_trans_DownRegulated	Pt4 X4 Rx:A vs. UnRx:H
ENSG00000164066	INTU	0.75	2.1447e-11	1.40816e-10	In_cis_Increase_UpRegulated	Pt4 X4 Rx:A vs. UnRx:H
ENSG00000138448	ITGAV	0.82	2.18311e-11	1.43228e-10	In_cis_Increase_UpRegulated	Pt4 X4 Rx:A vs. UnRx:H
ENSG00000166710	B2M	0.55	2.20869e-11	1.44796e-10	In_trans_UpRegulated	Pt4 X4 Rx:A vs. UnRx:H
ENSG00000075568	TMEM131	0.67	2.26731e-11	1.48412e-10	In_trans_UpRegulated	Pt4 X4 Rx:A vs. UnRx:H
ENSG00000143033	MTF2	0.55	2.30876e-11	1.50993e-10	In_cis_Increase_UpRegulated	Pt4 X4 Rx:A vs. UnRx:H
ENSG00000186591	UBE2H	0.73	2.31025e-11	1.50993e-10	In_cis_Increase_UpRegulated	Pt4 X4 Rx:A vs. UnRx:H
ENSG00000100983	GSS	0.71	2.34791e-11	1.53338e-10	In_cis_Increase_UpRegulated	Pt4 X4 Rx:A vs. UnRx:H
ENSG00000089248	ERP29	0.6	2.36912e-11	1.54605e-10	In_trans_UpRegulated	Pt4 X4 Rx:A vs. UnRx:H
ENSG00000080802	CNOT4	0.69	2.38535e-11	1.55546e-10	In_cis_Increase_UpRegulated	Pt4 X4 Rx:A vs. UnRx:H
ENSG00000256045	MTRNR2L10	0.65	2.43328e-11	1.58551e-10	In_trans_UpRegulated	Pt4 X4 Rx:A vs. UnRx:H
ENSG00000146247	PHIP	0.53	2.43649e-11	1.5864e-10	In_trans_UpRegulated	Pt4 X4 Rx:A vs. UnRx:H
ENSG00000143156	NME7	-0.58	2.51627e-11	1.6371e-10	In_cis_Decrease_DownRegulated	Pt4 X4 Rx:A vs. UnRx:H
ENSG00000138381	ASNSD1	0.72	2.52855e-11	1.64385e-10	In_cis_Increase_UpRegulated	Pt4 X4 Rx:A vs. UnRx:H
ENSG00000167513	CDT1	0.71	2.57904e-11	1.6754e-10	In_trans_UpRegulated	Pt4 X4 Rx:A vs. UnRx:H
ENSG00000073792	IGF2BP2	0.57	2.62486e-11	1.70388e-10	In_cis_Increase_UpRegulated	Pt4 X4 Rx:A vs. UnRx:H
ENSG00000115211	EIF2B4	0.7	2.67183e-11	1.73306e-10	In_trans_UpRegulated	Pt4 X4 Rx:A vs. UnRx:H
ENSG00000197343	ZNF655	0.73	2.71152e-11	1.75747e-10	In_cis_Increase_UpRegulated	Pt4 X4 Rx:A vs. UnRx:H
ENSG00000118707	TGIF2	0.61	2.72494e-11	1.76351e-10	In_cis_Increase_UpRegulated	Pt4 X4 Rx:A vs. UnRx:H
ENSG00000116005	PCYOX1	0.68	2.80635e-11	1.81347e-10	In_trans_UpRegulated	Pt4 X4 Rx:A vs. UnRx:H
ENSG00000101199	ARFGAP1	0.75	2.86529e-11	1.85016e-10	In_cis_Increase_UpRegulated	Pt4 X4 Rx:A vs. UnRx:H
ENSG00000122863	CHST3	0.75	2.86869e-11	1.85096e-10	In_trans_UpRegulated	Pt4 X4 Rx:A vs. UnRx:H
ENSG00000173848	NET1	0.82	2.88583e-11	1.86063e-10	In_trans_UpRegulated	Pt4 X4 Rx:A vs. UnRx:H
ENSG00000204498	NFKBIL1	0.7	2.92699e-11	1.88575e-10	In_cis_Increase_UpRegulated	Pt4 X4 Rx:A vs. UnRx:H
ENSG00000174684	B4GAT1	0.73	3.05473e-11	1.96657e-10	In_cis_Increase_UpRegulated	Pt4 X4 Rx:A vs. UnRx:H
ENSG00000175115	PACS1	0.84	3.30483e-11	2.12439e-10	In_cis_Increase_UpRegulated	Pt4 X4 Rx:A vs. UnRx:H
ENSG00000063245	EPN1	0.59	3.39975e-11	2.18377e-10	In_trans_UpRegulated	Pt4 X4 Rx:A vs. UnRx:H
ENSG00000175701	SMIM37	-0.84	3.45547e-11	2.21764e-10	In_trans_DownRegulated	Pt4 X4 Rx:A vs. UnRx:H
ENSG00000162517	PEF1	0.66	3.45765e-11	2.21764e-10	In_trans_UpRegulated	Pt4 X4 Rx:A vs. UnRx:H
ENSG00000137807	KIF23	0.74	3.52181e-11	2.25711e-10	In_cis_Increase_UpRegulated	Pt4 X4 Rx:A vs. UnRx:H
ENSG00000169118	CSNK1G1	0.71	3.55131e-11	2.27432e-10	In_cis_Increase_UpRegulated	Pt4 X4 Rx:A vs. UnRx:H
ENSG00000172845	SP3	0.69	3.636e-11	2.32682e-10	In_cis_Increase_UpRegulated	Pt4 X4 Rx:A vs. UnRx:H
ENSG00000165280	VCP	0.52	3.67989e-11	2.35316e-10	In_trans_UpRegulated	Pt4 X4 Rx:A vs. UnRx:H
ENSG00000198799	LRIG2	0.8	3.72965e-11	2.3832e-10	In_trans_UpRegulated	Pt4 X4 Rx:A vs. UnRx:H
ENSG00000170759	KIF5B	0.51	3.87957e-11	2.47715e-10	In_trans_UpRegulated	Pt4 X4 Rx:A vs. UnRx:H
ENSG00000070444	MNT	0.77	3.95917e-11	2.5261e-10	In_trans_UpRegulated	Pt4 X4 Rx:A vs. UnRx:H
ENSG00000134874	DZIP1	0.68	3.98114e-11	2.53824e-10	In_cis_Increase_UpRegulated	Pt4 X4 Rx:A vs. UnRx:H
ENSG00000063854	HAGH	0.8	4.08207e-11	2.59872e-10	In_trans_UpRegulated	Pt4 X4 Rx:A vs. UnRx:H
ENSG00000164070	HSPA4L	0.75	4.23775e-11	2.69584e-10	In_cis_Increase_UpRegulated	Pt4 X4 Rx:A vs. UnRx:H
ENSG00000125520	SLC2A4RG	0.69	4.24607e-11	2.69813e-10	unmapped	Pt4 X4 Rx:A vs. UnRx:H
ENSG00000156642	NPTN	0.76	4.24764e-11	2.69813e-10	In_cis_Increase_UpRegulated	Pt4 X4 Rx:A vs. UnRx:H
ENSG00000205250	E2F4	-0.72	4.40969e-11	2.79693e-10	In_trans_DownRegulated	Pt4 X4 Rx:A vs. UnRx:H
ENSG00000205903	ZNF316	0.81	4.43857e-11	2.81317e-10	In_trans_UpRegulated	Pt4 X4 Rx:A vs. UnRx:H
ENSG00000078747	ITCH	0.77	4.56322e-11	2.89004e-10	In_cis_Increase_UpRegulated	Pt4 X4 Rx:A vs. UnRx:H
ENSG00000143195	ILDR2	0.72	4.6437e-11	2.93884e-10	In_cis_Decrease_UpRegulated	Pt4 X4 Rx:A vs. UnRx:H
ENSG00000114346	ECT2	0.75	4.67372e-11	2.95566e-10	In_cis_Increase_UpRegulated	Pt4 X4 Rx:A vs. UnRx:H
ENSG00000182534	MXRA7	0.82	4.90569e-11	3.10008e-10	In_cis_Increase_UpRegulated	Pt4 X4 Rx:A vs. UnRx:H
ENSG00000138376	BARD1	0.69	4.91847e-11	3.10587e-10	In_cis_Increase_UpRegulated	Pt4 X4 Rx:A vs. UnRx:H
ENSG00000123297	TSFM	-0.66	5.10519e-11	3.22141e-10	In_cis_Decrease_DownRegulated	Pt4 X4 Rx:A vs. UnRx:H
ENSG00000081019	RSBN1	0.69	5.23824e-11	3.30294e-10	In_trans_UpRegulated	Pt4 X4 Rx:A vs. UnRx:H
ENSG00000104067	TJP1	0.62	5.27268e-11	3.32017e-10	In_trans_UpRegulated	Pt4 X4 Rx:A vs. UnRx:H
ENSG00000131747	TOP2A	0.7	5.2733e-11	3.32017e-10	In_cis_Increase_UpRegulated	Pt4 X4 Rx:A vs. UnRx:H
ENSG00000155097	ATP6V1C1	-0.72	5.44275e-11	3.42435e-10	In_cis_Decrease_DownRegulated	Pt4 X4 Rx:A vs. UnRx:H
ENSG00000144746	ARL6IP5	0.69	5.64955e-11	3.55186e-10	In_trans_UpRegulated	Pt4 X4 Rx:A vs. UnRx:H
ENSG00000106624	AEBP1	0.78	5.80178e-11	3.64223e-10	In_trans_UpRegulated	Pt4 X4 Rx:A vs. UnRx:H
ENSG00000138083	SIX3	0.76	6.15039e-11	3.85825e-10	In_trans_UpRegulated	Pt4 X4 Rx:A vs. UnRx:H
ENSG00000138386	NAB1	0.74	6.26039e-11	3.92153e-10	In_cis_Increase_UpRegulated	Pt4 X4 Rx:A vs. UnRx:H
ENSG00000112576	CCND3	0.77	6.26039e-11	3.92153e-10	In_cis_Increase_UpRegulated	Pt4 X4 Rx:A vs. UnRx:H
ENSG00000188322	SBK1	0.72	6.46623e-11	4.04752e-10	In_trans_UpRegulated	Pt4 X4 Rx:A vs. UnRx:H
ENSG00000103769	RAB11A	0.54	6.60091e-11	4.12881e-10	In_cis_Increase_UpRegulated	Pt4 X4 Rx:A vs. UnRx:H
ENSG00000137944	KYAT3	0.8	6.61417e-11	4.1341e-10	In_cis_Increase_UpRegulated	Pt4 X4 Rx:A vs. UnRx:H
ENSG00000158526	TSR2	0.55	6.71663e-11	4.19509e-10	In_cis_Increase_UpRegulated	Pt4 X4 Rx:A vs. UnRx:H
ENSG00000114850	SSR3	0.55	6.72723e-11	4.19865e-10	In_cis_Increase_UpRegulated	Pt4 X4 Rx:A vs. UnRx:H
ENSG00000082898	XPO1	0.51	6.80228e-11	4.24241e-10	In_trans_UpRegulated	Pt4 X4 Rx:A vs. UnRx:H
ENSG00000138036	DYNC2LI1	-0.79	6.91684e-11	4.31072e-10	In_trans_DownRegulated	Pt4 X4 Rx:A vs. UnRx:H
ENSG00000109920	FNBP4	0.63	6.9438e-11	4.32439e-10	In_cis_Increase_UpRegulated	Pt4 X4 Rx:A vs. UnRx:H
ENSG00000112651	MRPL2	0.59	7.00475e-11	4.35919e-10	In_trans_UpRegulated	Pt4 X4 Rx:A vs. UnRx:H
ENSG00000147862	NFIB	-0.7	7.17136e-11	4.45964e-10	In_trans_DownRegulated	Pt4 X4 Rx:A vs. UnRx:H
ENSG00000138760	SCARB2	0.7	7.53107e-11	4.67994e-10	In_trans_UpRegulated	Pt4 X4 Rx:A vs. UnRx:H
ENSG00000078043	PIAS2	0.69	7.54231e-11	4.68354e-10	In_cis_Increase_UpRegulated	Pt4 X4 Rx:A vs. UnRx:H
ENSG00000107281	NPDC1	0.8	7.60332e-11	4.71801e-10	In_trans_UpRegulated	Pt4 X4 Rx:A vs. UnRx:H
ENSG00000104231	ZFAND1	0.82	7.63008e-11	4.7312e-10	In_cis_Increase_UpRegulated	Pt4 X4 Rx:A vs. UnRx:H
ENSG00000152291	TGOLN2	0.65	7.78492e-11	4.82373e-10	In_trans_UpRegulated	Pt4 X4 Rx:A vs. UnRx:H
ENSG00000139437	TCHP	0.75	8.12207e-11	5.02901e-10	In_trans_UpRegulated	Pt4 X4 Rx:A vs. UnRx:H
ENSG00000213064	SFT2D2	0.59	8.15689e-11	5.04693e-10	In_cis_Decrease_UpRegulated	Pt4 X4 Rx:A vs. UnRx:H
ENSG00000123106	CCDC91	-0.64	8.2676e-11	5.11175e-10	In_trans_DownRegulated	Pt4 X4 Rx:A vs. UnRx:H
ENSG00000135047	CTSL	0.68	8.27506e-11	5.112e-10	In_cis_Increase_UpRegulated	Pt4 X4 Rx:A vs. UnRx:H
ENSG00000169967	MAP3K2	0.68	8.29091e-11	5.11511e-10	In_trans_UpRegulated	Pt4 X4 Rx:A vs. UnRx:H
ENSG00000112685	EXOC2	-0.69	8.35338e-11	5.14995e-10	In_cis_Decrease_DownRegulated	Pt4 X4 Rx:A vs. UnRx:H
ENSG00000131043	AAR2	0.71	8.4374e-11	5.19802e-10	In_cis_Increase_UpRegulated	Pt4 X4 Rx:A vs. UnRx:H
ENSG00000011243	AKAP8L	0.76	9.00528e-11	5.53992e-10	In_trans_UpRegulated	Pt4 X4 Rx:A vs. UnRx:H
ENSG00000006757	PNPLA4	-0.53	9.02081e-11	5.54551e-10	In_trans_DownRegulated	Pt4 X4 Rx:A vs. UnRx:H
ENSG00000108312	UBTF	0.58	9.04169e-11	5.55437e-10	In_cis_Increase_UpRegulated	Pt4 X4 Rx:A vs. UnRx:H
ENSG00000010292	NCAPD2	-0.71	9.08532e-11	5.57718e-10	In_cis_Decrease_DownRegulated	Pt4 X4 Rx:A vs. UnRx:H
ENSG00000145907	G3BP1	-0.52	9.41991e-11	5.77844e-10	In_cis_Decrease_DownRegulated	Pt4 X4 Rx:A vs. UnRx:H
ENSG00000115457	IGFBP2	0.51	9.46931e-11	5.8046e-10	In_cis_Increase_UpRegulated	Pt4 X4 Rx:A vs. UnRx:H
ENSG00000139354	GAS2L3	0.75	9.67597e-11	5.92705e-10	In_trans_UpRegulated	Pt4 X4 Rx:A vs. UnRx:H
ENSG00000187240	DYNC2H1	0.65	9.68644e-11	5.92924e-10	In_cis_Increase_UpRegulated	Pt4 X4 Rx:A vs. UnRx:H
ENSG00000173889	PHC3	0.83	9.82889e-11	6.01214e-10	In_cis_Increase_UpRegulated	Pt4 X4 Rx:A vs. UnRx:H
ENSG00000130508	PXDN	0.69	9.85478e-11	6.02369e-10	In_trans_UpRegulated	Pt4 X4 Rx:A vs. UnRx:H
ENSG00000165458	INPPL1	0.83	9.86678e-11	6.02674e-10	In_cis_Increase_UpRegulated	Pt4 X4 Rx:A vs. UnRx:H
ENSG00000135913	USP37	0.79	9.89955e-11	6.04246e-10	In_cis_Increase_UpRegulated	Pt4 X4 Rx:A vs. UnRx:H
ENSG00000114999	TTL	0.7	1.00044e-10	6.10214e-10	In_trans_UpRegulated	Pt4 X4 Rx:A vs. UnRx:H
ENSG00000149485	FADS1	0.6	1.0138e-10	6.17923e-10	In_trans_UpRegulated	Pt4 X4 Rx:A vs. UnRx:H
ENSG00000109861	CTSC	-0.62	1.0326e-10	6.28933e-10	In_cis_Increase_DownRegulated	Pt4 X4 Rx:A vs. UnRx:H
ENSG00000130770	ATP5IF1	0.52	1.0346e-10	6.29706e-10	In_trans_UpRegulated	Pt4 X4 Rx:A vs. UnRx:H
ENSG00000090316	MAEA	0.6	1.0358e-10	6.29991e-10	In_trans_UpRegulated	Pt4 X4 Rx:A vs. UnRx:H
ENSG00000084463	WBP11	-0.52	1.0764e-10	6.54219e-10	In_cis_Decrease_DownRegulated	Pt4 X4 Rx:A vs. UnRx:H
ENSG00000171067	C11orf24	0.7	1.12801e-10	6.84621e-10	In_cis_Increase_UpRegulated	Pt4 X4 Rx:A vs. UnRx:H
ENSG00000135090	TAOK3	0.76	1.132e-10	6.86558e-10	In_trans_UpRegulated	Pt4 X4 Rx:A vs. UnRx:H
ENSG00000136270	TBRG4	0.55	1.13471e-10	6.87712e-10	In_trans_UpRegulated	Pt4 X4 Rx:A vs. UnRx:H
ENSG00000060491	OGFR	0.7	1.13856e-10	6.89557e-10	In_cis_Increase_UpRegulated	Pt4 X4 Rx:A vs. UnRx:H
ENSG00000135597	REPS1	0.69	1.15469e-10	6.98836e-10	In_trans_UpRegulated	Pt4 X4 Rx:A vs. UnRx:H
ENSG00000100393	EP300	0.69	1.17934e-10	7.13254e-10	In_trans_UpRegulated	Pt4 X4 Rx:A vs. UnRx:H
ENSG00000104915	STX10	-0.75	1.19924e-10	7.24778e-10	In_trans_DownRegulated	Pt4 X4 Rx:A vs. UnRx:H
ENSG00000198833	UBE2J1	0.69	1.20658e-10	7.2819e-10	In_trans_UpRegulated	Pt4 X4 Rx:A vs. UnRx:H
ENSG00000080845	DLGAP4	0.66	1.2342e-10	7.44336e-10	In_cis_Increase_UpRegulated	Pt4 X4 Rx:A vs. UnRx:H
ENSG00000141646	SMAD4	0.69	1.24605e-10	7.50951e-10	In_cis_Increase_UpRegulated	Pt4 X4 Rx:A vs. UnRx:H
ENSG00000101945	SUV39H1	0.79	1.30271e-10	7.8455e-10	In_trans_UpRegulated	Pt4 X4 Rx:A vs. UnRx:H
ENSG00000182809	CRIP2	0.82	1.30478e-10	7.85243e-10	In_trans_UpRegulated	Pt4 X4 Rx:A vs. UnRx:H
ENSG00000169679	BUB1	0.74	1.32957e-10	7.99044e-10	In_trans_UpRegulated	Pt4 X4 Rx:A vs. UnRx:H
ENSG00000130340	SNX9	0.71	1.33488e-10	8.01675e-10	In_trans_UpRegulated	Pt4 X4 Rx:A vs. UnRx:H
ENSG00000044446	PHKA2	0.68	1.36668e-10	8.20196e-10	In_trans_UpRegulated	Pt4 X4 Rx:A vs. UnRx:H
ENSG00000154124	OTULIN	0.79	1.40609e-10	8.43263e-10	In_cis_Decrease_UpRegulated	Pt4 X4 Rx:A vs. UnRx:H
ENSG00000112146	FBXO9	0.52	1.41888e-10	8.5034e-10	In_trans_UpRegulated	Pt4 X4 Rx:A vs. UnRx:H
ENSG00000115539	PDCL3	-0.65	1.42351e-10	8.52518e-10	In_trans_DownRegulated	Pt4 X4 Rx:A vs. UnRx:H
ENSG00000161036	LRWD1	0.66	1.47293e-10	8.80888e-10	In_cis_Increase_UpRegulated	Pt4 X4 Rx:A vs. UnRx:H
ENSG00000070770	CSNK2A2	0.63	1.50096e-10	8.97027e-10	In_trans_UpRegulated	Pt4 X4 Rx:A vs. UnRx:H
ENSG00000119820	YIPF4	0.62	1.50282e-10	8.97514e-10	In_trans_UpRegulated	Pt4 X4 Rx:A vs. UnRx:H
ENSG00000154839	SKA1	0.8	1.52247e-10	9.08613e-10	In_cis_Increase_UpRegulated	Pt4 X4 Rx:A vs. UnRx:H
ENSG00000116191	RALGPS2	0.63	1.52375e-10	9.0875e-10	In_trans_UpRegulated	Pt4 X4 Rx:A vs. UnRx:H
ENSG00000176731	C8orf59	0.56	1.53126e-10	9.1259e-10	In_cis_Increase_UpRegulated	Pt4 X4 Rx:A vs. UnRx:H
ENSG00000064607	SUGP2	0.68	1.60611e-10	9.56536e-10	In_trans_UpRegulated	Pt4 X4 Rx:A vs. UnRx:H
ENSG00000100814	CCNB1IP1	-0.68	1.63076e-10	9.70547e-10	In_cis_Decrease_DownRegulated	Pt4 X4 Rx:A vs. UnRx:H
ENSG00000181744	C3orf58	-0.83	1.63445e-10	9.72066e-10	In_cis_Decrease_DownRegulated	Pt4 X4 Rx:A vs. UnRx:H
ENSG00000161217	PCYT1A	0.8	1.68606e-10	1.00207e-09	In_trans_UpRegulated	Pt4 X4 Rx:A vs. UnRx:H
ENSG00000135269	TES	0.78	1.70531e-10	1.01281e-09	In_cis_Increase_UpRegulated	Pt4 X4 Rx:A vs. UnRx:H
ENSG00000242265	PEG10	-0.7	1.70889e-10	1.01365e-09	In_cis_Increase_DownRegulated	Pt4 X4 Rx:A vs. UnRx:H
ENSG00000141012	GALNS	0.8	1.70908e-10	1.01365e-09	In_trans_UpRegulated	Pt4 X4 Rx:A vs. UnRx:H
ENSG00000177030	DEAF1	0.77	1.72006e-10	1.01945e-09	In_trans_UpRegulated	Pt4 X4 Rx:A vs. UnRx:H
ENSG00000138032	PPM1B	0.71	1.80949e-10	1.07172e-09	In_trans_UpRegulated	Pt4 X4 Rx:A vs. UnRx:H
ENSG00000141279	NPEPPS	0.62	1.88442e-10	1.11456e-09	In_cis_Increase_UpRegulated	Pt4 X4 Rx:A vs. UnRx:H
ENSG00000104835	SARS2	0.81	1.90966e-10	1.12871e-09	In_cis_Increase_UpRegulated	Pt4 X4 Rx:A vs. UnRx:H
ENSG00000095380	NANS	0.56	1.92162e-10	1.13469e-09	In_cis_Increase_UpRegulated	Pt4 X4 Rx:A vs. UnRx:H
ENSG00000205531	NAP1L4	0.54	1.92242e-10	1.13469e-09	In_trans_UpRegulated	Pt4 X4 Rx:A vs. UnRx:H
ENSG00000111860	CEP85L	0.82	1.9454e-10	1.14736e-09	In_cis_Decrease_UpRegulated	Pt4 X4 Rx:A vs. UnRx:H
ENSG00000196510	ANAPC7	0.63	1.94656e-10	1.14736e-09	In_trans_UpRegulated	Pt4 X4 Rx:A vs. UnRx:H
ENSG00000144320	LNPK	0.72	1.95032e-10	1.14879e-09	In_cis_Increase_UpRegulated	Pt4 X4 Rx:A vs. UnRx:H
ENSG00000075702	WDR62	0.8	1.9582e-10	1.15264e-09	In_cis_Increase_UpRegulated	Pt4 X4 Rx:A vs. UnRx:H
ENSG00000163374	YY1AP1	0.68	1.97618e-10	1.16243e-09	In_trans_UpRegulated	Pt4 X4 Rx:A vs. UnRx:H
ENSG00000074657	ZNF532	0.74	2.00031e-10	1.17581e-09	In_trans_UpRegulated	Pt4 X4 Rx:A vs. UnRx:H
ENSG00000196700	ZNF512B	0.78	2.0311e-10	1.1931e-09	unmapped	Pt4 X4 Rx:A vs. UnRx:H
ENSG00000013306	SLC25A39	0.53	2.03907e-10	1.19696e-09	In_cis_Increase_UpRegulated	Pt4 X4 Rx:A vs. UnRx:H
ENSG00000105619	TFPT	0.81	2.08425e-10	1.22264e-09	In_trans_UpRegulated	Pt4 X4 Rx:A vs. UnRx:H
ENSG00000112062	MAPK14	0.67	2.18728e-10	1.28221e-09	In_cis_Increase_UpRegulated	Pt4 X4 Rx:A vs. UnRx:H
ENSG00000160633	SAFB	0.55	2.24131e-10	1.31209e-09	In_trans_UpRegulated	Pt4 X4 Rx:A vs. UnRx:H
ENSG00000153046	CDYL	0.55	2.30895e-10	1.35076e-09	In_cis_Decrease_UpRegulated	Pt4 X4 Rx:A vs. UnRx:H
ENSG00000132694	ARHGEF11	0.65	2.33082e-10	1.36263e-09	In_trans_UpRegulated	Pt4 X4 Rx:A vs. UnRx:H
ENSG00000108588	CCDC47	0.55	2.36704e-10	1.38287e-09	In_trans_UpRegulated	Pt4 X4 Rx:A vs. UnRx:H
ENSG00000086504	MRPL28	0.55	2.37013e-10	1.38373e-09	In_trans_UpRegulated	Pt4 X4 Rx:A vs. UnRx:H
ENSG00000267260	AC020928.2	-0.76	2.389e-10	1.3938e-09	In_cis_Increase_DownRegulated	Pt4 X4 Rx:A vs. UnRx:H
ENSG00000128923	MINDY2	0.7	2.41495e-10	1.40799e-09	In_cis_Increase_UpRegulated	Pt4 X4 Rx:A vs. UnRx:H
ENSG00000175866	BAIAP2	0.8	2.43027e-10	1.41596e-09	In_cis_Increase_UpRegulated	Pt4 X4 Rx:A vs. UnRx:H
ENSG00000153574	RPIA	-0.67	2.51335e-10	1.46337e-09	In_trans_DownRegulated	Pt4 X4 Rx:A vs. UnRx:H
ENSG00000120071	KANSL1	0.61	2.64159e-10	1.53595e-09	In_cis_Increase_UpRegulated	Pt4 X4 Rx:A vs. UnRx:H
ENSG00000137337	MDC1	0.68	2.65074e-10	1.54023e-09	In_cis_Increase_UpRegulated	Pt4 X4 Rx:A vs. UnRx:H
ENSG00000141577	CEP131	0.79	2.75927e-10	1.60112e-09	In_cis_Increase_UpRegulated	Pt4 X4 Rx:A vs. UnRx:H
ENSG00000175582	RAB6A	0.75	2.80795e-10	1.62827e-09	In_cis_Increase_UpRegulated	Pt4 X4 Rx:A vs. UnRx:H
ENSG00000136870	ZNF189	0.81	2.82662e-10	1.63799e-09	In_cis_Increase_UpRegulated	Pt4 X4 Rx:A vs. UnRx:H
ENSG00000123992	DNPEP	0.69	2.89731e-10	1.67782e-09	In_cis_Increase_UpRegulated	Pt4 X4 Rx:A vs. UnRx:H
ENSG00000122786	CALD1	0.54	2.96098e-10	1.71354e-09	In_cis_Increase_UpRegulated	Pt4 X4 Rx:A vs. UnRx:H
ENSG00000145337	PYURF	0.53	2.9691e-10	1.71708e-09	In_trans_UpRegulated	Pt4 X4 Rx:A vs. UnRx:H
ENSG00000112983	BRD8	0.68	2.97668e-10	1.7203e-09	In_trans_UpRegulated	Pt4 X4 Rx:A vs. UnRx:H
ENSG00000177606	JUN	-0.54	3.0144e-10	1.74094e-09	In_cis_Decrease_DownRegulated	Pt4 X4 Rx:A vs. UnRx:H
ENSG00000147400	CETN2	0.68	3.0406e-10	1.75488e-09	In_trans_UpRegulated	Pt4 X4 Rx:A vs. UnRx:H
ENSG00000165672	PRDX3	-0.59	3.09806e-10	1.78685e-09	In_trans_DownRegulated	Pt4 X4 Rx:A vs. UnRx:H
ENSG00000197498	RPF2	-0.54	3.16005e-10	1.82138e-09	In_cis_Decrease_DownRegulated	Pt4 X4 Rx:A vs. UnRx:H
ENSG00000146414	SHPRH	0.6	3.21085e-10	1.84942e-09	In_trans_UpRegulated	Pt4 X4 Rx:A vs. UnRx:H
ENSG00000166562	SEC11C	0.52	3.25998e-10	1.87645e-09	In_trans_UpRegulated	Pt4 X4 Rx:A vs. UnRx:H
ENSG00000085719	CPNE3	0.67	3.29501e-10	1.89535e-09	In_trans_UpRegulated	Pt4 X4 Rx:A vs. UnRx:H
ENSG00000126254	RBM42	0.59	3.37326e-10	1.93906e-09	In_cis_Increase_UpRegulated	Pt4 X4 Rx:A vs. UnRx:H
ENSG00000102786	INTS6	0.69	3.40121e-10	1.95382e-09	In_cis_Increase_UpRegulated	Pt4 X4 Rx:A vs. UnRx:H
ENSG00000160218	TRAPPC10	0.67	3.74359e-10	2.14762e-09	In_cis_Increase_UpRegulated	Pt4 X4 Rx:A vs. UnRx:H
ENSG00000090238	YPEL3	0.75	3.80728e-10	2.1827e-09	In_trans_UpRegulated	Pt4 X4 Rx:A vs. UnRx:H
ENSG00000184402	SS18L1	0.78	3.82993e-10	2.19422e-09	In_cis_Increase_UpRegulated	Pt4 X4 Rx:A vs. UnRx:H
ENSG00000175183	CSRP2	0.65	3.86432e-10	2.21245e-09	In_trans_UpRegulated	Pt4 X4 Rx:A vs. UnRx:H
ENSG00000174437	ATP2A2	0.63	3.92622e-10	2.24572e-09	In_trans_UpRegulated	Pt4 X4 Rx:A vs. UnRx:H
ENSG00000159200	RCAN1	0.7	4.06198e-10	2.32098e-09	In_cis_Increase_UpRegulated	Pt4 X4 Rx:A vs. UnRx:H
ENSG00000147475	ERLIN2	0.69	4.06845e-10	2.32313e-09	In_cis_Increase_UpRegulated	Pt4 X4 Rx:A vs. UnRx:H
ENSG00000130956	HABP4	0.73	4.10292e-10	2.33979e-09	In_cis_Increase_UpRegulated	Pt4 X4 Rx:A vs. UnRx:H
ENSG00000259943	AL050341.2	-0.7	4.10309e-10	2.33979e-09	unmapped	Pt4 X4 Rx:A vs. UnRx:H
ENSG00000188026	RILPL1	0.75	4.17528e-10	2.37938e-09	In_trans_UpRegulated	Pt4 X4 Rx:A vs. UnRx:H
ENSG00000039319	ZFYVE16	0.69	4.23484e-10	2.41173e-09	In_trans_UpRegulated	Pt4 X4 Rx:A vs. UnRx:H
ENSG00000253301	LINC01606	0.75	4.27473e-10	2.43283e-09	In_trans_UpRegulated	Pt4 X4 Rx:A vs. UnRx:H
ENSG00000062725	APPBP2	0.65	4.32724e-10	2.46108e-09	In_cis_Increase_UpRegulated	Pt4 X4 Rx:A vs. UnRx:H
ENSG00000113810	SMC4	0.59	4.33383e-10	2.4632e-09	In_cis_Increase_UpRegulated	Pt4 X4 Rx:A vs. UnRx:H
ENSG00000168610	STAT3	0.68	4.51618e-10	2.56514e-09	In_cis_Increase_UpRegulated	Pt4 X4 Rx:A vs. UnRx:H
ENSG00000131165	CHMP1A	0.66	4.52318e-10	2.56742e-09	In_trans_UpRegulated	Pt4 X4 Rx:A vs. UnRx:H
ENSG00000149948	HMGA2	0.67	4.5326e-10	2.57107e-09	In_trans_UpRegulated	Pt4 X4 Rx:A vs. UnRx:H
ENSG00000088256	GNA11	0.65	4.62872e-10	2.62213e-09	In_trans_UpRegulated	Pt4 X4 Rx:A vs. UnRx:H
ENSG00000075856	SART3	0.65	4.71137e-10	2.66719e-09	In_trans_UpRegulated	Pt4 X4 Rx:A vs. UnRx:H
ENSG00000132676	DAP3	-0.58	4.72946e-10	2.67566e-09	In_trans_DownRegulated	Pt4 X4 Rx:A vs. UnRx:H
ENSG00000036257	CUL3	0.56	4.77646e-10	2.6987e-09	In_cis_Increase_UpRegulated	Pt4 X4 Rx:A vs. UnRx:H
ENSG00000118523	CTGF	-0.79	4.80917e-10	2.7154e-09	In_trans_DownRegulated	Pt4 X4 Rx:A vs. UnRx:H
ENSG00000168118	RAB4A	-0.51	4.82802e-10	2.72424e-09	In_cis_Decrease_DownRegulated	Pt4 X4 Rx:A vs. UnRx:H
ENSG00000053371	AKR7A2	0.62	4.85168e-10	2.7358e-09	In_trans_UpRegulated	Pt4 X4 Rx:A vs. UnRx:H
ENSG00000109572	CLCN3	0.68	4.98543e-10	2.80938e-09	In_cis_Increase_UpRegulated	Pt4 X4 Rx:A vs. UnRx:H
ENSG00000140299	BNIP2	0.64	5.09812e-10	2.87099e-09	In_cis_Increase_UpRegulated	Pt4 X4 Rx:A vs. UnRx:H
ENSG00000103194	USP10	0.59	5.12648e-10	2.88507e-09	In_trans_UpRegulated	Pt4 X4 Rx:A vs. UnRx:H
ENSG00000196405	EVL	0.65	5.13867e-10	2.89004e-09	In_trans_UpRegulated	Pt4 X4 Rx:A vs. UnRx:H
ENSG00000168264	IRF2BP2	0.6	5.17126e-10	2.90646e-09	In_trans_UpRegulated	Pt4 X4 Rx:A vs. UnRx:H
ENSG00000178104	PDE4DIP	0.7	5.22959e-10	2.93732e-09	In_trans_UpRegulated	Pt4 X4 Rx:A vs. UnRx:H
ENSG00000171703	TCEA2	0.63	5.25957e-10	2.95224e-09	unmapped	Pt4 X4 Rx:A vs. UnRx:H
ENSG00000101473	ACOT8	0.74	5.33831e-10	2.99447e-09	In_cis_Increase_UpRegulated	Pt4 X4 Rx:A vs. UnRx:H
ENSG00000104375	STK3	-0.73	5.36817e-10	3.00926e-09	In_cis_Decrease_DownRegulated	Pt4 X4 Rx:A vs. UnRx:H
ENSG00000095139	ARCN1	0.64	5.37807e-10	3.01284e-09	In_cis_Increase_UpRegulated	Pt4 X4 Rx:A vs. UnRx:H
ENSG00000167005	NUDT21	-0.58	5.50655e-10	3.08281e-09	In_trans_DownRegulated	Pt4 X4 Rx:A vs. UnRx:H
ENSG00000156587	UBE2L6	0.77	5.58738e-10	3.12602e-09	In_cis_Increase_UpRegulated	Pt4 X4 Rx:A vs. UnRx:H
ENSG00000068028	RASSF1	0.79	5.69178e-10	3.18236e-09	In_trans_UpRegulated	Pt4 X4 Rx:A vs. UnRx:H
ENSG00000136436	CALCOCO2	0.64	5.70615e-10	3.18832e-09	In_cis_Increase_UpRegulated	Pt4 X4 Rx:A vs. UnRx:H
ENSG00000188070	C11orf95	0.81	5.72738e-10	3.1981e-09	In_cis_Increase_UpRegulated	Pt4 X4 Rx:A vs. UnRx:H
ENSG00000011201	ANOS1	-0.75	5.77441e-10	3.22226e-09	In_trans_DownRegulated	Pt4 X4 Rx:A vs. UnRx:H
ENSG00000233098	CCDC144NL-AS1	0.68	5.78936e-10	3.22851e-09	In_trans_UpRegulated	Pt4 X4 Rx:A vs. UnRx:H
ENSG00000130005	GAMT	0.61	5.81324e-10	3.23972e-09	In_trans_UpRegulated	Pt4 X4 Rx:A vs. UnRx:H
ENSG00000124688	MAD2L1BP	-0.76	6.39095e-10	3.55246e-09	In_trans_DownRegulated	Pt4 X4 Rx:A vs. UnRx:H
ENSG00000050820	BCAR1	0.79	6.5107e-10	3.61201e-09	In_trans_UpRegulated	Pt4 X4 Rx:A vs. UnRx:H
ENSG00000168476	REEP4	0.78	6.5107e-10	3.61201e-09	In_cis_Increase_UpRegulated	Pt4 X4 Rx:A vs. UnRx:H
ENSG00000108813	DLX4	0.79	6.5107e-10	3.61201e-09	In_cis_Increase_UpRegulated	Pt4 X4 Rx:A vs. UnRx:H
ENSG00000169871	TRIM56	0.75	6.60099e-10	3.65973e-09	In_cis_Increase_UpRegulated	Pt4 X4 Rx:A vs. UnRx:H
ENSG00000085231	AK6	-0.69	6.61438e-10	3.66479e-09	In_trans_DownRegulated	Pt4 X4 Rx:A vs. UnRx:H
ENSG00000183684	ALYREF	-0.55	6.86565e-10	3.80156e-09	unmapped	Pt4 X4 Rx:A vs. UnRx:H
ENSG00000140632	GLYR1	0.67	6.87017e-10	3.80161e-09	In_trans_UpRegulated	Pt4 X4 Rx:A vs. UnRx:H
ENSG00000121005	CRISPLD1	0.71	6.89003e-10	3.81014e-09	In_cis_Increase_UpRegulated	Pt4 X4 Rx:A vs. UnRx:H
ENSG00000151834	GABRA2	-0.77	6.90356e-10	3.81517e-09	In_trans_DownRegulated	Pt4 X4 Rx:A vs. UnRx:H
ENSG00000198836	OPA1	0.67	7.09447e-10	3.91564e-09	In_cis_Increase_UpRegulated	Pt4 X4 Rx:A vs. UnRx:H
ENSG00000198380	GFPT1	0.67	7.25942e-10	4.0041e-09	In_trans_UpRegulated	Pt4 X4 Rx:A vs. UnRx:H
ENSG00000085415	SEH1L	-0.76	7.45367e-10	4.10861e-09	In_cis_Decrease_DownRegulated	Pt4 X4 Rx:A vs. UnRx:H
ENSG00000131871	SELENOS	0.55	7.59557e-10	4.18414e-09	In_cis_Increase_UpRegulated	Pt4 X4 Rx:A vs. UnRx:H
ENSG00000188130	MAPK12	0.77	7.62898e-10	4.19985e-09	In_trans_UpRegulated	Pt4 X4 Rx:A vs. UnRx:H
ENSG00000121073	SLC35B1	0.61	7.63474e-10	4.20033e-09	In_cis_Increase_UpRegulated	Pt4 X4 Rx:A vs. UnRx:H
ENSG00000214517	PPME1	0.65	7.73611e-10	4.25337e-09	In_cis_Increase_UpRegulated	Pt4 X4 Rx:A vs. UnRx:H
ENSG00000142173	COL6A2	0.76	7.88903e-10	4.33406e-09	In_trans_UpRegulated	Pt4 X4 Rx:A vs. UnRx:H
ENSG00000148484	RSU1	-0.72	7.89296e-10	4.33406e-09	In_trans_DownRegulated	Pt4 X4 Rx:A vs. UnRx:H
ENSG00000010256	UQCRC1	0.54	7.97645e-10	4.37711e-09	In_trans_UpRegulated	Pt4 X4 Rx:A vs. UnRx:H
ENSG00000118900	UBN1	0.62	7.9841e-10	4.37851e-09	In_trans_UpRegulated	Pt4 X4 Rx:A vs. UnRx:H
ENSG00000126005	MMP24OS	0.73	8.08692e-10	4.43206e-09	In_cis_Increase_UpRegulated	Pt4 X4 Rx:A vs. UnRx:H
ENSG00000135900	MRPL44	0.65	8.14577e-10	4.46147e-09	In_cis_Increase_UpRegulated	Pt4 X4 Rx:A vs. UnRx:H
ENSG00000185753	CXorf38	0.61	8.25044e-10	4.51592e-09	In_trans_UpRegulated	Pt4 X4 Rx:A vs. UnRx:H
ENSG00000120265	PCMT1	0.53	8.44451e-10	4.6192e-09	In_trans_UpRegulated	Pt4 X4 Rx:A vs. UnRx:H
ENSG00000272333	KMT2B	0.62	8.57746e-10	4.68894e-09	In_cis_Increase_UpRegulated	Pt4 X4 Rx:A vs. UnRx:H
ENSG00000163644	PPM1K	0.76	8.63e-10	4.71466e-09	In_trans_UpRegulated	Pt4 X4 Rx:A vs. UnRx:H
ENSG00000173821	RNF213	0.64	8.66841e-10	4.73263e-09	In_cis_Increase_UpRegulated	Pt4 X4 Rx:A vs. UnRx:H
ENSG00000130119	GNL3L	0.6	8.6888e-10	4.74075e-09	In_trans_UpRegulated	Pt4 X4 Rx:A vs. UnRx:H
ENSG00000001036	FUCA2	0.66	8.73383e-10	4.76229e-09	In_trans_UpRegulated	Pt4 X4 Rx:A vs. UnRx:H
ENSG00000035862	TIMP2	0.66	9.22615e-10	5.02755e-09	In_cis_Increase_UpRegulated	Pt4 X4 Rx:A vs. UnRx:H
ENSG00000196233	LCOR	0.65	9.39638e-10	5.11706e-09	In_trans_UpRegulated	Pt4 X4 Rx:A vs. UnRx:H
ENSG00000108861	DUSP3	0.7	9.45801e-10	5.14736e-09	In_cis_Increase_UpRegulated	Pt4 X4 Rx:A vs. UnRx:H
ENSG00000173905	GOLIM4	0.63	9.57198e-10	5.20609e-09	In_cis_Increase_UpRegulated	Pt4 X4 Rx:A vs. UnRx:H
ENSG00000158710	TAGLN2	-0.54	9.63163e-10	5.23522e-09	In_trans_DownRegulated	Pt4 X4 Rx:A vs. UnRx:H
ENSG00000162688	AGL	0.63	9.74781e-10	5.29502e-09	In_cis_Increase_UpRegulated	Pt4 X4 Rx:A vs. UnRx:H
ENSG00000132740	IGHMBP2	0.79	9.85802e-10	5.35149e-09	In_cis_Increase_UpRegulated	Pt4 X4 Rx:A vs. UnRx:H
ENSG00000162129	CLPB	0.69	1.019e-09	5.52472e-09	In_cis_Increase_UpRegulated	Pt4 X4 Rx:A vs. UnRx:H
ENSG00000066135	KDM4A	0.73	1.02157e-09	5.53517e-09	In_trans_UpRegulated	Pt4 X4 Rx:A vs. UnRx:H
ENSG00000065883	CDK13	0.53	1.02248e-09	5.53658e-09	In_trans_UpRegulated	Pt4 X4 Rx:A vs. UnRx:H
ENSG00000104969	SGTA	0.62	1.03105e-09	5.5795e-09	In_trans_UpRegulated	Pt4 X4 Rx:A vs. UnRx:H
ENSG00000015475	BID	-0.63	1.0464e-09	5.65898e-09	In_trans_DownRegulated	Pt4 X4 Rx:A vs. UnRx:H
ENSG00000139637	C12orf10	-0.51	1.05485e-09	5.70109e-09	In_cis_Decrease_DownRegulated	Pt4 X4 Rx:A vs. UnRx:H
ENSG00000163961	RNF168	0.66	1.11979e-09	6.04827e-09	In_trans_UpRegulated	Pt4 X4 Rx:A vs. UnRx:H
ENSG00000164039	BDH2	-0.72	1.12057e-09	6.0487e-09	In_trans_DownRegulated	Pt4 X4 Rx:A vs. UnRx:H
ENSG00000104964	AES	0.55	1.12233e-09	6.05438e-09	In_trans_UpRegulated	Pt4 X4 Rx:A vs. UnRx:H
ENSG00000150403	TMCO3	0.67	1.12587e-09	6.06968e-09	In_cis_Increase_UpRegulated	Pt4 X4 Rx:A vs. UnRx:H
ENSG00000073712	FERMT2	-0.65	1.13172e-09	6.09735e-09	In_trans_DownRegulated	Pt4 X4 Rx:A vs. UnRx:H
ENSG00000273344	PAXIP1-AS1	0.66	1.1518e-09	6.20165e-09	In_cis_Increase_UpRegulated	Pt4 X4 Rx:A vs. UnRx:H
ENSG00000184281	TSSC4	0.62	1.17111e-09	6.30171e-09	In_trans_UpRegulated	Pt4 X4 Rx:A vs. UnRx:H
ENSG00000029725	RABEP1	0.58	1.17366e-09	6.31143e-09	In_trans_UpRegulated	Pt4 X4 Rx:A vs. UnRx:H
ENSG00000000419	DPM1	-0.59	1.18081e-09	6.34591e-09	In_cis_Increase_DownRegulated	Pt4 X4 Rx:A vs. UnRx:H
ENSG00000198157	HMGN5	-0.7	1.19043e-09	6.39365e-09	In_trans_DownRegulated	Pt4 X4 Rx:A vs. UnRx:H
ENSG00000110057	UNC93B1	0.71	1.19696e-09	6.42142e-09	In_cis_Increase_UpRegulated	Pt4 X4 Rx:A vs. UnRx:H
ENSG00000133863	TEX15	0.71	1.1971e-09	6.42142e-09	In_cis_Increase_UpRegulated	Pt4 X4 Rx:A vs. UnRx:H
ENSG00000213079	SCAF8	0.69	1.22205e-09	6.55115e-09	In_trans_UpRegulated	Pt4 X4 Rx:A vs. UnRx:H
ENSG00000101391	CDK5RAP1	0.67	1.23982e-09	6.64225e-09	In_cis_Increase_UpRegulated	Pt4 X4 Rx:A vs. UnRx:H
ENSG00000125772	GPCPD1	0.71	1.25646e-09	6.72725e-09	In_trans_UpRegulated	Pt4 X4 Rx:A vs. UnRx:H
ENSG00000163902	RPN1	-0.67	1.27118e-09	6.80181e-09	In_cis_Decrease_DownRegulated	Pt4 X4 Rx:A vs. UnRx:H
ENSG00000103591	AAGAB	0.71	1.31662e-09	7.04055e-09	In_cis_Increase_UpRegulated	Pt4 X4 Rx:A vs. UnRx:H
ENSG00000156150	ALX3	0.65	1.32048e-09	7.05681e-09	In_trans_UpRegulated	Pt4 X4 Rx:A vs. UnRx:H
ENSG00000103111	MON1B	0.75	1.32756e-09	7.09023e-09	In_trans_UpRegulated	Pt4 X4 Rx:A vs. UnRx:H
ENSG00000177565	TBL1XR1	0.56	1.3994e-09	7.46926e-09	In_cis_Increase_UpRegulated	Pt4 X4 Rx:A vs. UnRx:H
ENSG00000168268	NT5DC2	0.52	1.4321e-09	7.63488e-09	In_trans_UpRegulated	Pt4 X4 Rx:A vs. UnRx:H
ENSG00000074842	MYDGF	-0.6	1.43266e-09	7.63488e-09	In_trans_DownRegulated	Pt4 X4 Rx:A vs. UnRx:H
ENSG00000129103	SUMF2	0.68	1.43386e-09	7.63488e-09	In_cis_Decrease_UpRegulated	Pt4 X4 Rx:A vs. UnRx:H
ENSG00000003249	DBNDD1	0.77	1.43398e-09	7.63488e-09	In_trans_UpRegulated	Pt4 X4 Rx:A vs. UnRx:H
ENSG00000186010	NDUFA13	0.72	1.44411e-09	7.68404e-09	In_trans_UpRegulated	Pt4 X4 Rx:A vs. UnRx:H
ENSG00000177082	WDR73	0.58	1.47827e-09	7.85606e-09	In_cis_Increase_UpRegulated	Pt4 X4 Rx:A vs. UnRx:H
ENSG00000106299	WASL	0.63	1.4856e-09	7.89011e-09	In_cis_Increase_UpRegulated	Pt4 X4 Rx:A vs. UnRx:H
ENSG00000113580	NR3C1	0.67	1.52676e-09	8.10374e-09	In_trans_UpRegulated	Pt4 X4 Rx:A vs. UnRx:H
ENSG00000175970	UNC119B	0.72	1.53455e-09	8.14005e-09	In_trans_UpRegulated	Pt4 X4 Rx:A vs. UnRx:H
ENSG00000126653	NSRP1	0.54	1.53754e-09	8.15085e-09	In_trans_UpRegulated	Pt4 X4 Rx:A vs. UnRx:H
ENSG00000135018	UBQLN1	0.57	1.57296e-09	8.33349e-09	In_cis_Increase_UpRegulated	Pt4 X4 Rx:A vs. UnRx:H
ENSG00000186132	C2orf76	-0.79	1.57762e-09	8.35302e-09	In_trans_DownRegulated	Pt4 X4 Rx:A vs. UnRx:H
ENSG00000181924	COA4	-0.52	1.59492e-09	8.43942e-09	In_cis_Increase_DownRegulated	Pt4 X4 Rx:A vs. UnRx:H
ENSG00000164091	WDR82	0.61	1.60688e-09	8.49744e-09	In_trans_UpRegulated	Pt4 X4 Rx:A vs. UnRx:H
ENSG00000105254	TBCB	0.5	1.61116e-09	8.51487e-09	In_cis_Increase_UpRegulated	Pt4 X4 Rx:A vs. UnRx:H
ENSG00000196367	TRRAP	0.7	1.61835e-09	8.5476e-09	In_cis_Increase_UpRegulated	Pt4 X4 Rx:A vs. UnRx:H
ENSG00000120137	PANK3	-0.66	1.63809e-09	8.64652e-09	In_cis_Decrease_DownRegulated	Pt4 X4 Rx:A vs. UnRx:H
ENSG00000204592	HLA-E	0.7	1.67751e-09	8.84917e-09	In_cis_Increase_UpRegulated	Pt4 X4 Rx:A vs. UnRx:H
ENSG00000115935	WIPF1	0.77	1.68791e-09	8.89855e-09	In_cis_Increase_UpRegulated	Pt4 X4 Rx:A vs. UnRx:H
ENSG00000103653	CSK	0.7	1.70088e-09	8.9597e-09	In_cis_Increase_UpRegulated	Pt4 X4 Rx:A vs. UnRx:H
ENSG00000167515	TRAPPC2L	0.57	1.70159e-09	8.9597e-09	In_trans_UpRegulated	Pt4 X4 Rx:A vs. UnRx:H
ENSG00000164933	SLC25A32	-0.7	1.70273e-09	8.96017e-09	In_cis_Decrease_DownRegulated	Pt4 X4 Rx:A vs. UnRx:H
ENSG00000166900	STX3	0.76	1.71746e-09	9.0322e-09	In_trans_UpRegulated	Pt4 X4 Rx:A vs. UnRx:H
ENSG00000149179	C11orf49	0.65	1.72821e-09	9.08313e-09	In_cis_Increase_UpRegulated	Pt4 X4 Rx:A vs. UnRx:H
ENSG00000169914	OTUD3	0.71	1.76256e-09	9.25801e-09	In_trans_UpRegulated	Pt4 X4 Rx:A vs. UnRx:H
ENSG00000026559	KCNG1	0.7	1.77313e-09	9.30214e-09	In_cis_Increase_UpRegulated	Pt4 X4 Rx:A vs. UnRx:H
ENSG00000111961	SASH1	0.7	1.77313e-09	9.30214e-09	In_trans_UpRegulated	Pt4 X4 Rx:A vs. UnRx:H
ENSG00000203950	RTL8A	-0.69	1.78478e-09	9.34722e-09	In_trans_DownRegulated	Pt4 X4 Rx:A vs. UnRx:H
ENSG00000171456	ASXL1	0.61	1.78498e-09	9.34722e-09	In_cis_Increase_UpRegulated	Pt4 X4 Rx:A vs. UnRx:H
ENSG00000232956	SNHG15	-0.6	1.80465e-09	9.44444e-09	In_trans_DownRegulated	Pt4 X4 Rx:A vs. UnRx:H
ENSG00000180329	CCDC43	0.6	1.82452e-09	9.54264e-09	In_cis_Increase_UpRegulated	Pt4 X4 Rx:A vs. UnRx:H
ENSG00000049449	RCN1	0.55	1.87934e-09	9.81736e-09	In_trans_UpRegulated	Pt4 X4 Rx:A vs. UnRx:H
ENSG00000005339	CREBBP	0.61	1.88802e-09	9.85671e-09	In_trans_UpRegulated	Pt4 X4 Rx:A vs. UnRx:H
ENSG00000091409	ITGA6	0.68	1.89567e-09	9.89066e-09	In_cis_Increase_UpRegulated	Pt4 X4 Rx:A vs. UnRx:H
ENSG00000198026	ZNF335	0.76	1.89704e-09	9.89181e-09	In_cis_Increase_UpRegulated	Pt4 X4 Rx:A vs. UnRx:H
ENSG00000167863	ATP5PD	-0.54	1.89855e-09	9.89366e-09	In_cis_Increase_DownRegulated	Pt4 X4 Rx:A vs. UnRx:H
ENSG00000130363	RSPH3	0.76	1.91364e-09	9.96624e-09	In_trans_UpRegulated	Pt4 X4 Rx:A vs. UnRx:H
ENSG00000164684	ZNF704	0.65	1.91544e-09	9.96958e-09	In_cis_Increase_UpRegulated	Pt4 X4 Rx:A vs. UnRx:H
ENSG00000166326	TRIM44	0.51	1.92825e-09	1.00302e-08	In_trans_UpRegulated	Pt4 X4 Rx:A vs. UnRx:H
ENSG00000009335	UBE3C	0.7	1.97656e-09	1.02753e-08	In_cis_Increase_UpRegulated	Pt4 X4 Rx:A vs. UnRx:H
ENSG00000179262	RAD23A	-0.66	2.0267e-09	1.05232e-08	In_trans_DownRegulated	Pt4 X4 Rx:A vs. UnRx:H
ENSG00000178567	EPM2AIP1	0.67	2.11035e-09	1.09509e-08	In_trans_UpRegulated	Pt4 X4 Rx:A vs. UnRx:H
ENSG00000100285	NEFH	0.72	2.14984e-09	1.11472e-08	In_cis_Decrease_UpRegulated	Pt4 X4 Rx:A vs. UnRx:H
ENSG00000087903	RFX2	0.72	2.15077e-09	1.11472e-08	In_trans_UpRegulated	Pt4 X4 Rx:A vs. UnRx:H
ENSG00000103257	SLC7A5	0.74	2.16459e-09	1.1212e-08	In_trans_UpRegulated	Pt4 X4 Rx:A vs. UnRx:H
ENSG00000124201	ZNFX1	0.77	2.17955e-09	1.12827e-08	In_cis_Increase_UpRegulated	Pt4 X4 Rx:A vs. UnRx:H
ENSG00000072518	MARK2	0.68	2.19693e-09	1.13621e-08	In_cis_Increase_UpRegulated	Pt4 X4 Rx:A vs. UnRx:H
ENSG00000165416	SUGT1	0.5	2.19753e-09	1.13621e-08	In_cis_Increase_UpRegulated	Pt4 X4 Rx:A vs. UnRx:H
ENSG00000108406	DHX40	0.63	2.23623e-09	1.15552e-08	In_cis_Increase_UpRegulated	Pt4 X4 Rx:A vs. UnRx:H
ENSG00000143797	MBOAT2	0.62	2.25818e-09	1.16616e-08	In_trans_UpRegulated	Pt4 X4 Rx:A vs. UnRx:H
ENSG00000165238	WNK2	0.76	2.28332e-09	1.17843e-08	In_cis_Increase_UpRegulated	Pt4 X4 Rx:A vs. UnRx:H
ENSG00000109854	HTATIP2	0.72	2.29363e-09	1.18304e-08	In_trans_UpRegulated	Pt4 X4 Rx:A vs. UnRx:H
ENSG00000123607	TTC21B	0.76	2.30113e-09	1.18582e-08	In_cis_Increase_UpRegulated	Pt4 X4 Rx:A vs. UnRx:H
ENSG00000112339	HBS1L	0.6	2.30177e-09	1.18582e-08	In_trans_UpRegulated	Pt4 X4 Rx:A vs. UnRx:H
ENSG00000110318	CEP126	0.66	2.32882e-09	1.19832e-08	In_cis_Increase_UpRegulated	Pt4 X4 Rx:A vs. UnRx:H
ENSG00000128989	ARPP19	0.53	2.33795e-09	1.2023e-08	In_trans_UpRegulated	Pt4 X4 Rx:A vs. UnRx:H
ENSG00000136997	MYC	-0.57	2.36516e-09	1.21556e-08	In_trans_DownRegulated	Pt4 X4 Rx:A vs. UnRx:H
ENSG00000100029	PES1	0.63	2.41993e-09	1.24296e-08	In_trans_UpRegulated	Pt4 X4 Rx:A vs. UnRx:H
ENSG00000116133	DHCR24	-0.66	2.45312e-09	1.25926e-08	In_trans_DownRegulated	Pt4 X4 Rx:A vs. UnRx:H
ENSG00000128602	SMO	0.76	2.51812e-09	1.29108e-08	In_cis_Increase_UpRegulated	Pt4 X4 Rx:A vs. UnRx:H
ENSG00000116584	ARHGEF2	0.7	2.58137e-09	1.32193e-08	In_trans_UpRegulated	Pt4 X4 Rx:A vs. UnRx:H
ENSG00000198300	PEG3	0.58	2.66763e-09	1.36529e-08	In_trans_UpRegulated	Pt4 X4 Rx:A vs. UnRx:H
ENSG00000103126	AXIN1	0.75	2.74047e-09	1.4009e-08	In_trans_UpRegulated	Pt4 X4 Rx:A vs. UnRx:H
ENSG00000152492	CCDC50	0.6	2.75574e-09	1.40787e-08	In_cis_Increase_UpRegulated	Pt4 X4 Rx:A vs. UnRx:H
ENSG00000164889	SLC4A2	0.73	2.76185e-09	1.41015e-08	In_cis_Increase_UpRegulated	Pt4 X4 Rx:A vs. UnRx:H
ENSG00000087087	SRRT	0.59	2.76896e-09	1.41294e-08	In_cis_Increase_UpRegulated	Pt4 X4 Rx:A vs. UnRx:H
ENSG00000153250	RBMS1	0.6	2.81178e-09	1.43394e-08	In_cis_Increase_UpRegulated	Pt4 X4 Rx:A vs. UnRx:H
ENSG00000166435	XRRA1	0.72	2.81441e-09	1.43416e-08	In_cis_Increase_UpRegulated	Pt4 X4 Rx:A vs. UnRx:H
ENSG00000151835	SACS	0.65	2.81554e-09	1.43416e-08	In_cis_Increase_UpRegulated	Pt4 X4 Rx:A vs. UnRx:H
ENSG00000173950	XXYLT1	0.69	2.82704e-09	1.43916e-08	In_cis_Increase_UpRegulated	Pt4 X4 Rx:A vs. UnRx:H
ENSG00000164346	NSA2	-0.54	2.8329e-09	1.44129e-08	In_trans_DownRegulated	Pt4 X4 Rx:A vs. UnRx:H
ENSG00000137814	HAUS2	0.74	2.84019e-09	1.44414e-08	In_trans_UpRegulated	Pt4 X4 Rx:A vs. UnRx:H
ENSG00000167136	ENDOG	0.66	2.91867e-09	1.48317e-08	In_trans_UpRegulated	Pt4 X4 Rx:A vs. UnRx:H
ENSG00000163577	EIF5A2	0.73	2.94863e-09	1.49751e-08	In_cis_Increase_UpRegulated	Pt4 X4 Rx:A vs. UnRx:H
ENSG00000277459	AP001527.2	0.7	2.96645e-09	1.50567e-08	unmapped	Pt4 X4 Rx:A vs. UnRx:H
ENSG00000166482	MFAP4	-0.72	3.06221e-09	1.55335e-08	In_trans_DownRegulated	Pt4 X4 Rx:A vs. UnRx:H
ENSG00000164109	MAD2L1	0.58	3.09852e-09	1.57084e-08	In_cis_Increase_UpRegulated	Pt4 X4 Rx:A vs. UnRx:H
ENSG00000089597	GANAB	0.59	3.15943e-09	1.60078e-08	In_cis_Increase_UpRegulated	Pt4 X4 Rx:A vs. UnRx:H
ENSG00000261514	LINC01976	0.72	3.20754e-09	1.62419e-08	In_cis_Increase_UpRegulated	Pt4 X4 Rx:A vs. UnRx:H
ENSG00000185219	ZNF445	0.69	3.25287e-09	1.64618e-08	In_trans_UpRegulated	Pt4 X4 Rx:A vs. UnRx:H
ENSG00000175573	C11orf68	0.71	3.3474e-09	1.69302e-08	In_cis_Increase_UpRegulated	Pt4 X4 Rx:A vs. UnRx:H
ENSG00000153317	ASAP1	0.63	3.39675e-09	1.71697e-08	In_cis_Increase_UpRegulated	Pt4 X4 Rx:A vs. UnRx:H
ENSG00000205155	PSENEN	-0.6	3.47387e-09	1.75393e-08	In_cis_Increase_DownRegulated	Pt4 X4 Rx:A vs. UnRx:H
ENSG00000137504	CREBZF	0.54	3.47396e-09	1.75393e-08	In_cis_Increase_UpRegulated	Pt4 X4 Rx:A vs. UnRx:H
ENSG00000185697	MYBL1	0.75	3.49731e-09	1.76468e-08	In_trans_UpRegulated	Pt4 X4 Rx:A vs. UnRx:H
ENSG00000085788	DDHD2	0.76	3.64831e-09	1.83872e-08	In_cis_Increase_UpRegulated	Pt4 X4 Rx:A vs. UnRx:H
ENSG00000197121	PGAP1	0.72	3.65931e-09	1.84318e-08	In_cis_Increase_UpRegulated	Pt4 X4 Rx:A vs. UnRx:H
ENSG00000179134	SAMD4B	0.54	3.6661e-09	1.84552e-08	In_cis_Increase_UpRegulated	Pt4 X4 Rx:A vs. UnRx:H
ENSG00000054523	KIF1B	0.62	3.71982e-09	1.87146e-08	In_trans_UpRegulated	Pt4 X4 Rx:A vs. UnRx:H
ENSG00000163975	MELTF	0.76	3.72324e-09	1.87209e-08	In_trans_UpRegulated	Pt4 X4 Rx:A vs. UnRx:H
ENSG00000175782	SLC35E3	0.61	3.82024e-09	1.91973e-08	In_trans_UpRegulated	Pt4 X4 Rx:A vs. UnRx:H
ENSG00000130227	XPO7	0.63	3.91762e-09	1.96637e-08	In_cis_Increase_UpRegulated	Pt4 X4 Rx:A vs. UnRx:H
ENSG00000176463	SLCO3A1	0.75	3.9287e-09	1.97078e-08	In_cis_Increase_UpRegulated	Pt4 X4 Rx:A vs. UnRx:H
ENSG00000175602	CCDC85B	0.52	3.93274e-09	1.97165e-08	In_cis_Increase_UpRegulated	Pt4 X4 Rx:A vs. UnRx:H
ENSG00000172667	ZMAT3	0.75	3.93544e-09	1.97185e-08	In_cis_Increase_UpRegulated	Pt4 X4 Rx:A vs. UnRx:H
ENSG00000167657	DAPK3	0.74	3.95015e-09	1.97807e-08	In_trans_UpRegulated	Pt4 X4 Rx:A vs. UnRx:H
ENSG00000162614	NEXN	0.68	4.05345e-09	2.02861e-08	In_cis_Increase_UpRegulated	Pt4 X4 Rx:A vs. UnRx:H
ENSG00000181045	SLC26A11	0.76	4.10465e-09	2.05304e-08	In_cis_Increase_UpRegulated	Pt4 X4 Rx:A vs. UnRx:H
ENSG00000105063	PPP6R1	0.63	4.11443e-09	2.05674e-08	In_trans_UpRegulated	Pt4 X4 Rx:A vs. UnRx:H
ENSG00000176783	RUFY1	-0.67	4.1306e-09	2.06362e-08	In_cis_Decrease_DownRegulated	Pt4 X4 Rx:A vs. UnRx:H
ENSG00000113369	ARRDC3	0.76	4.13686e-09	2.06554e-08	In_trans_UpRegulated	Pt4 X4 Rx:A vs. UnRx:H
ENSG00000141580	WDR45B	0.57	4.14611e-09	2.06896e-08	unmapped	Pt4 X4 Rx:A vs. UnRx:H
ENSG00000171467	ZNF318	0.59	4.20525e-09	2.09725e-08	In_trans_UpRegulated	Pt4 X4 Rx:A vs. UnRx:H
ENSG00000125630	POLR1B	-0.64	4.24084e-09	2.11255e-08	In_trans_DownRegulated	Pt4 X4 Rx:A vs. UnRx:H
ENSG00000172292	CERS6	0.63	4.25398e-09	2.11787e-08	In_cis_Increase_UpRegulated	Pt4 X4 Rx:A vs. UnRx:H
ENSG00000142875	PRKACB	0.68	4.25948e-09	2.11938e-08	In_cis_Increase_UpRegulated	Pt4 X4 Rx:A vs. UnRx:H
ENSG00000143418	CERS2	-0.58	4.34572e-09	2.16103e-08	In_trans_DownRegulated	Pt4 X4 Rx:A vs. UnRx:H
ENSG00000051596	THOC3	-0.66	4.40318e-09	2.18834e-08	In_cis_Decrease_DownRegulated	Pt4 X4 Rx:A vs. UnRx:H
ENSG00000179526	SHARPIN	0.7	4.45824e-09	2.21442e-08	In_cis_Increase_UpRegulated	Pt4 X4 Rx:A vs. UnRx:H
ENSG00000117593	DARS2	-0.57	4.64642e-09	2.30522e-08	In_cis_Decrease_DownRegulated	Pt4 X4 Rx:A vs. UnRx:H
ENSG00000169972	PUSL1	0.66	4.66088e-09	2.31107e-08	In_trans_UpRegulated	Pt4 X4 Rx:A vs. UnRx:H
ENSG00000186106	ANKRD46	-0.65	4.71633e-09	2.33721e-08	In_cis_Decrease_DownRegulated	Pt4 X4 Rx:A vs. UnRx:H
ENSG00000142684	ZNF593	0.6	4.76383e-09	2.35939e-08	In_trans_UpRegulated	Pt4 X4 Rx:A vs. UnRx:H
ENSG00000163931	TKT	-0.51	4.77086e-09	2.36151e-08	In_trans_DownRegulated	Pt4 X4 Rx:A vs. UnRx:H
ENSG00000187257	RSBN1L	0.57	4.83169e-09	2.39024e-08	In_cis_Increase_UpRegulated	Pt4 X4 Rx:A vs. UnRx:H
ENSG00000147059	SPIN2A	0.76	4.91463e-09	2.42708e-08	In_trans_UpRegulated	Pt4 X4 Rx:A vs. UnRx:H
ENSG00000178163	ZNF518B	0.61	4.94451e-09	2.44043e-08	In_trans_UpRegulated	Pt4 X4 Rx:A vs. UnRx:H
ENSG00000121741	ZMYM2	0.59	4.97773e-09	2.45541e-08	In_cis_Increase_UpRegulated	Pt4 X4 Rx:A vs. UnRx:H
ENSG00000165704	HPRT1	-0.72	5.00479e-09	2.46735e-08	In_trans_DownRegulated	Pt4 X4 Rx:A vs. UnRx:H
ENSG00000088888	MAVS	0.64	5.0301e-09	2.4784e-08	In_trans_UpRegulated	Pt4 X4 Rx:A vs. UnRx:H
ENSG00000130414	NDUFA10	-0.51	5.03519e-09	2.47948e-08	In_cis_Decrease_DownRegulated	Pt4 X4 Rx:A vs. UnRx:H
ENSG00000091127	PUS7	0.63	5.11368e-09	2.51525e-08	In_cis_Increase_UpRegulated	Pt4 X4 Rx:A vs. UnRx:H
ENSG00000148297	MED22	0.74	5.17602e-09	2.543e-08	In_trans_UpRegulated	Pt4 X4 Rx:A vs. UnRx:H
ENSG00000213995	NAXD	0.76	5.17602e-09	2.543e-08	In_cis_Increase_UpRegulated	Pt4 X4 Rx:A vs. UnRx:H
ENSG00000186787	SPIN2B	0.74	5.38508e-09	2.64118e-08	In_trans_UpRegulated	Pt4 X4 Rx:A vs. UnRx:H
ENSG00000106246	PTCD1	0.75	5.38508e-09	2.64118e-08	In_cis_Increase_UpRegulated	Pt4 X4 Rx:A vs. UnRx:H
ENSG00000104356	POP1	-0.7	5.58731e-09	2.7388e-08	In_cis_Decrease_DownRegulated	Pt4 X4 Rx:A vs. UnRx:H
ENSG00000205189	ZBTB10	0.73	5.60021e-09	2.742e-08	In_cis_Increase_UpRegulated	Pt4 X4 Rx:A vs. UnRx:H
ENSG00000110514	MADD	0.74	5.60021e-09	2.742e-08	In_cis_Increase_UpRegulated	Pt4 X4 Rx:A vs. UnRx:H
ENSG00000025772	TOMM34	0.61	5.70987e-09	2.7941e-08	In_cis_Increase_UpRegulated	Pt4 X4 Rx:A vs. UnRx:H
ENSG00000198612	COPS8	-0.59	5.95614e-09	2.90963e-08	In_cis_Decrease_DownRegulated	Pt4 X4 Rx:A vs. UnRx:H
ENSG00000135317	SNX14	0.66	5.97888e-09	2.91908e-08	In_trans_UpRegulated	Pt4 X4 Rx:A vs. UnRx:H
ENSG00000179115	FARSA	-0.66	6.02688e-09	2.94084e-08	In_trans_DownRegulated	Pt4 X4 Rx:A vs. UnRx:H
ENSG00000166619	BLCAP	0.72	6.0857e-09	2.96786e-08	In_cis_Increase_UpRegulated	Pt4 X4 Rx:A vs. UnRx:H
ENSG00000146918	NCAPG2	0.67	6.1038e-09	2.97331e-08	In_cis_Increase_UpRegulated	Pt4 X4 Rx:A vs. UnRx:H
ENSG00000169155	ZBTB43	0.71	6.1038e-09	2.97331e-08	In_trans_UpRegulated	Pt4 X4 Rx:A vs. UnRx:H
ENSG00000197724	PHF2	0.69	6.10768e-09	2.97351e-08	In_cis_Increase_UpRegulated	Pt4 X4 Rx:A vs. UnRx:H
ENSG00000159363	ATP13A2	0.73	6.27874e-09	3.05333e-08	In_trans_UpRegulated	Pt4 X4 Rx:A vs. UnRx:H
ENSG00000271254	AC240274.1	0.73	6.27874e-09	3.05333e-08	unmapped	Pt4 X4 Rx:A vs. UnRx:H
ENSG00000133302	SLF1	-0.64	6.44285e-09	3.13136e-08	In_trans_DownRegulated	Pt4 X4 Rx:A vs. UnRx:H
ENSG00000138081	FBXO11	0.62	6.67369e-09	3.23989e-08	In_trans_UpRegulated	Pt4 X4 Rx:A vs. UnRx:H
ENSG00000158805	ZNF276	0.72	6.73457e-09	3.2676e-08	In_trans_UpRegulated	Pt4 X4 Rx:A vs. UnRx:H
ENSG00000109775	UFSP2	0.66	6.76383e-09	3.27994e-08	In_cis_Increase_UpRegulated	Pt4 X4 Rx:A vs. UnRx:H
ENSG00000101158	NELFCD	0.57	6.81881e-09	3.30466e-08	In_cis_Increase_UpRegulated	Pt4 X4 Rx:A vs. UnRx:H
ENSG00000137831	UACA	0.59	6.82251e-09	3.30466e-08	In_cis_Increase_UpRegulated	Pt4 X4 Rx:A vs. UnRx:H
ENSG00000033030	ZCCHC8	0.66	6.93875e-09	3.35718e-08	In_trans_UpRegulated	Pt4 X4 Rx:A vs. UnRx:H
ENSG00000139372	TDG	0.57	6.97787e-09	3.37421e-08	In_trans_UpRegulated	Pt4 X4 Rx:A vs. UnRx:H
ENSG00000163596	ICA1L	0.74	7.54886e-09	3.64621e-08	In_cis_Increase_UpRegulated	Pt4 X4 Rx:A vs. UnRx:H
ENSG00000023909	GCLM	0.61	7.60373e-09	3.67065e-08	In_cis_Increase_UpRegulated	Pt4 X4 Rx:A vs. UnRx:H
ENSG00000165138	ANKS6	0.62	7.67958e-09	3.70518e-08	In_cis_Increase_UpRegulated	Pt4 X4 Rx:A vs. UnRx:H
ENSG00000177830	CHID1	0.59	7.69605e-09	3.71104e-08	In_trans_UpRegulated	Pt4 X4 Rx:A vs. UnRx:H
ENSG00000115020	PIKFYVE	0.74	7.8886e-09	3.80176e-08	In_cis_Increase_UpRegulated	Pt4 X4 Rx:A vs. UnRx:H
ENSG00000186866	POFUT2	0.72	7.93933e-09	3.82406e-08	In_cis_Increase_UpRegulated	Pt4 X4 Rx:A vs. UnRx:H
ENSG00000080822	CLDND1	-0.61	8.0153e-09	3.85849e-08	In_trans_DownRegulated	Pt4 X4 Rx:A vs. UnRx:H
ENSG00000184575	XPOT	0.63	8.19069e-09	3.9385e-08	In_trans_UpRegulated	Pt4 X4 Rx:A vs. UnRx:H
ENSG00000231806	PCAT7	0.72	8.30265e-09	3.9901e-08	unmapped	Pt4 X4 Rx:A vs. UnRx:H
ENSG00000205544	TMEM256	-0.53	8.35355e-09	4.01232e-08	In_trans_DownRegulated	Pt4 X4 Rx:A vs. UnRx:H
ENSG00000161277	THAP8	0.75	8.4056e-09	4.03506e-08	In_cis_Increase_UpRegulated	Pt4 X4 Rx:A vs. UnRx:H
ENSG00000143499	SMYD2	-0.71	8.43322e-09	4.04606e-08	In_cis_Decrease_DownRegulated	Pt4 X4 Rx:A vs. UnRx:H
ENSG00000094631	HDAC6	0.62	8.55065e-09	4.10011e-08	In_trans_UpRegulated	Pt4 X4 Rx:A vs. UnRx:H
ENSG00000172216	CEBPB	0.68	8.5724e-09	4.10825e-08	In_cis_Increase_UpRegulated	Pt4 X4 Rx:A vs. UnRx:H
ENSG00000069011	PITX1	0.63	8.61495e-09	4.12634e-08	In_trans_UpRegulated	Pt4 X4 Rx:A vs. UnRx:H
ENSG00000204856	FAM216A	0.65	8.64109e-09	4.13655e-08	In_trans_UpRegulated	Pt4 X4 Rx:A vs. UnRx:H
ENSG00000079805	DNM2	0.73	8.88911e-09	4.2529e-08	In_trans_UpRegulated	Pt4 X4 Rx:A vs. UnRx:H
ENSG00000161798	AQP5	0.71	8.94664e-09	4.27805e-08	In_cis_Decrease_UpRegulated	Pt4 X4 Rx:A vs. UnRx:H
ENSG00000081721	DUSP12	-0.51	9.03719e-09	4.31894e-08	In_trans_DownRegulated	Pt4 X4 Rx:A vs. UnRx:H
ENSG00000198453	ZNF568	0.61	9.11037e-09	4.3515e-08	In_cis_Increase_UpRegulated	Pt4 X4 Rx:A vs. UnRx:H
ENSG00000162458	FBLIM1	0.72	9.62783e-09	4.5961e-08	In_trans_UpRegulated	Pt4 X4 Rx:A vs. UnRx:H
ENSG00000089234	BRAP	0.72	9.72679e-09	4.64076e-08	In_trans_UpRegulated	Pt4 X4 Rx:A vs. UnRx:H
ENSG00000105939	ZC3HAV1	0.72	9.75195e-09	4.65018e-08	In_cis_Increase_UpRegulated	Pt4 X4 Rx:A vs. UnRx:H
ENSG00000127980	PEX1	0.69	9.79065e-09	4.66604e-08	In_cis_Increase_UpRegulated	Pt4 X4 Rx:A vs. UnRx:H
ENSG00000187239	FNBP1	0.69	1.00068e-08	4.76377e-08	In_trans_UpRegulated	Pt4 X4 Rx:A vs. UnRx:H
ENSG00000105290	APLP1	0.63	1.00597e-08	4.78363e-08	In_cis_Increase_UpRegulated	Pt4 X4 Rx:A vs. UnRx:H
ENSG00000038274	MAT2B	-0.73	1.01474e-08	4.82268e-08	In_cis_Decrease_DownRegulated	Pt4 X4 Rx:A vs. UnRx:H
ENSG00000138363	ATIC	-0.5	1.04409e-08	4.95942e-08	In_cis_Increase_DownRegulated	Pt4 X4 Rx:A vs. UnRx:H
ENSG00000114054	PCCB	-0.69	1.05145e-08	4.98887e-08	In_cis_Decrease_DownRegulated	Pt4 X4 Rx:A vs. UnRx:H
ENSG00000277258	PCGF2	-0.68	1.05145e-08	4.98887e-08	In_cis_Increase_DownRegulated	Pt4 X4 Rx:A vs. UnRx:H
ENSG00000181722	ZBTB20	0.65	1.05309e-08	4.99387e-08	In_cis_Decrease_UpRegulated	Pt4 X4 Rx:A vs. UnRx:H
ENSG00000091140	DLD	0.59	1.05814e-08	5.01508e-08	In_cis_Increase_UpRegulated	Pt4 X4 Rx:A vs. UnRx:H
ENSG00000160124	CCDC58	-0.65	1.06449e-08	5.04237e-08	In_cis_Decrease_DownRegulated	Pt4 X4 Rx:A vs. UnRx:H
ENSG00000082258	CCNT2	0.66	1.0664e-08	5.04864e-08	In_trans_UpRegulated	Pt4 X4 Rx:A vs. UnRx:H
ENSG00000179588	ZFPM1	0.6	1.09092e-08	5.1619e-08	In_trans_UpRegulated	Pt4 X4 Rx:A vs. UnRx:H
ENSG00000118508	RAB32	0.61	1.11728e-08	5.2837e-08	In_trans_UpRegulated	Pt4 X4 Rx:A vs. UnRx:H
ENSG00000137563	GGH	-0.61	1.11796e-08	5.28401e-08	In_trans_DownRegulated	Pt4 X4 Rx:A vs. UnRx:H
ENSG00000100852	ARHGAP5	0.6	1.13277e-08	5.35106e-08	In_trans_UpRegulated	Pt4 X4 Rx:A vs. UnRx:H
ENSG00000128641	MYO1B	-0.64	1.13792e-08	5.37243e-08	In_cis_Increase_DownRegulated	Pt4 X4 Rx:A vs. UnRx:H
ENSG00000104728	ARHGEF10	0.73	1.14417e-08	5.39896e-08	In_cis_Increase_UpRegulated	Pt4 X4 Rx:A vs. UnRx:H
ENSG00000003402	CFLAR	0.74	1.16459e-08	5.49229e-08	In_cis_Increase_UpRegulated	Pt4 X4 Rx:A vs. UnRx:H
ENSG00000129691	ASH2L	0.7	1.19532e-08	5.63414e-08	In_cis_Increase_UpRegulated	Pt4 X4 Rx:A vs. UnRx:H
ENSG00000137310	TCF19	0.65	1.19924e-08	5.64953e-08	In_cis_Increase_UpRegulated	Pt4 X4 Rx:A vs. UnRx:H
ENSG00000081870	HSPB11	-0.59	1.20795e-08	5.68744e-08	In_trans_DownRegulated	Pt4 X4 Rx:A vs. UnRx:H
ENSG00000139174	PRICKLE1	-0.72	1.22996e-08	5.78472e-08	In_cis_Decrease_DownRegulated	Pt4 X4 Rx:A vs. UnRx:H
ENSG00000136444	RSAD1	0.63	1.23083e-08	5.78562e-08	In_cis_Increase_UpRegulated	Pt4 X4 Rx:A vs. UnRx:H
ENSG00000149639	SOGA1	0.67	1.24594e-08	5.85346e-08	In_cis_Increase_UpRegulated	Pt4 X4 Rx:A vs. UnRx:H
ENSG00000108639	SYNGR2	0.71	1.25162e-08	5.87692e-08	In_cis_Increase_UpRegulated	Pt4 X4 Rx:A vs. UnRx:H
ENSG00000182093	WRB	0.58	1.25381e-08	5.884e-08	In_cis_Increase_UpRegulated	Pt4 X4 Rx:A vs. UnRx:H
ENSG00000185728	YTHDF3	0.58	1.25662e-08	5.89333e-08	In_trans_UpRegulated	Pt4 X4 Rx:A vs. UnRx:H
ENSG00000125812	GZF1	0.68	1.25717e-08	5.89333e-08	In_trans_UpRegulated	Pt4 X4 Rx:A vs. UnRx:H
ENSG00000183831	ANKRD45	-0.69	1.26224e-08	5.91385e-08	In_cis_Decrease_DownRegulated	Pt4 X4 Rx:A vs. UnRx:H
ENSG00000213676	ATF6B	0.61	1.26829e-08	5.93898e-08	In_cis_Increase_UpRegulated	Pt4 X4 Rx:A vs. UnRx:H
ENSG00000078699	CBFA2T2	0.69	1.27506e-08	5.96742e-08	In_cis_Increase_UpRegulated	Pt4 X4 Rx:A vs. UnRx:H
ENSG00000187741	FANCA	0.62	1.27732e-08	5.9715e-08	In_trans_UpRegulated	Pt4 X4 Rx:A vs. UnRx:H
ENSG00000149599	DUSP15	0.73	1.29995e-08	6.07397e-08	In_cis_Increase_UpRegulated	Pt4 X4 Rx:A vs. UnRx:H
ENSG00000008128	CDK11A	0.71	1.31226e-08	6.12816e-08	In_trans_UpRegulated	Pt4 X4 Rx:A vs. UnRx:H
ENSG00000167775	CD320	0.51	1.3239e-08	6.17915e-08	In_trans_UpRegulated	Pt4 X4 Rx:A vs. UnRx:H
ENSG00000135211	TMEM60	0.63	1.36066e-08	6.34384e-08	In_cis_Increase_UpRegulated	Pt4 X4 Rx:A vs. UnRx:H
ENSG00000115947	ORC4	0.58	1.3801e-08	6.43099e-08	In_cis_Increase_UpRegulated	Pt4 X4 Rx:A vs. UnRx:H
ENSG00000162623	TYW3	-0.59	1.4099e-08	6.56629e-08	In_cis_Increase_DownRegulated	Pt4 X4 Rx:A vs. UnRx:H
ENSG00000054793	ATP9A	0.72	1.44733e-08	6.7333e-08	In_cis_Increase_UpRegulated	Pt4 X4 Rx:A vs. UnRx:H
ENSG00000133639	BTG1	0.57	1.46426e-08	6.80837e-08	In_trans_UpRegulated	Pt4 X4 Rx:A vs. UnRx:H
ENSG00000087077	TRIP6	0.63	1.47846e-08	6.87067e-08	In_cis_Increase_UpRegulated	Pt4 X4 Rx:A vs. UnRx:H
ENSG00000181218	HIST3H2A	-0.68	1.49788e-08	6.95338e-08	In_cis_Decrease_DownRegulated	Pt4 X4 Rx:A vs. UnRx:H
ENSG00000135679	MDM2	0.61	1.50291e-08	6.97297e-08	In_trans_UpRegulated	Pt4 X4 Rx:A vs. UnRx:H
ENSG00000137824	RMDN3	0.66	1.51419e-08	7.02151e-08	In_trans_UpRegulated	Pt4 X4 Rx:A vs. UnRx:H
ENSG00000101871	MID1	0.64	1.54164e-08	7.14497e-08	In_trans_UpRegulated	Pt4 X4 Rx:A vs. UnRx:H
ENSG00000177868	SVBP	-0.63	1.59396e-08	7.37946e-08	In_trans_DownRegulated	Pt4 X4 Rx:A vs. UnRx:H
ENSG00000143303	RRNAD1	-0.7	1.60592e-08	7.43083e-08	In_trans_DownRegulated	Pt4 X4 Rx:A vs. UnRx:H
ENSG00000113758	DBN1	-0.55	1.6401e-08	7.58489e-08	In_cis_Decrease_DownRegulated	Pt4 X4 Rx:A vs. UnRx:H
ENSG00000163607	GTPBP8	-0.62	1.65851e-08	7.66592e-08	In_cis_Decrease_DownRegulated	Pt4 X4 Rx:A vs. UnRx:H
ENSG00000013583	HEBP1	-0.6	1.67151e-08	7.7177e-08	In_cis_Decrease_DownRegulated	Pt4 X4 Rx:A vs. UnRx:H
ENSG00000004059	ARF5	0.66	1.6787e-08	7.74674e-08	In_cis_Increase_UpRegulated	Pt4 X4 Rx:A vs. UnRx:H
ENSG00000115129	TP53I3	0.63	1.6803e-08	7.74995e-08	In_trans_UpRegulated	Pt4 X4 Rx:A vs. UnRx:H
ENSG00000131408	NR1H2	-0.72	1.70113e-08	7.84181e-08	In_trans_DownRegulated	Pt4 X4 Rx:A vs. UnRx:H
ENSG00000173517	PEAK1	0.68	1.77387e-08	8.17276e-08	In_cis_Increase_UpRegulated	Pt4 X4 Rx:A vs. UnRx:H
ENSG00000064999	ANKS1A	0.62	1.78087e-08	8.20059e-08	In_cis_Increase_UpRegulated	Pt4 X4 Rx:A vs. UnRx:H
ENSG00000110107	PRPF19	-0.6	1.78723e-08	8.22548e-08	In_trans_DownRegulated	Pt4 X4 Rx:A vs. UnRx:H
ENSG00000155511	GRIA1	-0.74	1.84584e-08	8.4861e-08	In_cis_Decrease_DownRegulated	Pt4 X4 Rx:A vs. UnRx:H
ENSG00000172331	BPGM	0.64	1.86071e-08	8.54989e-08	In_cis_Increase_UpRegulated	Pt4 X4 Rx:A vs. UnRx:H
ENSG00000135655	USP15	0.61	1.86249e-08	8.55351e-08	In_trans_UpRegulated	Pt4 X4 Rx:A vs. UnRx:H
ENSG00000114790	ARHGEF26	-0.65	1.87144e-08	8.59e-08	In_cis_Increase_DownRegulated	Pt4 X4 Rx:A vs. UnRx:H
ENSG00000108784	NAGLU	0.72	1.96867e-08	9.02183e-08	In_cis_Increase_UpRegulated	Pt4 X4 Rx:A vs. UnRx:H
ENSG00000173456	RNF26	0.64	1.97014e-08	9.02375e-08	In_cis_Increase_UpRegulated	Pt4 X4 Rx:A vs. UnRx:H
ENSG00000175376	EIF1AD	0.7	1.97295e-08	9.03182e-08	In_cis_Increase_UpRegulated	Pt4 X4 Rx:A vs. UnRx:H
ENSG00000058600	POLR3E	0.62	2.01293e-08	9.20992e-08	In_cis_Increase_UpRegulated	Pt4 X4 Rx:A vs. UnRx:H
ENSG00000106348	IMPDH1	0.68	2.02191e-08	9.24609e-08	In_cis_Increase_UpRegulated	Pt4 X4 Rx:A vs. UnRx:H
ENSG00000164040	PGRMC2	0.57	2.03859e-08	9.31247e-08	In_cis_Increase_UpRegulated	Pt4 X4 Rx:A vs. UnRx:H
ENSG00000101363	MANBAL	0.51	2.08182e-08	9.50488e-08	In_cis_Increase_UpRegulated	Pt4 X4 Rx:A vs. UnRx:H
ENSG00000106605	BLVRA	0.52	2.08634e-08	9.52045e-08	In_trans_UpRegulated	Pt4 X4 Rx:A vs. UnRx:H
ENSG00000232593	KANTR	0.6	2.0876e-08	9.52113e-08	unmapped	Pt4 X4 Rx:A vs. UnRx:H
ENSG00000011405	PIK3C2A	0.62	2.10107e-08	9.5775e-08	In_trans_UpRegulated	Pt4 X4 Rx:A vs. UnRx:H
ENSG00000166037	CEP57	0.54	2.13258e-08	9.71595e-08	In_cis_Increase_UpRegulated	Pt4 X4 Rx:A vs. UnRx:H
ENSG00000143553	SNAPIN	-0.57	2.19886e-08	1.00073e-07	In_trans_DownRegulated	Pt4 X4 Rx:A vs. UnRx:H
ENSG00000272886	DCP1A	0.61	2.2108e-08	1.00563e-07	In_trans_UpRegulated	Pt4 X4 Rx:A vs. UnRx:H
ENSG00000278238	AL359513.1	0.68	2.2456e-08	1.02038e-07	unmapped	Pt4 X4 Rx:A vs. UnRx:H
ENSG00000070669	ASNS	0.66	2.28655e-08	1.0368e-07	In_cis_Increase_UpRegulated	Pt4 X4 Rx:A vs. UnRx:H
ENSG00000123358	NR4A1	-0.68	2.346e-08	1.06319e-07	In_cis_Decrease_DownRegulated	Pt4 X4 Rx:A vs. UnRx:H
ENSG00000113719	ERGIC1	-0.64	2.35224e-08	1.06546e-07	In_cis_Decrease_DownRegulated	Pt4 X4 Rx:A vs. UnRx:H
ENSG00000142599	RERE	0.54	2.36848e-08	1.07224e-07	In_trans_UpRegulated	Pt4 X4 Rx:A vs. UnRx:H
ENSG00000260077	AC104794.2	0.7	2.37927e-08	1.07599e-07	unmapped	Pt4 X4 Rx:A vs. UnRx:H
ENSG00000197879	MYO1C	0.68	2.37927e-08	1.07599e-07	In_trans_UpRegulated	Pt4 X4 Rx:A vs. UnRx:H
ENSG00000133872	SARAF	0.55	2.38096e-08	1.07619e-07	In_cis_Increase_UpRegulated	Pt4 X4 Rx:A vs. UnRx:H
ENSG00000139990	DCAF5	0.72	2.38952e-08	1.07949e-07	In_trans_UpRegulated	Pt4 X4 Rx:A vs. UnRx:H
ENSG00000181982	CCDC149	0.7	2.4009e-08	1.08407e-07	In_trans_UpRegulated	Pt4 X4 Rx:A vs. UnRx:H
ENSG00000067141	NEO1	0.63	2.43694e-08	1.09976e-07	In_cis_Increase_UpRegulated	Pt4 X4 Rx:A vs. UnRx:H
ENSG00000125863	MKKS	0.64	2.50659e-08	1.12941e-07	In_trans_UpRegulated	Pt4 X4 Rx:A vs. UnRx:H
ENSG00000104824	HNRNPL	0.55	2.55539e-08	1.1508e-07	In_cis_Increase_UpRegulated	Pt4 X4 Rx:A vs. UnRx:H
ENSG00000114209	PDCD10	0.55	2.56065e-08	1.15256e-07	In_cis_Increase_UpRegulated	Pt4 X4 Rx:A vs. UnRx:H
ENSG00000109472	CPE	-0.54	2.5652e-08	1.154e-07	In_cis_Increase_DownRegulated	Pt4 X4 Rx:A vs. UnRx:H
ENSG00000074211	PPP2R2C	0.72	2.63418e-08	1.18318e-07	In_trans_UpRegulated	Pt4 X4 Rx:A vs. UnRx:H
ENSG00000138660	AP1AR	0.62	2.70007e-08	1.2115e-07	In_cis_Increase_UpRegulated	Pt4 X4 Rx:A vs. UnRx:H
ENSG00000165113	GKAP1	0.5	2.70474e-08	1.21297e-07	In_cis_Increase_UpRegulated	Pt4 X4 Rx:A vs. UnRx:H
ENSG00000167969	ECI1	0.57	2.70827e-08	1.21392e-07	In_trans_UpRegulated	Pt4 X4 Rx:A vs. UnRx:H
ENSG00000112972	HMGCS1	-0.62	2.78597e-08	1.2465e-07	In_trans_DownRegulated	Pt4 X4 Rx:A vs. UnRx:H
ENSG00000128928	IVD	0.68	2.78678e-08	1.2465e-07	In_trans_UpRegulated	Pt4 X4 Rx:A vs. UnRx:H
ENSG00000110344	UBE4A	0.59	2.79267e-08	1.24849e-07	In_cis_Increase_UpRegulated	Pt4 X4 Rx:A vs. UnRx:H
ENSG00000102908	NFAT5	0.69	2.80019e-08	1.2512e-07	In_trans_UpRegulated	Pt4 X4 Rx:A vs. UnRx:H
ENSG00000070018	LRP6	-0.57	2.8019e-08	1.25131e-07	In_cis_Decrease_DownRegulated	Pt4 X4 Rx:A vs. UnRx:H
ENSG00000176171	BNIP3	-0.59	2.80917e-08	1.25391e-07	In_trans_DownRegulated	Pt4 X4 Rx:A vs. UnRx:H
ENSG00000159069	FBXW5	0.58	2.81703e-08	1.25676e-07	In_trans_UpRegulated	Pt4 X4 Rx:A vs. UnRx:H
ENSG00000278129	ZNF8	0.73	2.85788e-08	1.27433e-07	In_trans_UpRegulated	Pt4 X4 Rx:A vs. UnRx:H
ENSG00000146281	PM20D2	0.55	2.86157e-08	1.27529e-07	In_trans_UpRegulated	Pt4 X4 Rx:A vs. UnRx:H
ENSG00000196787	HIST1H2AG	0.66	2.8749e-08	1.27992e-07	In_cis_Increase_UpRegulated	Pt4 X4 Rx:A vs. UnRx:H
ENSG00000066933	MYO9A	0.61	2.9005e-08	1.29065e-07	In_cis_Increase_UpRegulated	Pt4 X4 Rx:A vs. UnRx:H
ENSG00000184887	BTBD6	0.68	2.92245e-08	1.29974e-07	In_trans_UpRegulated	Pt4 X4 Rx:A vs. UnRx:H
ENSG00000044115	CTNNA1	0.57	2.95987e-08	1.31502e-07	In_trans_UpRegulated	Pt4 X4 Rx:A vs. UnRx:H
ENSG00000151327	FAM177A1	0.56	2.97852e-08	1.32262e-07	In_trans_UpRegulated	Pt4 X4 Rx:A vs. UnRx:H
ENSG00000127603	MACF1	0.57	2.98028e-08	1.32272e-07	In_trans_UpRegulated	Pt4 X4 Rx:A vs. UnRx:H
ENSG00000122490	PQLC1	0.68	3.00706e-08	1.33391e-07	unmapped	Pt4 X4 Rx:A vs. UnRx:H
ENSG00000090615	GOLGA3	0.55	3.06418e-08	1.35855e-07	In_trans_UpRegulated	Pt4 X4 Rx:A vs. UnRx:H
ENSG00000184602	SNN	0.72	3.06663e-08	1.35894e-07	In_trans_UpRegulated	Pt4 X4 Rx:A vs. UnRx:H
ENSG00000166170	BAG5	0.61	3.13509e-08	1.38784e-07	In_trans_UpRegulated	Pt4 X4 Rx:A vs. UnRx:H
ENSG00000101255	TRIB3	0.68	3.19341e-08	1.41293e-07	In_trans_UpRegulated	Pt4 X4 Rx:A vs. UnRx:H
ENSG00000085063	CD59	0.64	3.20282e-08	1.41564e-07	In_trans_UpRegulated	Pt4 X4 Rx:A vs. UnRx:H
ENSG00000149657	LSM14B	0.59	3.22042e-08	1.42268e-07	In_cis_Increase_UpRegulated	Pt4 X4 Rx:A vs. UnRx:H
ENSG00000167920	TMEM99	-0.65	3.25653e-08	1.4379e-07	In_cis_Increase_DownRegulated	Pt4 X4 Rx:A vs. UnRx:H
ENSG00000108423	TUBD1	0.67	3.26329e-08	1.44014e-07	In_cis_Increase_UpRegulated	Pt4 X4 Rx:A vs. UnRx:H
ENSG00000170638	TRABD	-0.6	3.32436e-08	1.46408e-07	In_trans_DownRegulated	Pt4 X4 Rx:A vs. UnRx:H
ENSG00000163754	GYG1	-0.62	3.34661e-08	1.47313e-07	In_cis_Decrease_DownRegulated	Pt4 X4 Rx:A vs. UnRx:H
ENSG00000166411	IDH3A	0.64	3.38197e-08	1.48793e-07	In_cis_Increase_UpRegulated	Pt4 X4 Rx:A vs. UnRx:H
ENSG00000182872	RBM10	0.54	3.38664e-08	1.48922e-07	In_trans_UpRegulated	Pt4 X4 Rx:A vs. UnRx:H
ENSG00000153904	DDAH1	0.6	3.42207e-08	1.50249e-07	In_cis_Increase_UpRegulated	Pt4 X4 Rx:A vs. UnRx:H
ENSG00000178573	MAF	0.7	3.4342e-08	1.50705e-07	In_trans_UpRegulated	Pt4 X4 Rx:A vs. UnRx:H
ENSG00000072110	ACTN1	-0.64	3.45171e-08	1.51376e-07	In_trans_DownRegulated	Pt4 X4 Rx:A vs. UnRx:H
ENSG00000152402	GUCY1A2	0.67	3.45303e-08	1.51376e-07	In_trans_UpRegulated	Pt4 X4 Rx:A vs. UnRx:H
ENSG00000122952	ZWINT	-0.61	3.52729e-08	1.54553e-07	In_trans_DownRegulated	Pt4 X4 Rx:A vs. UnRx:H
ENSG00000117461	PIK3R3	0.62	3.55262e-08	1.55583e-07	In_trans_UpRegulated	Pt4 X4 Rx:A vs. UnRx:H
ENSG00000099385	BCL7C	0.55	3.58163e-08	1.56774e-07	In_trans_UpRegulated	Pt4 X4 Rx:A vs. UnRx:H
ENSG00000149636	DSN1	0.59	3.75175e-08	1.64053e-07	In_cis_Increase_UpRegulated	Pt4 X4 Rx:A vs. UnRx:H
ENSG00000169255	B3GALNT1	0.68	3.84766e-08	1.68161e-07	In_cis_Increase_UpRegulated	Pt4 X4 Rx:A vs. UnRx:H
ENSG00000198130	HIBCH	0.58	3.87182e-08	1.69131e-07	In_cis_Increase_UpRegulated	Pt4 X4 Rx:A vs. UnRx:H
ENSG00000162300	ZFPL1	0.68	3.91331e-08	1.70857e-07	In_cis_Increase_UpRegulated	Pt4 X4 Rx:A vs. UnRx:H
ENSG00000163904	SENP2	0.62	3.94429e-08	1.72122e-07	In_cis_Increase_UpRegulated	Pt4 X4 Rx:A vs. UnRx:H
ENSG00000155463	OXA1L	-0.55	3.95056e-08	1.72308e-07	In_cis_Decrease_DownRegulated	Pt4 X4 Rx:A vs. UnRx:H
ENSG00000240344	PPIL3	-0.71	4.03844e-08	1.75962e-07	In_cis_Increase_DownRegulated	Pt4 X4 Rx:A vs. UnRx:H
ENSG00000149929	HIRIP3	0.6	4.04597e-08	1.76201e-07	In_trans_UpRegulated	Pt4 X4 Rx:A vs. UnRx:H
ENSG00000175073	VCPIP1	0.65	4.05282e-08	1.7641e-07	In_trans_UpRegulated	Pt4 X4 Rx:A vs. UnRx:H
ENSG00000122642	FKBP9	0.68	4.07032e-08	1.76992e-07	In_trans_UpRegulated	Pt4 X4 Rx:A vs. UnRx:H
ENSG00000145022	TCTA	0.69	4.07032e-08	1.76992e-07	In_trans_UpRegulated	Pt4 X4 Rx:A vs. UnRx:H
ENSG00000204681	GABBR1	0.68	4.10809e-08	1.78544e-07	In_cis_Increase_UpRegulated	Pt4 X4 Rx:A vs. UnRx:H
ENSG00000165434	PGM2L1	0.66	4.1731e-08	1.81185e-07	In_cis_Increase_UpRegulated	Pt4 X4 Rx:A vs. UnRx:H
ENSG00000153044	CENPH	-0.6	4.17469e-08	1.81185e-07	In_trans_DownRegulated	Pt4 X4 Rx:A vs. UnRx:H
ENSG00000081760	AACS	0.68	4.17519e-08	1.81185e-07	In_trans_UpRegulated	Pt4 X4 Rx:A vs. UnRx:H
ENSG00000167258	CDK12	0.5	4.22895e-08	1.83055e-07	In_cis_Increase_UpRegulated	Pt4 X4 Rx:A vs. UnRx:H
ENSG00000160256	FAM207A	0.52	4.28341e-08	1.8532e-07	In_cis_Increase_UpRegulated	Pt4 X4 Rx:A vs. UnRx:H
ENSG00000107863	ARHGAP21	0.63	4.37948e-08	1.89381e-07	In_trans_UpRegulated	Pt4 X4 Rx:A vs. UnRx:H
ENSG00000122783	CYREN	0.63	4.39487e-08	1.8995e-07	In_cis_Increase_UpRegulated	Pt4 X4 Rx:A vs. UnRx:H
ENSG00000134897	BIVM	0.69	4.41589e-08	1.90763e-07	In_cis_Increase_UpRegulated	Pt4 X4 Rx:A vs. UnRx:H
ENSG00000205268	PDE7A	0.58	4.42164e-08	1.90915e-07	In_trans_UpRegulated	Pt4 X4 Rx:A vs. UnRx:H
ENSG00000137177	KIF13A	0.57	4.45805e-08	1.92391e-07	In_trans_UpRegulated	Pt4 X4 Rx:A vs. UnRx:H
ENSG00000166199	ALKBH3	0.65	4.49354e-08	1.93797e-07	In_trans_UpRegulated	Pt4 X4 Rx:A vs. UnRx:H
ENSG00000137822	TUBGCP4	0.65	4.54677e-08	1.95924e-07	In_trans_UpRegulated	Pt4 X4 Rx:A vs. UnRx:H
ENSG00000123600	METTL8	0.61	4.55189e-08	1.96046e-07	In_cis_Increase_UpRegulated	Pt4 X4 Rx:A vs. UnRx:H
ENSG00000273329	AC078846.1	0.64	4.56257e-08	1.96408e-07	unmapped	Pt4 X4 Rx:A vs. UnRx:H
ENSG00000169609	C15orf40	0.58	4.58046e-08	1.97079e-07	In_cis_Increase_UpRegulated	Pt4 X4 Rx:A vs. UnRx:H
ENSG00000002822	MAD1L1	0.67	4.62388e-08	1.98848e-07	In_trans_UpRegulated	Pt4 X4 Rx:A vs. UnRx:H
ENSG00000155096	AZIN1	-0.59	4.68517e-08	2.01383e-07	In_cis_Decrease_DownRegulated	Pt4 X4 Rx:A vs. UnRx:H
ENSG00000135930	EIF4E2	-0.52	4.68796e-08	2.01402e-07	In_cis_Decrease_DownRegulated	Pt4 X4 Rx:A vs. UnRx:H
ENSG00000171552	BCL2L1	0.67	4.7402e-08	2.03341e-07	In_cis_Increase_UpRegulated	Pt4 X4 Rx:A vs. UnRx:H
ENSG00000069535	MAOB	0.7	4.77063e-08	2.04498e-07	In_trans_UpRegulated	Pt4 X4 Rx:A vs. UnRx:H
ENSG00000144331	ZNF385B	0.67	4.77193e-08	2.04498e-07	In_cis_Increase_UpRegulated	Pt4 X4 Rx:A vs. UnRx:H
ENSG00000132321	IQCA1	-0.68	4.82879e-08	2.06831e-07	In_cis_Decrease_DownRegulated	Pt4 X4 Rx:A vs. UnRx:H
ENSG00000139197	PEX5	-0.67	4.83449e-08	2.06972e-07	In_cis_Decrease_DownRegulated	Pt4 X4 Rx:A vs. UnRx:H
ENSG00000141959	PFKL	0.58	4.8425e-08	2.07212e-07	In_cis_Increase_UpRegulated	Pt4 X4 Rx:A vs. UnRx:H
ENSG00000151065	DCP1B	-0.72	4.89082e-08	2.09071e-07	In_cis_Decrease_DownRegulated	Pt4 X4 Rx:A vs. UnRx:H
ENSG00000177239	MAN1B1	0.65	4.96617e-08	2.12186e-07	In_trans_UpRegulated	Pt4 X4 Rx:A vs. UnRx:H
ENSG00000016402	IL20RA	0.69	4.98361e-08	2.12826e-07	In_trans_UpRegulated	Pt4 X4 Rx:A vs. UnRx:H
ENSG00000181817	LSM10	0.56	5.01277e-08	2.13964e-07	In_trans_UpRegulated	Pt4 X4 Rx:A vs. UnRx:H
ENSG00000112078	KCTD20	0.52	5.05386e-08	2.15611e-07	In_cis_Increase_UpRegulated	Pt4 X4 Rx:A vs. UnRx:H
ENSG00000143126	CELSR2	0.69	5.09227e-08	2.17142e-07	In_trans_UpRegulated	Pt4 X4 Rx:A vs. UnRx:H
ENSG00000080371	RAB21	0.63	5.22392e-08	2.22645e-07	In_trans_UpRegulated	Pt4 X4 Rx:A vs. UnRx:H
ENSG00000182473	EXOC7	0.65	5.24019e-08	2.23228e-07	In_cis_Increase_UpRegulated	Pt4 X4 Rx:A vs. UnRx:H
ENSG00000166415	WDR72	-0.7	5.25448e-08	2.23726e-07	In_trans_DownRegulated	Pt4 X4 Rx:A vs. UnRx:H
ENSG00000162174	ASRGL1	0.54	5.27372e-08	2.24433e-07	In_cis_Increase_UpRegulated	Pt4 X4 Rx:A vs. UnRx:H
ENSG00000125388	GRK4	0.68	5.36227e-08	2.28089e-07	In_trans_UpRegulated	Pt4 X4 Rx:A vs. UnRx:H
ENSG00000079974	RABL2B	0.64	5.39128e-08	2.29209e-07	In_trans_UpRegulated	Pt4 X4 Rx:A vs. UnRx:H
ENSG00000196810	CTBP1-DT	0.62	5.40497e-08	2.29678e-07	unmapped	Pt4 X4 Rx:A vs. UnRx:H
ENSG00000090470	PDCD7	0.52	5.69675e-08	2.4183e-07	In_cis_Increase_UpRegulated	Pt4 X4 Rx:A vs. UnRx:H
ENSG00000111247	RAD51AP1	-0.56	5.72751e-08	2.42783e-07	In_cis_Decrease_DownRegulated	Pt4 X4 Rx:A vs. UnRx:H
ENSG00000090674	MCOLN1	0.68	5.76148e-08	2.44103e-07	In_trans_UpRegulated	Pt4 X4 Rx:A vs. UnRx:H
ENSG00000232445	AC006329.1	0.67	5.78308e-08	2.44897e-07	unmapped	Pt4 X4 Rx:A vs. UnRx:H
ENSG00000167196	FBXO22	0.51	5.78601e-08	2.449e-07	In_cis_Increase_UpRegulated	Pt4 X4 Rx:A vs. UnRx:H
ENSG00000064655	EYA2	0.67	5.81695e-08	2.46088e-07	In_cis_Increase_UpRegulated	Pt4 X4 Rx:A vs. UnRx:H
ENSG00000006712	PAF1	0.58	5.93845e-08	2.50858e-07	In_cis_Increase_UpRegulated	Pt4 X4 Rx:A vs. UnRx:H
ENSG00000273820	USP27X	0.61	6.00632e-08	2.536e-07	In_trans_UpRegulated	Pt4 X4 Rx:A vs. UnRx:H
ENSG00000101224	CDC25B	0.61	6.02122e-08	2.54104e-07	In_trans_UpRegulated	Pt4 X4 Rx:A vs. UnRx:H
ENSG00000065802	ASB1	-0.69	6.05062e-08	2.55219e-07	In_cis_Decrease_DownRegulated	Pt4 X4 Rx:A vs. UnRx:H
ENSG00000166922	SCG5	-0.69	6.29961e-08	2.65461e-07	In_trans_DownRegulated	Pt4 X4 Rx:A vs. UnRx:H
ENSG00000126001	CEP250	0.58	6.33963e-08	2.67017e-07	In_cis_Increase_UpRegulated	Pt4 X4 Rx:A vs. UnRx:H
ENSG00000114405	C3orf14	-0.6	6.39009e-08	2.68879e-07	In_trans_DownRegulated	Pt4 X4 Rx:A vs. UnRx:H
ENSG00000126953	TIMM8A	-0.59	6.52889e-08	2.74584e-07	In_trans_DownRegulated	Pt4 X4 Rx:A vs. UnRx:H
ENSG00000144395	CCDC150	0.69	6.7782e-08	2.8493e-07	In_cis_Increase_UpRegulated	Pt4 X4 Rx:A vs. UnRx:H
ENSG00000273702	AC091271.1	0.59	6.81756e-08	2.86444e-07	unmapped	Pt4 X4 Rx:A vs. UnRx:H
ENSG00000130150	MOSPD2	0.59	6.83547e-08	2.87056e-07	In_trans_UpRegulated	Pt4 X4 Rx:A vs. UnRx:H
ENSG00000116120	FARSB	0.55	6.85339e-08	2.87668e-07	In_cis_Increase_UpRegulated	Pt4 X4 Rx:A vs. UnRx:H
ENSG00000134324	LPIN1	0.65	6.88373e-08	2.88801e-07	In_trans_UpRegulated	Pt4 X4 Rx:A vs. UnRx:H
ENSG00000125875	TBC1D20	0.62	6.9066e-08	2.89619e-07	In_trans_UpRegulated	Pt4 X4 Rx:A vs. UnRx:H
ENSG00000140950	TLDC1	0.69	6.93504e-08	2.90669e-07	In_trans_UpRegulated	Pt4 X4 Rx:A vs. UnRx:H
ENSG00000141252	VPS53	0.6	6.9991e-08	2.93211e-07	In_trans_UpRegulated	Pt4 X4 Rx:A vs. UnRx:H
ENSG00000109790	KLHL5	0.69	7.07874e-08	2.96403e-07	In_trans_UpRegulated	Pt4 X4 Rx:A vs. UnRx:H
ENSG00000152582	SPEF2	0.58	7.14372e-08	2.98978e-07	In_cis_Decrease_UpRegulated	Pt4 X4 Rx:A vs. UnRx:H
ENSG00000004864	SLC25A13	0.63	7.19233e-08	3.00866e-07	In_cis_Increase_UpRegulated	Pt4 X4 Rx:A vs. UnRx:H
ENSG00000126070	AGO3	0.58	7.24424e-08	3.02742e-07	In_trans_UpRegulated	Pt4 X4 Rx:A vs. UnRx:H
ENSG00000005893	LAMP2	0.66	7.51166e-08	3.13725e-07	In_trans_UpRegulated	Pt4 X4 Rx:A vs. UnRx:H
ENSG00000115204	MPV17	-0.57	7.51435e-08	3.13725e-07	In_trans_DownRegulated	Pt4 X4 Rx:A vs. UnRx:H
ENSG00000225792	AC004540.2	0.62	7.64935e-08	3.19206e-07	In_trans_UpRegulated	Pt4 X4 Rx:A vs. UnRx:H
ENSG00000127946	HIP1	0.58	7.69648e-08	3.20861e-07	In_cis_Increase_UpRegulated	Pt4 X4 Rx:A vs. UnRx:H
ENSG00000099326	MZF1	0.64	7.74071e-08	3.22548e-07	In_trans_UpRegulated	Pt4 X4 Rx:A vs. UnRx:H
ENSG00000118260	CREB1	0.58	7.79304e-08	3.24572e-07	In_cis_Increase_UpRegulated	Pt4 X4 Rx:A vs. UnRx:H
ENSG00000143443	C1orf56	0.56	7.89981e-08	3.28859e-07	In_trans_UpRegulated	Pt4 X4 Rx:A vs. UnRx:H
ENSG00000132612	VPS4A	0.58	7.96422e-08	3.31379e-07	In_trans_UpRegulated	Pt4 X4 Rx:A vs. UnRx:H
ENSG00000162378	ZYG11B	0.54	7.97797e-08	3.31791e-07	In_trans_UpRegulated	Pt4 X4 Rx:A vs. UnRx:H
ENSG00000147421	HMBOX1	0.63	8.10714e-08	3.36999e-07	In_cis_Increase_UpRegulated	Pt4 X4 Rx:A vs. UnRx:H
ENSG00000110713	NUP98	0.6	8.17597e-08	3.39696e-07	In_trans_UpRegulated	Pt4 X4 Rx:A vs. UnRx:H
ENSG00000104613	INTS10	0.56	8.20614e-08	3.40785e-07	In_cis_Increase_UpRegulated	Pt4 X4 Rx:A vs. UnRx:H
ENSG00000100167	SEPT3	0.67	8.47775e-08	3.51724e-07	In_trans_UpRegulated	Pt4 X4 Rx:A vs. UnRx:H
ENSG00000166340	TPP1	0.67	8.62045e-08	3.57472e-07	In_trans_UpRegulated	Pt4 X4 Rx:A vs. UnRx:H
ENSG00000135245	HILPDA	0.57	8.7034e-08	3.60737e-07	In_cis_Increase_UpRegulated	Pt4 X4 Rx:A vs. UnRx:H
ENSG00000139405	RITA1	0.61	8.80877e-08	3.64929e-07	In_trans_UpRegulated	Pt4 X4 Rx:A vs. UnRx:H
ENSG00000128283	CDC42EP1	0.68	9.10513e-08	3.77024e-07	In_trans_UpRegulated	Pt4 X4 Rx:A vs. UnRx:H
ENSG00000137497	NUMA1	0.55	9.14078e-08	3.78318e-07	In_cis_Increase_UpRegulated	Pt4 X4 Rx:A vs. UnRx:H
ENSG00000011009	LYPLA2	-0.56	9.20903e-08	3.80959e-07	In_trans_DownRegulated	Pt4 X4 Rx:A vs. UnRx:H
ENSG00000135049	AGTPBP1	0.64	9.2329e-08	3.81763e-07	In_cis_Increase_UpRegulated	Pt4 X4 Rx:A vs. UnRx:H
ENSG00000139921	TMX1	-0.57	9.67737e-08	3.99756e-07	In_trans_DownRegulated	Pt4 X4 Rx:A vs. UnRx:H
ENSG00000196715	VKORC1L1	0.55	9.75711e-08	4.02856e-07	In_cis_Increase_UpRegulated	Pt4 X4 Rx:A vs. UnRx:H
ENSG00000177150	FAM210A	-0.67	9.85161e-08	4.06562e-07	In_cis_Decrease_DownRegulated	Pt4 X4 Rx:A vs. UnRx:H
ENSG00000175029	CTBP2	0.54	1.00752e-07	4.15591e-07	In_trans_UpRegulated	Pt4 X4 Rx:A vs. UnRx:H
ENSG00000059145	UNKL	0.68	1.01149e-07	4.17029e-07	In_trans_UpRegulated	Pt4 X4 Rx:A vs. UnRx:H
ENSG00000182552	RWDD4	0.54	1.01992e-07	4.20302e-07	In_cis_Increase_UpRegulated	Pt4 X4 Rx:A vs. UnRx:H
ENSG00000106608	URGCP	0.65	1.02106e-07	4.2057e-07	In_trans_UpRegulated	Pt4 X4 Rx:A vs. UnRx:H
ENSG00000196449	YRDC	-0.59	1.02267e-07	4.2103e-07	In_trans_DownRegulated	Pt4 X4 Rx:A vs. UnRx:H
ENSG00000103024	NME3	0.57	1.03825e-07	4.27241e-07	In_trans_UpRegulated	Pt4 X4 Rx:A vs. UnRx:H
ENSG00000124659	TBCC	0.57	1.0442e-07	4.29483e-07	In_trans_UpRegulated	Pt4 X4 Rx:A vs. UnRx:H
ENSG00000140396	NCOA2	0.61	1.0483e-07	4.30963e-07	In_trans_UpRegulated	Pt4 X4 Rx:A vs. UnRx:H
ENSG00000148429	USP6NL	-0.56	1.07069e-07	4.39954e-07	In_cis_Decrease_DownRegulated	Pt4 X4 Rx:A vs. UnRx:H
ENSG00000169750	RAC3	0.57	1.07976e-07	4.43259e-07	unmapped	Pt4 X4 Rx:A vs. UnRx:H
ENSG00000177425	PAWR	0.5	1.08614e-07	4.45666e-07	In_trans_UpRegulated	Pt4 X4 Rx:A vs. UnRx:H
ENSG00000108479	GALK1	0.58	1.12263e-07	4.60417e-07	In_cis_Increase_UpRegulated	Pt4 X4 Rx:A vs. UnRx:H
ENSG00000139291	TMEM19	0.66	1.12534e-07	4.61307e-07	In_trans_UpRegulated	Pt4 X4 Rx:A vs. UnRx:H
ENSG00000172175	MALT1	0.65	1.12644e-07	4.6132e-07	In_trans_UpRegulated	Pt4 X4 Rx:A vs. UnRx:H
ENSG00000086065	CHMP5	-0.51	1.12749e-07	4.61529e-07	In_trans_DownRegulated	Pt4 X4 Rx:A vs. UnRx:H
ENSG00000135336	ORC3	0.51	1.12972e-07	4.62223e-07	In_trans_UpRegulated	Pt4 X4 Rx:A vs. UnRx:H
ENSG00000040341	STAU2	0.56	1.13522e-07	4.64251e-07	In_cis_Increase_UpRegulated	Pt4 X4 Rx:A vs. UnRx:H
ENSG00000127481	UBR4	0.55	1.14349e-07	4.67412e-07	In_trans_UpRegulated	Pt4 X4 Rx:A vs. UnRx:H
ENSG00000138078	PREPL	0.54	1.15845e-07	4.73299e-07	In_trans_UpRegulated	Pt4 X4 Rx:A vs. UnRx:H
ENSG00000271576	AL359504.2	0.67	1.16693e-07	4.76538e-07	unmapped	Pt4 X4 Rx:A vs. UnRx:H
ENSG00000240230	COX19	0.59	1.17093e-07	4.77945e-07	In_trans_UpRegulated	Pt4 X4 Rx:A vs. UnRx:H
ENSG00000137996	RTCA	0.54	1.18363e-07	4.82899e-07	In_cis_Increase_UpRegulated	Pt4 X4 Rx:A vs. UnRx:H
ENSG00000165948	IFI27L1	0.64	1.18934e-07	4.84997e-07	In_trans_UpRegulated	Pt4 X4 Rx:A vs. UnRx:H
ENSG00000110011	DNAJC4	0.69	1.19558e-07	4.87313e-07	In_cis_Increase_UpRegulated	Pt4 X4 Rx:A vs. UnRx:H
ENSG00000130844	ZNF331	0.57	1.24885e-07	5.08299e-07	In_trans_UpRegulated	Pt4 X4 Rx:A vs. UnRx:H
ENSG00000163516	ANKZF1	0.67	1.25041e-07	5.08692e-07	In_cis_Increase_UpRegulated	Pt4 X4 Rx:A vs. UnRx:H
ENSG00000187498	COL4A1	0.58	1.27441e-07	5.18212e-07	In_cis_Increase_UpRegulated	Pt4 X4 Rx:A vs. UnRx:H
ENSG00000196498	NCOR2	0.55	1.27639e-07	5.18772e-07	In_trans_UpRegulated	Pt4 X4 Rx:A vs. UnRx:H
ENSG00000010270	STARD3NL	0.5	1.35279e-07	5.49043e-07	In_trans_UpRegulated	Pt4 X4 Rx:A vs. UnRx:H
ENSG00000140367	UBE2Q2	0.62	1.37828e-07	5.58597e-07	In_cis_Increase_UpRegulated	Pt4 X4 Rx:A vs. UnRx:H
ENSG00000147679	UTP23	0.61	1.37828e-07	5.58597e-07	In_cis_Decrease_UpRegulated	Pt4 X4 Rx:A vs. UnRx:H
ENSG00000181894	ZNF329	0.68	1.40252e-07	5.68154e-07	In_trans_UpRegulated	Pt4 X4 Rx:A vs. UnRx:H
ENSG00000175221	MED16	0.58	1.40577e-07	5.69042e-07	In_trans_UpRegulated	Pt4 X4 Rx:A vs. UnRx:H
ENSG00000172775	FAM192A	-0.55	1.40604e-07	5.69042e-07	In_trans_DownRegulated	Pt4 X4 Rx:A vs. UnRx:H
ENSG00000164164	OTUD4	0.6	1.40875e-07	5.69872e-07	In_cis_Increase_UpRegulated	Pt4 X4 Rx:A vs. UnRx:H
ENSG00000178802	MPI	0.59	1.41475e-07	5.72029e-07	In_cis_Increase_UpRegulated	Pt4 X4 Rx:A vs. UnRx:H
ENSG00000176396	EID2	0.54	1.42049e-07	5.74078e-07	In_cis_Increase_UpRegulated	Pt4 X4 Rx:A vs. UnRx:H
ENSG00000205707	ETFRF1	-0.64	1.42435e-07	5.75367e-07	In_trans_DownRegulated	Pt4 X4 Rx:A vs. UnRx:H
ENSG00000230426	ERVMER61-1	-0.66	1.44165e-07	5.82082e-07	In_trans_DownRegulated	Pt4 X4 Rx:A vs. UnRx:H
ENSG00000147471	PLPBP	0.56	1.47286e-07	5.94127e-07	In_cis_Increase_UpRegulated	Pt4 X4 Rx:A vs. UnRx:H
ENSG00000146263	MMS22L	0.54	1.47855e-07	5.96138e-07	In_trans_UpRegulated	Pt4 X4 Rx:A vs. UnRx:H
ENSG00000115414	FN1	0.67	1.55621e-07	6.26276e-07	In_cis_Increase_UpRegulated	Pt4 X4 Rx:A vs. UnRx:H
ENSG00000156711	MAPK13	0.64	1.61225e-07	6.47473e-07	In_cis_Increase_UpRegulated	Pt4 X4 Rx:A vs. UnRx:H
ENSG00000126062	TMEM115	0.62	1.63048e-07	6.54327e-07	In_trans_UpRegulated	Pt4 X4 Rx:A vs. UnRx:H
ENSG00000001629	ANKIB1	0.57	1.63889e-07	6.57395e-07	In_cis_Increase_UpRegulated	Pt4 X4 Rx:A vs. UnRx:H
ENSG00000186281	GPAT2	0.57	1.64334e-07	6.58872e-07	In_trans_UpRegulated	Pt4 X4 Rx:A vs. UnRx:H
ENSG00000100908	EMC9	0.56	1.64868e-07	6.60703e-07	In_cis_Decrease_UpRegulated	Pt4 X4 Rx:A vs. UnRx:H
ENSG00000134014	ELP3	0.61	1.65074e-07	6.6122e-07	In_cis_Increase_UpRegulated	Pt4 X4 Rx:A vs. UnRx:H
ENSG00000152700	SAR1B	0.55	1.66206e-07	6.65135e-07	In_trans_UpRegulated	Pt4 X4 Rx:A vs. UnRx:H
ENSG00000148308	GTF3C5	0.58	1.68284e-07	6.73137e-07	In_trans_UpRegulated	Pt4 X4 Rx:A vs. UnRx:H
ENSG00000197157	SND1	0.52	1.69644e-07	6.77844e-07	In_cis_Increase_UpRegulated	Pt4 X4 Rx:A vs. UnRx:H
ENSG00000116670	MAD2L2	0.51	1.69698e-07	6.77844e-07	In_trans_UpRegulated	Pt4 X4 Rx:A vs. UnRx:H
ENSG00000175581	MRPL48	0.51	1.72494e-07	6.88693e-07	In_cis_Increase_UpRegulated	Pt4 X4 Rx:A vs. UnRx:H
ENSG00000136504	KAT7	0.53	1.73308e-07	6.91302e-07	In_cis_Increase_UpRegulated	Pt4 X4 Rx:A vs. UnRx:H
ENSG00000147789	ZNF7	0.67	1.73662e-07	6.92391e-07	In_cis_Increase_UpRegulated	Pt4 X4 Rx:A vs. UnRx:H
ENSG00000171206	TRIM8	0.68	1.75065e-07	6.97659e-07	In_trans_UpRegulated	Pt4 X4 Rx:A vs. UnRx:H
ENSG00000112039	FANCE	0.6	1.76208e-07	7.01891e-07	In_cis_Increase_UpRegulated	Pt4 X4 Rx:A vs. UnRx:H
ENSG00000124225	PMEPA1	0.61	1.78952e-07	7.1183e-07	In_cis_Increase_UpRegulated	Pt4 X4 Rx:A vs. UnRx:H
ENSG00000173757	STAT5B	0.63	1.80084e-07	7.15668e-07	In_cis_Increase_UpRegulated	Pt4 X4 Rx:A vs. UnRx:H
ENSG00000081386	ZNF510	0.66	1.83471e-07	7.28586e-07	In_cis_Increase_UpRegulated	Pt4 X4 Rx:A vs. UnRx:H
ENSG00000226363	HAGLROS	-0.6	1.86662e-07	7.40784e-07	unmapped	Pt4 X4 Rx:A vs. UnRx:H
ENSG00000227500	SCAMP4	0.63	1.87899e-07	7.45347e-07	In_trans_UpRegulated	Pt4 X4 Rx:A vs. UnRx:H
ENSG00000116871	MAP7D1	0.59	1.88006e-07	7.45428e-07	In_trans_UpRegulated	Pt4 X4 Rx:A vs. UnRx:H
ENSG00000159596	TMEM69	-0.56	1.89481e-07	7.50929e-07	In_trans_DownRegulated	Pt4 X4 Rx:A vs. UnRx:H
ENSG00000102158	MAGT1	0.65	1.89732e-07	7.51577e-07	In_trans_UpRegulated	Pt4 X4 Rx:A vs. UnRx:H
ENSG00000048028	USP28	0.58	1.92173e-07	7.60895e-07	In_trans_UpRegulated	Pt4 X4 Rx:A vs. UnRx:H
ENSG00000131558	EXOC4	0.61	1.94608e-07	7.69827e-07	In_cis_Increase_UpRegulated	Pt4 X4 Rx:A vs. UnRx:H
ENSG00000184357	HIST1H1B	-0.67	1.96861e-07	7.78023e-07	In_cis_Increase_DownRegulated	Pt4 X4 Rx:A vs. UnRx:H
ENSG00000101343	CRNKL1	-0.52	2.02761e-07	8.00972e-07	In_trans_DownRegulated	Pt4 X4 Rx:A vs. UnRx:H
ENSG00000146757	ZNF92	0.65	2.03103e-07	8.01584e-07	In_cis_Increase_UpRegulated	Pt4 X4 Rx:A vs. UnRx:H
ENSG00000125503	PPP1R12C	0.67	2.03103e-07	8.01584e-07	In_trans_UpRegulated	Pt4 X4 Rx:A vs. UnRx:H
ENSG00000187193	MT1X	0.61	2.12173e-07	8.36229e-07	In_trans_UpRegulated	Pt4 X4 Rx:A vs. UnRx:H
ENSG00000275066	SYNRG	0.54	2.14048e-07	8.42846e-07	In_trans_UpRegulated	Pt4 X4 Rx:A vs. UnRx:H
ENSG00000134684	YARS	0.57	2.15954e-07	8.49961e-07	In_trans_UpRegulated	Pt4 X4 Rx:A vs. UnRx:H
ENSG00000183495	EP400	0.53	2.17985e-07	8.5717e-07	In_trans_UpRegulated	Pt4 X4 Rx:A vs. UnRx:H
ENSG00000122512	PMS2	0.64	2.18092e-07	8.57198e-07	In_trans_UpRegulated	Pt4 X4 Rx:A vs. UnRx:H
ENSG00000151665	PIGF	-0.61	2.19333e-07	8.61679e-07	In_trans_DownRegulated	Pt4 X4 Rx:A vs. UnRx:H
[truncated: 26,318 more rows]

## Sheet: Table S5
Table S5 List of achieved genes from DE analyses between untreated UnRx versus untreated cells UnRx in Pt1-6, and drug holiday RxH versus untreated cells UnRx, Pt4-6 (see Additional file 2: Figure S8) with their respective values including genes name: ensembl gene id, gene symbol; output of DE analysis: log2 fold change (logFC), PValue: p-value, false discovery rate (FDR); gene type: in-cis genes…
ensembl_gene_id	gene_symbol	logFC	PValue	FDR	Gene_Type	DE_comparison
ENSG00000143556	S100A7	-3.66	1.06336e-32	8.0847e-29	In_trans_DownRegulated	Pt6 X7 UnRx:E vs. UnRx:B
ENSG00000141756	FKBP10	-2.1	3.30046e-28	1.25467e-24	In_trans_DownRegulated	Pt6 X7 UnRx:E vs. UnRx:B
ENSG00000189001	SBSN	-2.33	3.79149e-23	9.60891e-20	In_trans_DownRegulated	Pt6 X7 UnRx:E vs. UnRx:B
ENSG00000130529	TRPM4	2.4	6.67387e-22	1.26854e-18	In_trans_UpRegulated	Pt6 X7 UnRx:E vs. UnRx:B
ENSG00000213626	LBH	3.06	8.62014e-21	1.13987e-17	In_trans_UpRegulated	Pt6 X7 UnRx:E vs. UnRx:B
ENSG00000160678	S100A1	-1.7	8.99539e-21	1.13987e-17	In_trans_DownRegulated	Pt6 X7 UnRx:E vs. UnRx:B
ENSG00000173917	HOXB2	-1.71	4.82687e-20	5.24267e-17	In_trans_DownRegulated	Pt6 X7 UnRx:E vs. UnRx:B
ENSG00000213190	MLLT11	-1.79	1.17576e-18	1.11741e-15	In_trans_DownRegulated	Pt6 X7 UnRx:E vs. UnRx:B
ENSG00000167283	ATP5MG	0.97	1.96335e-18	1.65859e-15	In_cis_Increase_UpRegulated	Pt6 X7 UnRx:E vs. UnRx:B
ENSG00000161249	DMKN	-1.21	4.649e-16	3.53463e-13	In_trans_DownRegulated	Pt6 X7 UnRx:E vs. UnRx:B
ENSG00000105894	PTN	-2.04	8.87543e-16	5.95498e-13	In_trans_DownRegulated	Pt6 X7 UnRx:E vs. UnRx:B
ENSG00000169021	UQCRFS1	1	9.39889e-16	5.95498e-13	In_cis_Increase_UpRegulated	Pt6 X7 UnRx:E vs. UnRx:B
ENSG00000164047	CAMP	-1.78	1.35104e-15	7.9015e-13	In_trans_DownRegulated	Pt6 X7 UnRx:E vs. UnRx:B
ENSG00000076043	REXO2	1.07	1.53105e-15	8.31468e-13	In_cis_Increase_UpRegulated	Pt6 X7 UnRx:E vs. UnRx:B
ENSG00000100697	DICER1	1.44	1.86738e-15	9.46511e-13	In_trans_UpRegulated	Pt6 X7 UnRx:E vs. UnRx:B
ENSG00000235162	C12orf75	-1.52	2.68968e-15	1.2781e-12	In_trans_DownRegulated	Pt6 X7 UnRx:E vs. UnRx:B
ENSG00000114354	TFG	1.11	2.93548e-15	1.31285e-12	In_cis_Increase_UpRegulated	Pt6 X7 UnRx:E vs. UnRx:B
ENSG00000143333	RGS16	-2.08	3.53244e-15	1.49207e-12	In_trans_DownRegulated	Pt6 X7 UnRx:E vs. UnRx:B
ENSG00000185686	PRAME	-1.34	5.89776e-14	2.36004e-11	In_trans_DownRegulated	Pt6 X7 UnRx:E vs. UnRx:B
ENSG00000150347	ARID5B	-1.35	6.62979e-14	2.52031e-11	In_trans_DownRegulated	Pt6 X7 UnRx:E vs. UnRx:B
ENSG00000169139	UBE2V2	-1.1	1.17011e-13	4.23635e-11	In_cis_Decrease_DownRegulated	Pt6 X7 UnRx:E vs. UnRx:B
ENSG00000186891	TNFRSF18	-1.36	3.11408e-13	1.0762e-10	In_trans_DownRegulated	Pt6 X7 UnRx:E vs. UnRx:B
ENSG00000164949	GEM	-1.52	6.13437e-13	2.02781e-10	In_cis_Decrease_DownRegulated	Pt6 X7 UnRx:E vs. UnRx:B
ENSG00000163993	S100P	-1.65	6.47924e-13	2.05257e-10	In_trans_DownRegulated	Pt6 X7 UnRx:E vs. UnRx:B
ENSG00000111846	GCNT2	1.27	8.27203e-13	2.51569e-10	In_cis_Increase_UpRegulated	Pt6 X7 UnRx:E vs. UnRx:B
ENSG00000108821	COL1A1	3.58	1.1027e-12	3.22455e-10	In_trans_UpRegulated	Pt6 X7 UnRx:E vs. UnRx:B
ENSG00000104267	CA2	-1.48	1.75006e-12	4.92803e-10	In_cis_Decrease_DownRegulated	Pt6 X7 UnRx:E vs. UnRx:B
ENSG00000168300	PCMTD1	-1.12	3.6804e-12	9.99359e-10	In_cis_Decrease_DownRegulated	Pt6 X7 UnRx:E vs. UnRx:B
ENSG00000182253	SYNM	-1.32	7.46518e-12	1.93882e-09	In_trans_DownRegulated	Pt6 X7 UnRx:E vs. UnRx:B
ENSG00000141579	ZNF750	-1.39	7.65023e-12	1.93882e-09	unmapped	Pt6 X7 UnRx:E vs. UnRx:B
ENSG00000116717	GADD45A	-1.45	9.54518e-12	2.33384e-09	In_trans_DownRegulated	Pt6 X7 UnRx:E vs. UnRx:B
ENSG00000171476	HOPX	-1.53	9.82284e-12	2.33384e-09	In_trans_DownRegulated	Pt6 X7 UnRx:E vs. UnRx:B
ENSG00000104388	RAB2A	-0.73	1.50656e-11	3.47103e-09	In_cis_Decrease_DownRegulated	Pt6 X7 UnRx:E vs. UnRx:B
ENSG00000184557	SOCS3	-1.43	1.80551e-11	3.99164e-09	In_trans_DownRegulated	Pt6 X7 UnRx:E vs. UnRx:B
ENSG00000206503	HLA-A	-1.09	1.83753e-11	3.99164e-09	In_trans_DownRegulated	Pt6 X7 UnRx:E vs. UnRx:B
ENSG00000137575	SDCBP	-0.95	2.45325e-11	5.18114e-09	In_cis_Decrease_DownRegulated	Pt6 X7 UnRx:E vs. UnRx:B
ENSG00000198363	ASPH	-1.08	4.5299e-11	9.30834e-09	In_cis_Decrease_DownRegulated	Pt6 X7 UnRx:E vs. UnRx:B
ENSG00000165092	ALDH1A1	1.82	6.77531e-11	1.3556e-08	In_trans_UpRegulated	Pt6 X7 UnRx:E vs. UnRx:B
ENSG00000186832	KRT16	-1.5	8.11136e-11	1.5813e-08	In_trans_DownRegulated	Pt6 X7 UnRx:E vs. UnRx:B
ENSG00000125968	ID1	-1.45	1.13395e-10	2.15536e-08	In_trans_DownRegulated	Pt6 X7 UnRx:E vs. UnRx:B
ENSG00000146453	PNLDC1	1.48	1.462e-10	2.71111e-08	In_trans_UpRegulated	Pt6 X7 UnRx:E vs. UnRx:B
ENSG00000156467	UQCRB	-0.76	1.74557e-10	3.1599e-08	In_cis_Decrease_DownRegulated	Pt6 X7 UnRx:E vs. UnRx:B
ENSG00000167257	RNF214	1.49	2.32497e-10	4.11087e-08	In_cis_Increase_UpRegulated	Pt6 X7 UnRx:E vs. UnRx:B
ENSG00000196655	TRAPPC4	1.1	2.76453e-10	4.77698e-08	In_cis_Increase_UpRegulated	Pt6 X7 UnRx:E vs. UnRx:B
ENSG00000081277	PKP1	-1.24	2.87857e-10	4.8635e-08	In_trans_DownRegulated	Pt6 X7 UnRx:E vs. UnRx:B
ENSG00000187735	TCEA1	-0.88	3.81136e-10	6.29951e-08	In_cis_Decrease_DownRegulated	Pt6 X7 UnRx:E vs. UnRx:B
ENSG00000160613	PCSK7	1.32	3.94802e-10	6.33326e-08	In_cis_Increase_UpRegulated	Pt6 X7 UnRx:E vs. UnRx:B
ENSG00000120885	CLU	-1.27	3.99838e-10	6.33326e-08	In_trans_DownRegulated	Pt6 X7 UnRx:E vs. UnRx:B
ENSG00000125730	C3	1.38	4.64254e-10	7.20351e-08	In_trans_UpRegulated	Pt6 X7 UnRx:E vs. UnRx:B
ENSG00000278828	HIST1H3H	-1.34	5.1794e-10	7.8758e-08	In_trans_DownRegulated	Pt6 X7 UnRx:E vs. UnRx:B
ENSG00000145247	OCIAD2	0.83	6.23899e-10	9.30099e-08	In_cis_Increase_UpRegulated	Pt6 X7 UnRx:E vs. UnRx:B
ENSG00000151632	AKR1C2	-1.51	7.77363e-10	1.13659e-07	In_trans_DownRegulated	Pt6 X7 UnRx:E vs. UnRx:B
ENSG00000164309	CMYA5	-1.24	7.97393e-10	1.14388e-07	In_trans_DownRegulated	Pt6 X7 UnRx:E vs. UnRx:B
ENSG00000135929	CYP27A1	-1.17	1.15494e-09	1.62611e-07	In_trans_DownRegulated	Pt6 X7 UnRx:E vs. UnRx:B
ENSG00000085719	CPNE3	-0.89	1.36441e-09	1.88611e-07	In_cis_Decrease_DownRegulated	Pt6 X7 UnRx:E vs. UnRx:B
ENSG00000164106	SCRG1	-1.13	1.39068e-09	1.88809e-07	In_trans_DownRegulated	Pt6 X7 UnRx:E vs. UnRx:B
ENSG00000110492	MDK	-0.88	1.55703e-09	2.07687e-07	In_trans_DownRegulated	Pt6 X7 UnRx:E vs. UnRx:B
ENSG00000178372	CALML5	1.31	1.61799e-09	2.12096e-07	In_trans_UpRegulated	Pt6 X7 UnRx:E vs. UnRx:B
ENSG00000137563	GGH	-1	1.6726e-09	2.15539e-07	In_cis_Decrease_DownRegulated	Pt6 X7 UnRx:E vs. UnRx:B
ENSG00000104324	CPQ	-1.17	2.4021e-09	3.04386e-07	In_cis_Decrease_DownRegulated	Pt6 X7 UnRx:E vs. UnRx:B
ENSG00000175895	PLEKHF2	-1.2	3.4195e-09	4.26204e-07	In_cis_Decrease_DownRegulated	Pt6 X7 UnRx:E vs. UnRx:B
ENSG00000105290	APLP1	-1.04	3.70376e-09	4.49983e-07	In_trans_DownRegulated	Pt6 X7 UnRx:E vs. UnRx:B
ENSG00000012223	LTF	1.74	3.72865e-09	4.49983e-07	In_trans_UpRegulated	Pt6 X7 UnRx:E vs. UnRx:B
ENSG00000174307	PHLDA3	-1.36	3.92735e-09	4.66557e-07	In_trans_DownRegulated	Pt6 X7 UnRx:E vs. UnRx:B
ENSG00000155099	PIP4P2	-1.22	4.15375e-09	4.85861e-07	In_cis_Decrease_DownRegulated	Pt6 X7 UnRx:E vs. UnRx:B
ENSG00000115919	KYNU	-1.28	5.60854e-09	6.46087e-07	In_trans_DownRegulated	Pt6 X7 UnRx:E vs. UnRx:B
ENSG00000175084	DES	-1.21	6.3301e-09	7.18324e-07	In_trans_DownRegulated	Pt6 X7 UnRx:E vs. UnRx:B
ENSG00000143546	S100A8	-1.45	6.57106e-09	7.34703e-07	In_trans_DownRegulated	Pt6 X7 UnRx:E vs. UnRx:B
ENSG00000096696	DSP	0.88	7.02528e-09	7.74105e-07	In_cis_Increase_UpRegulated	Pt6 X7 UnRx:E vs. UnRx:B
ENSG00000124664	SPDEF	1.37	7.48323e-09	8.11449e-07	In_trans_UpRegulated	Pt6 X7 UnRx:E vs. UnRx:B
ENSG00000198576	ARC	-1.32	7.78092e-09	8.11449e-07	In_cis_Decrease_DownRegulated	Pt6 X7 UnRx:E vs. UnRx:B
ENSG00000141696	P3H4	-1.14	7.88867e-09	8.11449e-07	In_trans_DownRegulated	Pt6 X7 UnRx:E vs. UnRx:B
ENSG00000105254	TBCB	-0.76	7.89783e-09	8.11449e-07	In_trans_DownRegulated	Pt6 X7 UnRx:E vs. UnRx:B
ENSG00000137547	MRPL15	-0.73	8.67823e-09	8.79742e-07	In_cis_Decrease_DownRegulated	Pt6 X7 UnRx:E vs. UnRx:B
ENSG00000134827	TCN1	-1.39	9.30755e-09	9.31123e-07	In_trans_DownRegulated	Pt6 X7 UnRx:E vs. UnRx:B
ENSG00000057657	PRDM1	-1.12	1.00893e-08	9.96221e-07	In_trans_DownRegulated	Pt6 X7 UnRx:E vs. UnRx:B
ENSG00000221869	CEBPD	-1.03	1.22015e-08	1.18934e-06	In_cis_Decrease_DownRegulated	Pt6 X7 UnRx:E vs. UnRx:B
ENSG00000156587	UBE2L6	-1.18	1.23973e-08	1.19313e-06	In_trans_DownRegulated	Pt6 X7 UnRx:E vs. UnRx:B
ENSG00000211445	GPX3	-1.07	1.48587e-08	1.38956e-06	In_trans_DownRegulated	Pt6 X7 UnRx:E vs. UnRx:B
ENSG00000162078	ZG16B	1.51	1.49072e-08	1.38956e-06	In_trans_UpRegulated	Pt6 X7 UnRx:E vs. UnRx:B
ENSG00000023287	RB1CC1	-0.85	1.49867e-08	1.38956e-06	In_cis_Decrease_DownRegulated	Pt6 X7 UnRx:E vs. UnRx:B
ENSG00000109099	PMP22	-1.24	1.56814e-08	1.43646e-06	In_trans_DownRegulated	Pt6 X7 UnRx:E vs. UnRx:B
ENSG00000137203	TFAP2A	1.18	1.65981e-08	1.50232e-06	In_cis_Increase_UpRegulated	Pt6 X7 UnRx:E vs. UnRx:B
ENSG00000068366	ACSL4	-1.11	1.72143e-08	1.53977e-06	In_trans_DownRegulated	Pt6 X7 UnRx:E vs. UnRx:B
ENSG00000104518	GSDMD	-0.99	2.06579e-08	1.8263e-06	In_cis_Decrease_DownRegulated	Pt6 X7 UnRx:E vs. UnRx:B
ENSG00000137210	TMEM14B	0.82	2.10092e-08	1.83601e-06	In_cis_Increase_UpRegulated	Pt6 X7 UnRx:E vs. UnRx:B
ENSG00000119508	NR4A3	-1.03	2.77113e-08	2.38523e-06	In_trans_DownRegulated	Pt6 X7 UnRx:E vs. UnRx:B
ENSG00000129951	PLPPR3	1.3	2.79213e-08	2.38523e-06	In_trans_UpRegulated	Pt6 X7 UnRx:E vs. UnRx:B
ENSG00000160932	LY6E	-0.66	2.96162e-08	2.50191e-06	In_cis_Decrease_DownRegulated	Pt6 X7 UnRx:E vs. UnRx:B
ENSG00000160886	LY6K	-0.69	3.89308e-08	3.25265e-06	In_cis_Decrease_DownRegulated	Pt6 X7 UnRx:E vs. UnRx:B
ENSG00000147697	GSDMC	-1.04	6.58317e-08	5.44042e-06	In_cis_Decrease_DownRegulated	Pt6 X7 UnRx:E vs. UnRx:B
ENSG00000019582	CD74	-1.14	7.20538e-08	5.89059e-06	In_trans_DownRegulated	Pt6 X7 UnRx:E vs. UnRx:B
ENSG00000130881	LRP3	0.92	7.60935e-08	6.15467e-06	In_cis_Increase_UpRegulated	Pt6 X7 UnRx:E vs. UnRx:B
ENSG00000130203	APOE	-0.83	8.18312e-08	6.53107e-06	In_trans_DownRegulated	Pt6 X7 UnRx:E vs. UnRx:B
ENSG00000115112	TFCP2L1	1.08	8.24651e-08	6.53107e-06	In_trans_UpRegulated	Pt6 X7 UnRx:E vs. UnRx:B
ENSG00000242516	LINC00960	-0.97	8.57851e-08	6.72396e-06	In_trans_DownRegulated	Pt6 X7 UnRx:E vs. UnRx:B
ENSG00000054267	ARID4B	-0.61	9.95523e-08	7.72343e-06	In_trans_DownRegulated	Pt6 X7 UnRx:E vs. UnRx:B
ENSG00000234745	HLA-B	-0.8	1.05862e-07	8.12325e-06	In_trans_DownRegulated	Pt6 X7 UnRx:E vs. UnRx:B
ENSG00000156471	PTDSS1	-1	1.06843e-07	8.12325e-06	In_cis_Decrease_DownRegulated	Pt6 X7 UnRx:E vs. UnRx:B
ENSG00000168092	PAFAH1B2	0.95	1.1802e-07	8.88419e-06	In_cis_Increase_UpRegulated	Pt6 X7 UnRx:E vs. UnRx:B
ENSG00000253276	CCDC71L	-1.08	1.21427e-07	9.05104e-06	In_trans_DownRegulated	Pt6 X7 UnRx:E vs. UnRx:B
ENSG00000137965	IFI44	-1.11	1.26616e-07	9.34621e-06	In_trans_DownRegulated	Pt6 X7 UnRx:E vs. UnRx:B
ENSG00000118402	ELOVL4	-1.12	1.29694e-07	9.4814e-06	In_trans_DownRegulated	Pt6 X7 UnRx:E vs. UnRx:B
ENSG00000133101	CCNA1	-1.2	1.48226e-07	1.0733e-05	In_trans_DownRegulated	Pt6 X7 UnRx:E vs. UnRx:B
ENSG00000105171	POP4	0.92	1.70802e-07	1.2251e-05	In_cis_Increase_UpRegulated	Pt6 X7 UnRx:E vs. UnRx:B
ENSG00000164951	PDP1	-1.12	1.74821e-07	1.24221e-05	In_cis_Decrease_DownRegulated	Pt6 X7 UnRx:E vs. UnRx:B
ENSG00000133739	LRRCC1	-0.86	1.86692e-07	1.31428e-05	In_cis_Decrease_DownRegulated	Pt6 X7 UnRx:E vs. UnRx:B
ENSG00000104312	RIPK2	-0.9	1.97161e-07	1.37524e-05	In_cis_Decrease_DownRegulated	Pt6 X7 UnRx:E vs. UnRx:B
ENSG00000242265	PEG10	-1.12	2.16753e-07	1.49816e-05	In_trans_DownRegulated	Pt6 X7 UnRx:E vs. UnRx:B
ENSG00000104325	DECR1	-0.85	2.40498e-07	1.6473e-05	In_cis_Decrease_DownRegulated	Pt6 X7 UnRx:E vs. UnRx:B
ENSG00000150779	TIMM8B	0.76	2.76516e-07	1.8771e-05	In_cis_Increase_UpRegulated	Pt6 X7 UnRx:E vs. UnRx:B
ENSG00000036054	TBC1D23	1	2.97925e-07	2.00453e-05	In_cis_Increase_UpRegulated	Pt6 X7 UnRx:E vs. UnRx:B
ENSG00000114021	NIT2	0.7	3.29771e-07	2.19934e-05	In_cis_Increase_UpRegulated	Pt6 X7 UnRx:E vs. UnRx:B
ENSG00000261189	AL031058.1	1.06	3.72576e-07	2.46321e-05	unmapped	Pt6 X7 UnRx:E vs. UnRx:B
ENSG00000225921	NOL7	0.7	5.04638e-07	3.30756e-05	In_cis_Increase_UpRegulated	Pt6 X7 UnRx:E vs. UnRx:B
ENSG00000115468	EFHD1	0.91	5.7515e-07	3.73749e-05	In_trans_UpRegulated	Pt6 X7 UnRx:E vs. UnRx:B
ENSG00000172201	ID4	-0.84	5.93301e-07	3.81345e-05	In_trans_DownRegulated	Pt6 X7 UnRx:E vs. UnRx:B
ENSG00000152583	SPARCL1	-1.32	5.9687e-07	3.81345e-05	In_trans_DownRegulated	Pt6 X7 UnRx:E vs. UnRx:B
ENSG00000149547	EI24	0.55	6.2892e-07	3.97691e-05	In_cis_Increase_UpRegulated	Pt6 X7 UnRx:E vs. UnRx:B
ENSG00000127990	SGCE	-0.86	6.32916e-07	3.97691e-05	In_trans_DownRegulated	Pt6 X7 UnRx:E vs. UnRx:B
ENSG00000124299	PEPD	1	6.64755e-07	4.14273e-05	In_cis_Increase_UpRegulated	Pt6 X7 UnRx:E vs. UnRx:B
ENSG00000104413	ESRP1	-0.86	7.19849e-07	4.4496e-05	In_cis_Decrease_DownRegulated	Pt6 X7 UnRx:E vs. UnRx:B
ENSG00000118257	NRP2	-1.07	7.76527e-07	4.76124e-05	In_trans_DownRegulated	Pt6 X7 UnRx:E vs. UnRx:B
ENSG00000164758	MED30	-0.84	8.03887e-07	4.88073e-05	In_cis_Decrease_DownRegulated	Pt6 X7 UnRx:E vs. UnRx:B
ENSG00000087253	LPCAT2	-0.93	8.08854e-07	4.88073e-05	In_trans_DownRegulated	Pt6 X7 UnRx:E vs. UnRx:B
ENSG00000120992	LYPLA1	-0.74	8.52312e-07	5.10247e-05	In_cis_Decrease_DownRegulated	Pt6 X7 UnRx:E vs. UnRx:B
ENSG00000157765	SLC34A2	1.14	8.64863e-07	5.13633e-05	In_trans_UpRegulated	Pt6 X7 UnRx:E vs. UnRx:B
ENSG00000162885	B3GALNT2	-0.74	8.7148e-07	5.13633e-05	In_trans_DownRegulated	Pt6 X7 UnRx:E vs. UnRx:B
ENSG00000253729	PRKDC	-0.85	8.97416e-07	5.2485e-05	In_cis_Decrease_DownRegulated	Pt6 X7 UnRx:E vs. UnRx:B
ENSG00000137747	TMPRSS13	0.82	9.557e-07	5.54671e-05	In_cis_Increase_UpRegulated	Pt6 X7 UnRx:E vs. UnRx:B
ENSG00000145979	TBC1D7	0.93	1.01044e-06	5.80111e-05	In_cis_Increase_UpRegulated	Pt6 X7 UnRx:E vs. UnRx:B
ENSG00000050393	MCUR1	0.72	1.01479e-06	5.80111e-05	In_cis_Increase_UpRegulated	Pt6 X7 UnRx:E vs. UnRx:B
ENSG00000110063	DCPS	0.81	1.02495e-06	5.81543e-05	In_cis_Increase_UpRegulated	Pt6 X7 UnRx:E vs. UnRx:B
ENSG00000175315	CST6	-1.11	1.03297e-06	5.81753e-05	In_trans_DownRegulated	Pt6 X7 UnRx:E vs. UnRx:B
ENSG00000141682	PMAIP1	-0.88	1.06322e-06	5.94389e-05	In_trans_DownRegulated	Pt6 X7 UnRx:E vs. UnRx:B
ENSG00000184220	CMSS1	0.95	1.37325e-06	7.53493e-05	In_cis_Increase_UpRegulated	Pt6 X7 UnRx:E vs. UnRx:B
ENSG00000153046	CDYL	0.95	1.37553e-06	7.53493e-05	In_cis_Increase_UpRegulated	Pt6 X7 UnRx:E vs. UnRx:B
ENSG00000188486	H2AFX	0.97	1.37756e-06	7.53493e-05	In_cis_Increase_UpRegulated	Pt6 X7 UnRx:E vs. UnRx:B
ENSG00000111843	TMEM14C	0.69	1.42128e-06	7.71858e-05	In_cis_Increase_UpRegulated	Pt6 X7 UnRx:E vs. UnRx:B
ENSG00000134757	DSG3	-0.73	1.5295e-06	8.24735e-05	In_trans_DownRegulated	Pt6 X7 UnRx:E vs. UnRx:B
ENSG00000105185	PDCD5	0.55	1.73847e-06	9.30816e-05	In_cis_Increase_UpRegulated	Pt6 X7 UnRx:E vs. UnRx:B
ENSG00000162998	FRZB	-0.93	1.76453e-06	9.38162e-05	In_trans_DownRegulated	Pt6 X7 UnRx:E vs. UnRx:B
ENSG00000184588	PDE4B	-0.82	1.94593e-06	0.000102742	In_trans_DownRegulated	Pt6 X7 UnRx:E vs. UnRx:B
ENSG00000141543	EIF4A3	-0.69	2.11636e-06	0.000110809	In_trans_DownRegulated	Pt6 X7 UnRx:E vs. UnRx:B
ENSG00000106211	HSPB1	-0.91	2.12787e-06	0.000110809	In_trans_DownRegulated	Pt6 X7 UnRx:E vs. UnRx:B
ENSG00000115457	IGFBP2	-1.04	2.18465e-06	0.000112992	In_trans_DownRegulated	Pt6 X7 UnRx:E vs. UnRx:B
ENSG00000105974	CAV1	-1.1	2.22656e-06	0.000114382	In_trans_DownRegulated	Pt6 X7 UnRx:E vs. UnRx:B
ENSG00000204257	HLA-DMA	-0.99	2.24486e-06	0.000114548	In_trans_DownRegulated	Pt6 X7 UnRx:E vs. UnRx:B
ENSG00000198420	TCAF1	-0.87	2.37559e-06	0.00012041	In_trans_DownRegulated	Pt6 X7 UnRx:E vs. UnRx:B
ENSG00000124275	MTRR	-0.93	2.428e-06	0.000122252	In_trans_DownRegulated	Pt6 X7 UnRx:E vs. UnRx:B
ENSG00000187479	C11orf96	-1.2	2.61815e-06	0.000130959	In_trans_DownRegulated	Pt6 X7 UnRx:E vs. UnRx:B
ENSG00000143320	CRABP2	-0.61	2.72622e-06	0.000135474	In_trans_DownRegulated	Pt6 X7 UnRx:E vs. UnRx:B
ENSG00000124783	SSR1	0.77	2.85801e-06	0.000141101	In_cis_Increase_UpRegulated	Pt6 X7 UnRx:E vs. UnRx:B
ENSG00000131941	RHPN2	1.05	2.93842e-06	0.000144134	In_cis_Increase_UpRegulated	Pt6 X7 UnRx:E vs. UnRx:B
ENSG00000174173	TRMT10C	0.85	3.31421e-06	0.000161525	In_cis_Increase_UpRegulated	Pt6 X7 UnRx:E vs. UnRx:B
ENSG00000189171	S100A13	-0.62	3.60198e-06	0.000174432	In_trans_DownRegulated	Pt6 X7 UnRx:E vs. UnRx:B
ENSG00000163660	CCNL1	-0.65	3.87457e-06	0.000186445	In_trans_DownRegulated	Pt6 X7 UnRx:E vs. UnRx:B
ENSG00000136732	GYPC	-0.85	4.22059e-06	0.000201818	In_trans_DownRegulated	Pt6 X7 UnRx:E vs. UnRx:B
ENSG00000160948	VPS28	-0.52	4.42834e-06	0.00020919	In_cis_Decrease_DownRegulated	Pt6 X7 UnRx:E vs. UnRx:B
ENSG00000047249	ATP6V1H	-0.82	4.42978e-06	0.00020919	In_cis_Decrease_DownRegulated	Pt6 X7 UnRx:E vs. UnRx:B
ENSG00000142186	SCYL1	0.64	4.5958e-06	0.00021569	In_trans_UpRegulated	Pt6 X7 UnRx:E vs. UnRx:B
ENSG00000095139	ARCN1	0.81	4.86401e-06	0.000226311	In_cis_Increase_UpRegulated	Pt6 X7 UnRx:E vs. UnRx:B
ENSG00000184292	TACSTD2	-0.64	4.88162e-06	0.000226311	In_trans_DownRegulated	Pt6 X7 UnRx:E vs. UnRx:B
ENSG00000169398	PTK2	-0.74	5.07723e-06	0.000233953	In_cis_Decrease_DownRegulated	Pt6 X7 UnRx:E vs. UnRx:B
ENSG00000068079	IFI35	-1.01	5.17618e-06	0.000237075	In_trans_DownRegulated	Pt6 X7 UnRx:E vs. UnRx:B
ENSG00000153317	ASAP1	-0.87	5.25395e-06	0.000239196	In_cis_Decrease_DownRegulated	Pt6 X7 UnRx:E vs. UnRx:B
ENSG00000108679	LGALS3BP	-0.94	5.46883e-06	0.000247497	In_trans_DownRegulated	Pt6 X7 UnRx:E vs. UnRx:B
ENSG00000135363	LMO2	-0.99	5.54182e-06	0.000249316	In_trans_DownRegulated	Pt6 X7 UnRx:E vs. UnRx:B
ENSG00000004961	HCCS	0.73	5.96867e-06	0.000266518	In_trans_UpRegulated	Pt6 X7 UnRx:E vs. UnRx:B
ENSG00000150787	PTS	0.7	5.99429e-06	0.000266518	In_cis_Increase_UpRegulated	Pt6 X7 UnRx:E vs. UnRx:B
ENSG00000253738	OTUD6B-AS1	-0.86	6.27762e-06	0.00027592	In_cis_Decrease_DownRegulated	Pt6 X7 UnRx:E vs. UnRx:B
ENSG00000168528	SERINC2	0.77	6.27832e-06	0.00027592	In_trans_UpRegulated	Pt6 X7 UnRx:E vs. UnRx:B
ENSG00000163661	PTX3	-1.09	6.44317e-06	0.000281537	In_trans_DownRegulated	Pt6 X7 UnRx:E vs. UnRx:B
ENSG00000104320	NBN	-0.82	6.91766e-06	0.000298835	In_cis_Decrease_DownRegulated	Pt6 X7 UnRx:E vs. UnRx:B
ENSG00000204525	HLA-C	-0.57	7.26083e-06	0.000310683	In_trans_DownRegulated	Pt6 X7 UnRx:E vs. UnRx:B
ENSG00000265808	SEC22B	-0.75	7.27365e-06	0.000310683	In_trans_DownRegulated	Pt6 X7 UnRx:E vs. UnRx:B
ENSG00000197696	NMB	1.15	7.72103e-06	0.00032795	In_trans_UpRegulated	Pt6 X7 UnRx:E vs. UnRx:B
ENSG00000135916	ITM2C	-0.76	8.79658e-06	0.000371558	In_trans_DownRegulated	Pt6 X7 UnRx:E vs. UnRx:B
ENSG00000180530	NRIP1	-0.85	9.13733e-06	0.000383819	In_trans_DownRegulated	Pt6 X7 UnRx:E vs. UnRx:B
ENSG00000137699	TRIM29	0.82	9.32572e-06	0.000389579	In_cis_Increase_UpRegulated	Pt6 X7 UnRx:E vs. UnRx:B
ENSG00000143653	SCCPDH	-0.81	1.00896e-05	0.000419188	In_trans_DownRegulated	Pt6 X7 UnRx:E vs. UnRx:B
ENSG00000119630	PGF	1.3	1.04601e-05	0.00043222	In_trans_UpRegulated	Pt6 X7 UnRx:E vs. UnRx:B
ENSG00000176731	C8orf59	-0.51	1.05346e-05	0.000432943	In_cis_Decrease_DownRegulated	Pt6 X7 UnRx:E vs. UnRx:B
ENSG00000131943	C19orf12	0.78	1.08808e-05	0.000442961	In_cis_Increase_UpRegulated	Pt6 X7 UnRx:E vs. UnRx:B
ENSG00000105176	URI1	0.56	1.08949e-05	0.000442961	In_cis_Increase_UpRegulated	Pt6 X7 UnRx:E vs. UnRx:B
ENSG00000273338	AC103591.3	-0.79	1.12005e-05	0.000452964	unmapped	Pt6 X7 UnRx:E vs. UnRx:B
ENSG00000173559	NABP1	-0.8	1.24545e-05	0.000499035	In_trans_DownRegulated	Pt6 X7 UnRx:E vs. UnRx:B
ENSG00000058668	ATP2B4	-0.83	1.2471e-05	0.000499035	In_trans_DownRegulated	Pt6 X7 UnRx:E vs. UnRx:B
ENSG00000149243	KLHL35	0.78	1.29796e-05	0.00051667	In_trans_UpRegulated	Pt6 X7 UnRx:E vs. UnRx:B
ENSG00000118058	KMT2A	0.83	1.35022e-05	0.000534672	In_cis_Increase_UpRegulated	Pt6 X7 UnRx:E vs. UnRx:B
ENSG00000204287	HLA-DRA	-1.01	1.54916e-05	0.000607128	In_trans_DownRegulated	Pt6 X7 UnRx:E vs. UnRx:B
ENSG00000129292	PHF20L1	-0.64	1.57243e-05	0.000613086	In_cis_Decrease_DownRegulated	Pt6 X7 UnRx:E vs. UnRx:B
ENSG00000109846	CRYAB	1.04	1.69267e-05	0.000656602	In_cis_Increase_UpRegulated	Pt6 X7 UnRx:E vs. UnRx:B
ENSG00000127947	PTPN12	-0.7	1.73558e-05	0.000669826	In_trans_DownRegulated	Pt6 X7 UnRx:E vs. UnRx:B
ENSG00000143819	EPHX1	-0.63	1.75726e-05	0.000674769	In_trans_DownRegulated	Pt6 X7 UnRx:E vs. UnRx:B
ENSG00000104375	STK3	-0.77	1.77946e-05	0.00067986	In_cis_Decrease_DownRegulated	Pt6 X7 UnRx:E vs. UnRx:B
ENSG00000124802	EEF1E1	0.77	1.82559e-05	0.000693997	In_cis_Increase_UpRegulated	Pt6 X7 UnRx:E vs. UnRx:B
ENSG00000197555	SIPA1L1	-0.8	1.83884e-05	0.000695559	In_trans_DownRegulated	Pt6 X7 UnRx:E vs. UnRx:B
ENSG00000125652	ALKBH7	0.58	1.84845e-05	0.000695732	In_trans_UpRegulated	Pt6 X7 UnRx:E vs. UnRx:B
ENSG00000165474	GJB2	-1.03	1.9889e-05	0.000744905	In_trans_DownRegulated	Pt6 X7 UnRx:E vs. UnRx:B
ENSG00000198168	SVIP	0.73	2.29969e-05	0.00085348	In_trans_UpRegulated	Pt6 X7 UnRx:E vs. UnRx:B
ENSG00000122641	INHBA	1.62	2.30124e-05	0.00085348	In_trans_UpRegulated	Pt6 X7 UnRx:E vs. UnRx:B
ENSG00000146278	PNRC1	-0.61	2.37147e-05	0.000873262	In_trans_DownRegulated	Pt6 X7 UnRx:E vs. UnRx:B
ENSG00000104447	TRPS1	-0.62	2.37755e-05	0.000873262	In_cis_Decrease_DownRegulated	Pt6 X7 UnRx:E vs. UnRx:B
ENSG00000104497	SNX16	-0.77	2.40698e-05	0.00087982	In_cis_Decrease_DownRegulated	Pt6 X7 UnRx:E vs. UnRx:B
ENSG00000108984	MAP2K6	-0.81	2.44133e-05	0.000888105	In_trans_DownRegulated	Pt6 X7 UnRx:E vs. UnRx:B
ENSG00000110344	UBE4A	0.84	2.46194e-05	0.000889519	In_cis_Increase_UpRegulated	Pt6 X7 UnRx:E vs. UnRx:B
ENSG00000156299	TIAM1	-0.81	2.46861e-05	0.000889519	In_trans_DownRegulated	Pt6 X7 UnRx:E vs. UnRx:B
ENSG00000138685	FGF2	-0.87	2.53532e-05	0.000909246	In_trans_DownRegulated	Pt6 X7 UnRx:E vs. UnRx:B
ENSG00000154144	TBRG1	0.85	2.58604e-05	0.000923081	In_cis_Increase_UpRegulated	Pt6 X7 UnRx:E vs. UnRx:B
ENSG00000128510	CPA4	-0.9	2.66812e-05	0.000947929	In_trans_DownRegulated	Pt6 X7 UnRx:E vs. UnRx:B
ENSG00000137959	IFI44L	-1.06	2.69809e-05	0.00095412	In_trans_DownRegulated	Pt6 X7 UnRx:E vs. UnRx:B
ENSG00000137801	THBS1	1.67	2.71419e-05	0.00095537	In_trans_UpRegulated	Pt6 X7 UnRx:E vs. UnRx:B
ENSG00000151502	VPS26B	0.67	2.73954e-05	0.00095985	In_cis_Increase_UpRegulated	Pt6 X7 UnRx:E vs. UnRx:B
ENSG00000144959	NCEH1	0.92	2.85754e-05	0.000996601	In_trans_UpRegulated	Pt6 X7 UnRx:E vs. UnRx:B
ENSG00000197872	FAM49A	-0.76	2.8959e-05	0.00100537	In_trans_DownRegulated	Pt6 X7 UnRx:E vs. UnRx:B
ENSG00000124787	RPP40	0.85	3.0393e-05	0.00105035	In_cis_Increase_UpRegulated	Pt6 X7 UnRx:E vs. UnRx:B
ENSG00000114547	ROPN1B	-0.72	3.19482e-05	0.00109911	In_trans_DownRegulated	Pt6 X7 UnRx:E vs. UnRx:B
ENSG00000135374	ELF5	-0.72	3.29294e-05	0.00112363	In_trans_DownRegulated	Pt6 X7 UnRx:E vs. UnRx:B
ENSG00000132294	EFR3A	-0.76	3.29566e-05	0.00112363	In_cis_Decrease_DownRegulated	Pt6 X7 UnRx:E vs. UnRx:B
ENSG00000196503	ARL9	-0.76	3.31525e-05	0.00112526	In_trans_DownRegulated	Pt6 X7 UnRx:E vs. UnRx:B
ENSG00000143013	LMO4	0.75	3.38153e-05	0.00114266	In_trans_UpRegulated	Pt6 X7 UnRx:E vs. UnRx:B
ENSG00000117228	GBP1	-0.91	3.40518e-05	0.00114556	In_trans_DownRegulated	Pt6 X7 UnRx:E vs. UnRx:B
ENSG00000154174	TOMM70	0.81	3.47386e-05	0.00116351	In_cis_Increase_UpRegulated	Pt6 X7 UnRx:E vs. UnRx:B
ENSG00000058085	LAMC2	-0.86	3.59947e-05	0.00119505	In_trans_DownRegulated	Pt6 X7 UnRx:E vs. UnRx:B
ENSG00000135272	MDFIC	-0.77	3.65323e-05	0.00120763	In_trans_DownRegulated	Pt6 X7 UnRx:E vs. UnRx:B
ENSG00000101439	CST3	-0.64	3.80704e-05	0.00125303	In_trans_DownRegulated	Pt6 X7 UnRx:E vs. UnRx:B
ENSG00000109917	ZPR1	0.67	4.03723e-05	0.00132306	In_cis_Increase_UpRegulated	Pt6 X7 UnRx:E vs. UnRx:B
ENSG00000163754	GYG1	-0.66	4.08838e-05	0.00133179	In_trans_DownRegulated	Pt6 X7 UnRx:E vs. UnRx:B
ENSG00000166289	PLEKHF1	0.67	4.09888e-05	0.00133179	In_cis_Increase_UpRegulated	Pt6 X7 UnRx:E vs. UnRx:B
ENSG00000151882	CCL28	1.01	4.2052e-05	0.00136052	In_trans_UpRegulated	Pt6 X7 UnRx:E vs. UnRx:B
ENSG00000197279	ZNF165	-0.9	4.31667e-05	0.00139066	In_trans_DownRegulated	Pt6 X7 UnRx:E vs. UnRx:B
ENSG00000155744	FAM126B	-0.75	4.37307e-05	0.00140289	In_trans_DownRegulated	Pt6 X7 UnRx:E vs. UnRx:B
ENSG00000162174	ASRGL1	0.76	4.40004e-05	0.00140561	In_trans_UpRegulated	Pt6 X7 UnRx:E vs. UnRx:B
ENSG00000107159	CA9	1.03	4.4238e-05	0.00140729	In_trans_UpRegulated	Pt6 X7 UnRx:E vs. UnRx:B
ENSG00000143416	SELENBP1	-0.72	4.60953e-05	0.00146026	In_trans_DownRegulated	Pt6 X7 UnRx:E vs. UnRx:B
ENSG00000157601	MX1	-0.96	4.63801e-05	0.00146319	In_trans_DownRegulated	Pt6 X7 UnRx:E vs. UnRx:B
ENSG00000214456	PLIN5	-0.82	4.74137e-05	0.00148961	In_trans_DownRegulated	Pt6 X7 UnRx:E vs. UnRx:B
ENSG00000206075	SERPINB5	-0.64	4.992e-05	0.0015555	In_trans_DownRegulated	Pt6 X7 UnRx:E vs. UnRx:B
ENSG00000034677	RNF19A	-0.59	5.13126e-05	0.00159237	In_cis_Decrease_DownRegulated	Pt6 X7 UnRx:E vs. UnRx:B
ENSG00000114541	FRMD4B	-0.81	5.38803e-05	0.00166525	In_trans_DownRegulated	Pt6 X7 UnRx:E vs. UnRx:B
ENSG00000109171	SLAIN2	0.75	5.47126e-05	0.00168288	In_cis_Increase_UpRegulated	Pt6 X7 UnRx:E vs. UnRx:B
ENSG00000109180	OCIAD1	0.57	5.49456e-05	0.00168288	In_cis_Increase_UpRegulated	Pt6 X7 UnRx:E vs. UnRx:B
ENSG00000135052	GOLM1	-0.62	5.51147e-05	0.00168288	In_trans_DownRegulated	Pt6 X7 UnRx:E vs. UnRx:B
ENSG00000257949	TEN1	0.75	5.53882e-05	0.00168446	In_trans_UpRegulated	Pt6 X7 UnRx:E vs. UnRx:B
ENSG00000141424	SLC39A6	-0.57	5.56506e-05	0.0016857	In_trans_DownRegulated	Pt6 X7 UnRx:E vs. UnRx:B
ENSG00000106078	COBL	0.85	5.59748e-05	0.00168647	In_trans_UpRegulated	Pt6 X7 UnRx:E vs. UnRx:B
ENSG00000157020	SEC13	0.5	5.61194e-05	0.00168647	In_trans_UpRegulated	Pt6 X7 UnRx:E vs. UnRx:B
ENSG00000072401	UBE2D1	-0.74	5.69181e-05	0.00170373	In_trans_DownRegulated	Pt6 X7 UnRx:E vs. UnRx:B
ENSG00000165006	UBAP1	-0.73	5.72666e-05	0.00170744	In_trans_DownRegulated	Pt6 X7 UnRx:E vs. UnRx:B
ENSG00000152413	HOMER1	-0.74	5.83257e-05	0.00173223	In_trans_DownRegulated	Pt6 X7 UnRx:E vs. UnRx:B
ENSG00000131196	NFATC1	-0.73	6.05141e-05	0.00179023	unmapped	Pt6 X7 UnRx:E vs. UnRx:B
ENSG00000163220	S100A9	-0.97	6.37738e-05	0.00187935	In_trans_DownRegulated	Pt6 X7 UnRx:E vs. UnRx:B
ENSG00000125648	SLC25A23	0.74	6.87299e-05	0.00201758	In_trans_UpRegulated	Pt6 X7 UnRx:E vs. UnRx:B
ENSG00000111845	PAK1IP1	0.77	6.94058e-05	0.00202959	In_cis_Increase_UpRegulated	Pt6 X7 UnRx:E vs. UnRx:B
ENSG00000081154	PCNP	0.57	7.36507e-05	0.00214547	In_cis_Increase_UpRegulated	Pt6 X7 UnRx:E vs. UnRx:B
ENSG00000274215	AC106028.4	-0.85	7.4785e-05	0.00216047	unmapped	Pt6 X7 UnRx:E vs. UnRx:B
ENSG00000084764	MAPRE3	-0.71	7.48041e-05	0.00216047	In_trans_DownRegulated	Pt6 X7 UnRx:E vs. UnRx:B
ENSG00000110074	FOXRED1	0.76	7.50184e-05	0.00216047	In_cis_Increase_UpRegulated	Pt6 X7 UnRx:E vs. UnRx:B
ENSG00000104490	NCALD	-0.77	7.71685e-05	0.00221401	In_cis_Decrease_DownRegulated	Pt6 X7 UnRx:E vs. UnRx:B
ENSG00000154553	PDLIM3	-0.83	7.77506e-05	0.00222232	In_trans_DownRegulated	Pt6 X7 UnRx:E vs. UnRx:B
ENSG00000189306	RRP7A	-0.54	7.86566e-05	0.0022398	In_trans_DownRegulated	Pt6 X7 UnRx:E vs. UnRx:B
ENSG00000176171	BNIP3	0.76	8.09765e-05	0.00229368	In_trans_UpRegulated	Pt6 X7 UnRx:E vs. UnRx:B
ENSG00000172818	OVOL1	-0.77	8.11522e-05	0.00229368	In_trans_DownRegulated	Pt6 X7 UnRx:E vs. UnRx:B
ENSG00000128564	VGF	-0.8	8.16631e-05	0.00229957	In_trans_DownRegulated	Pt6 X7 UnRx:E vs. UnRx:B
ENSG00000151729	SLC25A4	0.93	8.67328e-05	0.00243332	In_trans_UpRegulated	Pt6 X7 UnRx:E vs. UnRx:B
ENSG00000025039	RRAGD	0.78	8.80577e-05	0.00246035	In_trans_UpRegulated	Pt6 X7 UnRx:E vs. UnRx:B
ENSG00000155090	KLF10	-0.63	8.83433e-05	0.00246035	In_cis_Decrease_DownRegulated	Pt6 X7 UnRx:E vs. UnRx:B
ENSG00000240857	RDH14	-0.65	9.92745e-05	0.00274467	In_trans_DownRegulated	Pt6 X7 UnRx:E vs. UnRx:B
ENSG00000171223	JUNB	-0.59	0.000102114	0.00281294	In_trans_DownRegulated	Pt6 X7 UnRx:E vs. UnRx:B
ENSG00000158050	DUSP2	-0.82	0.000103552	0.00284227	In_trans_DownRegulated	Pt6 X7 UnRx:E vs. UnRx:B
ENSG00000159388	BTG2	-0.8	0.000108082	0.00295592	In_trans_DownRegulated	Pt6 X7 UnRx:E vs. UnRx:B
ENSG00000127603	MACF1	-0.6	0.000109745	0.00298595	In_trans_DownRegulated	Pt6 X7 UnRx:E vs. UnRx:B
ENSG00000043039	BARX2	0.69	0.000109965	0.00298595	In_cis_Increase_UpRegulated	Pt6 X7 UnRx:E vs. UnRx:B
ENSG00000085662	AKR1B1	-0.68	0.000111145	0.00300725	In_trans_DownRegulated	Pt6 X7 UnRx:E vs. UnRx:B
ENSG00000197858	GPAA1	-0.58	0.000117801	0.0031648	In_cis_Decrease_DownRegulated	Pt6 X7 UnRx:E vs. UnRx:B
ENSG00000159884	CCDC107	0.68	0.00011841	0.00316996	In_trans_UpRegulated	Pt6 X7 UnRx:E vs. UnRx:B
ENSG00000254615	AC027031.2	-0.79	0.00011891	0.00317218	unmapped	Pt6 X7 UnRx:E vs. UnRx:B
ENSG00000076053	RBM7	0.76	0.000120302	0.0031981	In_cis_Increase_UpRegulated	Pt6 X7 UnRx:E vs. UnRx:B
ENSG00000256269	HMBS	0.74	0.000123907	0.00328246	In_cis_Increase_UpRegulated	Pt6 X7 UnRx:E vs. UnRx:B
ENSG00000175567	UCP2	0.71	0.000127448	0.00336453	In_trans_UpRegulated	Pt6 X7 UnRx:E vs. UnRx:B
ENSG00000119411	BSPRY	0.67	0.000130779	0.00343826	In_trans_UpRegulated	Pt6 X7 UnRx:E vs. UnRx:B
ENSG00000226067	LINC00623	-0.72	0.000131145	0.00343826	unmapped	Pt6 X7 UnRx:E vs. UnRx:B
ENSG00000163162	RNF149	-0.61	0.000134189	0.00350123	In_trans_DownRegulated	Pt6 X7 UnRx:E vs. UnRx:B
ENSG00000163739	CXCL1	1.17	0.000134468	0.00350123	In_trans_UpRegulated	Pt6 X7 UnRx:E vs. UnRx:B
ENSG00000260027	HOXB7	-0.71	0.000140213	0.00363836	In_trans_DownRegulated	Pt6 X7 UnRx:E vs. UnRx:B
ENSG00000145919	BOD1	0.54	0.000143819	0.00371924	In_trans_UpRegulated	Pt6 X7 UnRx:E vs. UnRx:B
ENSG00000063854	HAGH	0.52	0.000145157	0.0037411	In_trans_UpRegulated	Pt6 X7 UnRx:E vs. UnRx:B
ENSG00000164904	ALDH7A1	0.61	0.000153258	0.00393655	In_trans_UpRegulated	Pt6 X7 UnRx:E vs. UnRx:B
ENSG00000010404	IDS	-0.68	0.000156152	0.0039974	In_trans_DownRegulated	Pt6 X7 UnRx:E vs. UnRx:B
ENSG00000122299	ZC3H7A	-0.7	0.000158211	0.00403649	In_trans_DownRegulated	Pt6 X7 UnRx:E vs. UnRx:B
ENSG00000150768	DLAT	0.81	0.000161758	0.00411319	In_cis_Increase_UpRegulated	Pt6 X7 UnRx:E vs. UnRx:B
ENSG00000187954	CYHR1	-0.5	0.000165701	0.00419941	In_cis_Decrease_DownRegulated	Pt6 X7 UnRx:E vs. UnRx:B
ENSG00000134769	DTNA	0.81	0.000166886	0.0042154	In_trans_UpRegulated	Pt6 X7 UnRx:E vs. UnRx:B
ENSG00000153879	CEBPG	0.55	0.000167565	0.00421852	In_cis_Increase_UpRegulated	Pt6 X7 UnRx:E vs. UnRx:B
ENSG00000104356	POP1	-0.7	0.000169504	0.00425325	In_cis_Decrease_DownRegulated	Pt6 X7 UnRx:E vs. UnRx:B
ENSG00000162366	PDZK1IP1	0.68	0.000173901	0.00433375	In_trans_UpRegulated	Pt6 X7 UnRx:E vs. UnRx:B
ENSG00000138758	SEPT11	-0.52	0.000174422	0.00433375	In_trans_DownRegulated	Pt6 X7 UnRx:E vs. UnRx:B
ENSG00000166974	MAPRE2	0.8	0.000175427	0.00434452	In_trans_UpRegulated	Pt6 X7 UnRx:E vs. UnRx:B
ENSG00000153896	ZNF599	0.71	0.000176726	0.0043625	In_cis_Increase_UpRegulated	Pt6 X7 UnRx:E vs. UnRx:B
ENSG00000167604	NFKBID	-0.77	0.00018285	0.00449905	In_trans_DownRegulated	Pt6 X7 UnRx:E vs. UnRx:B
ENSG00000261824	LINC00662	0.65	0.000185388	0.0045468	In_trans_UpRegulated	Pt6 X7 UnRx:E vs. UnRx:B
ENSG00000187134	AKR1C1	-0.83	0.000195465	0.00477852	In_trans_DownRegulated	Pt6 X7 UnRx:E vs. UnRx:B
ENSG00000165997	ARL5B	-0.62	0.000196763	0.00479484	In_cis_Increase_DownRegulated	Pt6 X7 UnRx:E vs. UnRx:B
ENSG00000105048	TNNT1	-0.69	0.000197634	0.00480068	In_trans_DownRegulated	Pt6 X7 UnRx:E vs. UnRx:B
ENSG00000187608	ISG15	-0.89	0.000206728	0.00498453	In_trans_DownRegulated	Pt6 X7 UnRx:E vs. UnRx:B
ENSG00000149428	HYOU1	0.77	0.00020717	0.00498453	In_cis_Increase_UpRegulated	Pt6 X7 UnRx:E vs. UnRx:B
ENSG00000060762	MPC1	0.63	0.000208101	0.00499113	In_trans_UpRegulated	Pt6 X7 UnRx:E vs. UnRx:B
ENSG00000105339	DENND3	-0.77	0.000211769	0.00505316	In_cis_Decrease_DownRegulated	Pt6 X7 UnRx:E vs. UnRx:B
ENSG00000162433	AK4	0.82	0.000212016	0.00505316	In_trans_UpRegulated	Pt6 X7 UnRx:E vs. UnRx:B
ENSG00000169379	ARL13B	-0.74	0.000213009	0.00506096	In_trans_DownRegulated	Pt6 X7 UnRx:E vs. UnRx:B
ENSG00000099958	DERL3	0.84	0.000215593	0.0051064	In_trans_UpRegulated	Pt6 X7 UnRx:E vs. UnRx:B
ENSG00000137700	SLC37A4	0.8	0.00021641	0.00510984	In_cis_Increase_UpRegulated	Pt6 X7 UnRx:E vs. UnRx:B
ENSG00000178719	GRINA	-0.53	0.000232412	0.00545379	In_cis_Decrease_DownRegulated	Pt6 X7 UnRx:E vs. UnRx:B
ENSG00000156170	NDUFAF6	-0.66	0.000235146	0.00550098	In_cis_Decrease_DownRegulated	Pt6 X7 UnRx:E vs. UnRx:B
ENSG00000182934	SRPRA	0.52	0.000237782	0.00554558	In_cis_Increase_UpRegulated	Pt6 X7 UnRx:E vs. UnRx:B
ENSG00000196787	HIST1H2AG	-0.76	0.000244014	0.00567352	In_trans_DownRegulated	Pt6 X7 UnRx:E vs. UnRx:B
ENSG00000166710	B2M	-0.52	0.000245598	0.00569294	In_trans_DownRegulated	Pt6 X7 UnRx:E vs. UnRx:B
ENSG00000163703	CRELD1	0.69	0.00025165	0.00581549	In_trans_UpRegulated	Pt6 X7 UnRx:E vs. UnRx:B
ENSG00000165507	DEPP1	-0.83	0.000258148	0.00594757	In_trans_DownRegulated	Pt6 X7 UnRx:E vs. UnRx:B
ENSG00000104331	IMPAD1	-0.63	0.000263271	0.0060249	In_cis_Decrease_DownRegulated	Pt6 X7 UnRx:E vs. UnRx:B
ENSG00000115461	IGFBP5	-1.05	0.000263871	0.0060249	In_trans_DownRegulated	Pt6 X7 UnRx:E vs. UnRx:B
ENSG00000105173	CCNE1	0.71	0.000264058	0.0060249	In_cis_Increase_UpRegulated	Pt6 X7 UnRx:E vs. UnRx:B
ENSG00000260805	AC092803.2	-0.74	0.000266353	0.00604503	unmapped	Pt6 X7 UnRx:E vs. UnRx:B
ENSG00000136943	CTSV	-0.69	0.000277855	0.00626934	In_trans_DownRegulated	Pt6 X7 UnRx:E vs. UnRx:B
ENSG00000165186	PTCHD1	-0.69	0.000277886	0.00626934	In_trans_DownRegulated	Pt6 X7 UnRx:E vs. UnRx:B
ENSG00000120733	KDM3B	-0.69	0.000303581	0.00682878	In_trans_DownRegulated	Pt6 X7 UnRx:E vs. UnRx:B
ENSG00000138814	PPP3CA	-0.66	0.000304915	0.00683855	In_trans_DownRegulated	Pt6 X7 UnRx:E vs. UnRx:B
ENSG00000089091	DZANK1	-0.75	0.000310275	0.00692461	In_trans_DownRegulated	Pt6 X7 UnRx:E vs. UnRx:B
ENSG00000231767	AL136454.1	1.36	0.000311058	0.00692461	unmapped	Pt6 X7 UnRx:E vs. UnRx:B
ENSG00000126803	HSPA2	-0.69	0.000311484	0.00692461	In_trans_DownRegulated	Pt6 X7 UnRx:E vs. UnRx:B
ENSG00000100982	PCIF1	0.73	0.000318824	0.00704656	In_trans_UpRegulated	Pt6 X7 UnRx:E vs. UnRx:B
ENSG00000107338	SHB	0.81	0.00033238	0.00730209	In_trans_UpRegulated	Pt6 X7 UnRx:E vs. UnRx:B
ENSG00000173193	PARP14	-0.78	0.000333266	0.00730209	In_trans_DownRegulated	Pt6 X7 UnRx:E vs. UnRx:B
ENSG00000163734	CXCL3	1.08	0.000342707	0.0074659	In_trans_UpRegulated	Pt6 X7 UnRx:E vs. UnRx:B
ENSG00000172137	CALB2	-0.64	0.000355519	0.00772289	In_trans_DownRegulated	Pt6 X7 UnRx:E vs. UnRx:B
ENSG00000086696	HSD17B2	0.79	0.000358516	0.00776581	In_trans_UpRegulated	Pt6 X7 UnRx:E vs. UnRx:B
ENSG00000105143	SLC1A6	-0.82	0.000360041	0.00777668	In_trans_DownRegulated	Pt6 X7 UnRx:E vs. UnRx:B
ENSG00000279762	AC005899.8	-0.84	0.000364827	0.00785772	unmapped	Pt6 X7 UnRx:E vs. UnRx:B
ENSG00000154734	ADAMTS1	-0.8	0.000370462	0.00795656	In_trans_DownRegulated	Pt6 X7 UnRx:E vs. UnRx:B
ENSG00000149573	MPZL2	0.68	0.000376981	0.00805108	In_cis_Increase_UpRegulated	Pt6 X7 UnRx:E vs. UnRx:B
ENSG00000259038	AL121820.2	-0.72	0.000378965	0.00807079	unmapped	Pt6 X7 UnRx:E vs. UnRx:B
ENSG00000102265	TIMP1	-0.64	0.000384696	0.00816995	In_trans_DownRegulated	Pt6 X7 UnRx:E vs. UnRx:B
ENSG00000126709	IFI6	-0.85	0.000385947	0.00817368	In_trans_DownRegulated	Pt6 X7 UnRx:E vs. UnRx:B
ENSG00000064042	LIMCH1	-0.63	0.000388832	0.00818917	In_trans_DownRegulated	Pt6 X7 UnRx:E vs. UnRx:B
ENSG00000189091	SF3B3	-0.55	0.000407601	0.00853131	In_trans_DownRegulated	Pt6 X7 UnRx:E vs. UnRx:B
ENSG00000008083	JARID2	0.73	0.000408413	0.00853131	In_cis_Increase_UpRegulated	Pt6 X7 UnRx:E vs. UnRx:B
ENSG00000103254	FAM173A	0.51	0.000408444	0.00853131	In_trans_UpRegulated	Pt6 X7 UnRx:E vs. UnRx:B
ENSG00000064313	TAF2	-0.6	0.000413145	0.00858235	In_cis_Decrease_DownRegulated	Pt6 X7 UnRx:E vs. UnRx:B
ENSG00000124784	RIOK1	0.69	0.000416868	0.00861264	In_cis_Increase_UpRegulated	Pt6 X7 UnRx:E vs. UnRx:B
ENSG00000116991	SIPA1L2	0.76	0.000424874	0.00875424	In_cis_Increase_UpRegulated	Pt6 X7 UnRx:E vs. UnRx:B
ENSG00000181634	TNFSF15	-0.77	0.000432563	0.00886462	In_trans_DownRegulated	Pt6 X7 UnRx:E vs. UnRx:B
ENSG00000271503	CCL5	-1.04	0.000440643	0.00900594	In_trans_DownRegulated	Pt6 X7 UnRx:E vs. UnRx:B
ENSG00000171243	SOSTDC1	-0.94	0.000475561	0.00966763	In_trans_DownRegulated	Pt6 X7 UnRx:E vs. UnRx:B
ENSG00000145982	FARS2	0.81	0.000477794	0.0096686	In_cis_Increase_UpRegulated	Pt6 X7 UnRx:E vs. UnRx:B
ENSG00000205189	ZBTB10	-0.68	0.000478152	0.0096686	In_cis_Decrease_DownRegulated	Pt6 X7 UnRx:E vs. UnRx:B
ENSG00000170266	GLB1	0.74	0.00048473	0.0097756	In_trans_UpRegulated	Pt6 X7 UnRx:E vs. UnRx:B
ENSG00000149485	FADS1	-0.65	0.000491511	0.00988614	In_trans_DownRegulated	Pt6 X7 UnRx:E vs. UnRx:B
ENSG00000169100	SLC25A6	-0.94	6.64914e-83	4.11249e-79	In_cis_Decrease_DownRegulated	Pt1 X6 UnRx:D vs. UnRx:A
ENSG00000156804	FBXO32	-1.86	6.60279e-67	2.04191e-63	In_trans_DownRegulated	Pt1 X6 UnRx:D vs. UnRx:A
ENSG00000026508	CD44	-1.64	2.18403e-58	4.50274e-55	In_trans_DownRegulated	Pt1 X6 UnRx:D vs. UnRx:A
ENSG00000115355	CCDC88A	2.02	1.14134e-55	1.76479e-52	In_trans_UpRegulated	Pt1 X6 UnRx:D vs. UnRx:A
ENSG00000206503	HLA-A	-1.02	1.34672e-50	1.6659e-47	In_trans_DownRegulated	Pt1 X6 UnRx:D vs. UnRx:A
ENSG00000166710	B2M	-0.79	1.59123e-48	1.64029e-45	In_trans_DownRegulated	Pt1 X6 UnRx:D vs. UnRx:A
ENSG00000152234	ATP5F1A	1.01	6.4167e-48	5.66961e-45	In_cis_Increase_UpRegulated	Pt1 X6 UnRx:D vs. UnRx:A
ENSG00000080824	HSP90AA1	0.76	7.36035e-48	5.69047e-45	In_cis_Increase_UpRegulated	Pt1 X6 UnRx:D vs. UnRx:A
ENSG00000089327	FXYD5	-1.38	4.26019e-40	2.9277e-37	In_trans_DownRegulated	Pt1 X6 UnRx:D vs. UnRx:A
ENSG00000041357	PSMA4	1.01	6.85443e-40	4.23947e-37	In_cis_Increase_UpRegulated	Pt1 X6 UnRx:D vs. UnRx:A
ENSG00000118515	SGK1	-1.71	1.36576e-39	7.67928e-37	In_cis_Increase_DownRegulated	Pt1 X6 UnRx:D vs. UnRx:A
ENSG00000168653	NDUFS5	-0.86	5.29086e-39	2.727e-36	In_trans_DownRegulated	Pt1 X6 UnRx:D vs. UnRx:A
ENSG00000234745	HLA-B	-0.94	8.56822e-38	4.0765e-35	In_trans_DownRegulated	Pt1 X6 UnRx:D vs. UnRx:A
ENSG00000185787	MORF4L1	0.92	2.57832e-37	1.13907e-34	In_cis_Increase_UpRegulated	Pt1 X6 UnRx:D vs. UnRx:A
ENSG00000204525	HLA-C	-0.9	1.35147e-35	5.57258e-33	In_trans_DownRegulated	Pt1 X6 UnRx:D vs. UnRx:A
ENSG00000111348	ARHGDIB	-1.15	4.57475e-34	1.76843e-31	In_trans_DownRegulated	Pt1 X6 UnRx:D vs. UnRx:A
ENSG00000205937	RNPS1	1.06	3.93764e-33	1.4326e-30	In_cis_Increase_UpRegulated	Pt1 X6 UnRx:D vs. UnRx:A
ENSG00000103275	UBE2I	0.91	5.1772e-33	1.76551e-30	In_cis_Increase_UpRegulated	Pt1 X6 UnRx:D vs. UnRx:A
ENSG00000100097	LGALS1	-1.03	5.42355e-33	1.76551e-30	In_trans_DownRegulated	Pt1 X6 UnRx:D vs. UnRx:A
ENSG00000272398	CD24	0.85	2.44288e-31	7.55462e-29	In_cis_Increase_UpRegulated	Pt1 X6 UnRx:D vs. UnRx:A
ENSG00000115524	SF3B1	0.83	4.59864e-31	1.35441e-28	In_cis_Increase_UpRegulated	Pt1 X6 UnRx:D vs. UnRx:A
ENSG00000120533	ENY2	0.71	5.71661e-31	1.60715e-28	In_cis_Increase_UpRegulated	Pt1 X6 UnRx:D vs. UnRx:A
ENSG00000148053	NTRK2	-1.24	7.53154e-30	2.02533e-27	In_trans_DownRegulated	Pt1 X6 UnRx:D vs. UnRx:A
ENSG00000198832	SELENOM	-1.01	9.92969e-30	2.55896e-27	In_trans_DownRegulated	Pt1 X6 UnRx:D vs. UnRx:A
ENSG00000108387	SEPT4	1.49	1.48398e-29	3.67137e-27	In_trans_UpRegulated	Pt1 X6 UnRx:D vs. UnRx:A
ENSG00000070756	PABPC1	0.53	5.3925e-29	1.28279e-26	In_cis_Increase_UpRegulated	Pt1 X6 UnRx:D vs. UnRx:A
ENSG00000166426	CRABP1	1.32	7.12176e-29	1.63141e-26	In_cis_Increase_UpRegulated	Pt1 X6 UnRx:D vs. UnRx:A
ENSG00000161981	SNRNP25	1.22	2.84608e-27	6.28679e-25	In_cis_Increase_UpRegulated	Pt1 X6 UnRx:D vs. UnRx:A
ENSG00000140612	SEC11A	0.9	4.36185e-27	9.30278e-25	In_cis_Increase_UpRegulated	Pt1 X6 UnRx:D vs. UnRx:A
ENSG00000198576	ARC	-1.14	8.93874e-27	1.84287e-24	In_trans_DownRegulated	Pt1 X6 UnRx:D vs. UnRx:A
ENSG00000158050	DUSP2	-1.19	7.64613e-26	1.52553e-23	In_trans_DownRegulated	Pt1 X6 UnRx:D vs. UnRx:A
ENSG00000147677	EIF3H	0.59	2.67151e-25	5.16352e-23	In_cis_Increase_UpRegulated	Pt1 X6 UnRx:D vs. UnRx:A
ENSG00000067064	IDI1	-1.01	3.09279e-25	5.79664e-23	In_cis_Decrease_DownRegulated	Pt1 X6 UnRx:D vs. UnRx:A
ENSG00000104408	EIF3E	0.52	4.23854e-24	7.71041e-22	In_cis_Increase_UpRegulated	Pt1 X6 UnRx:D vs. UnRx:A
ENSG00000170608	FOXA3	-1.14	1.50076e-23	2.65206e-21	In_trans_DownRegulated	Pt1 X6 UnRx:D vs. UnRx:A
ENSG00000137309	HMGA1	-0.99	2.59607e-23	4.46019e-21	In_trans_DownRegulated	Pt1 X6 UnRx:D vs. UnRx:A
ENSG00000058085	LAMC2	-1.11	1.2956e-22	2.16576e-20	In_trans_DownRegulated	Pt1 X6 UnRx:D vs. UnRx:A
ENSG00000131876	SNRPA1	0.9	1.42715e-22	2.32287e-20	In_cis_Increase_UpRegulated	Pt1 X6 UnRx:D vs. UnRx:A
ENSG00000163191	S100A11	-0.85	3.60342e-22	5.71466e-20	In_trans_DownRegulated	Pt1 X6 UnRx:D vs. UnRx:A
ENSG00000107984	DKK1	-1.27	1.04128e-21	1.61007e-19	In_trans_DownRegulated	Pt1 X6 UnRx:D vs. UnRx:A
ENSG00000171735	CAMTA1	1.03	1.25485e-21	1.89299e-19	In_trans_UpRegulated	Pt1 X6 UnRx:D vs. UnRx:A
ENSG00000114115	RBP1	1.17	2.16489e-21	3.18807e-19	In_trans_UpRegulated	Pt1 X6 UnRx:D vs. UnRx:A
ENSG00000162032	SPSB3	0.99	2.76447e-21	3.97633e-19	In_cis_Increase_UpRegulated	Pt1 X6 UnRx:D vs. UnRx:A
ENSG00000101474	APMAP	-0.94	3.73912e-21	5.25601e-19	In_cis_Decrease_DownRegulated	Pt1 X6 UnRx:D vs. UnRx:A
ENSG00000018408	WWTR1	-0.98	3.8993e-21	5.35937e-19	In_cis_Decrease_DownRegulated	Pt1 X6 UnRx:D vs. UnRx:A
ENSG00000123908	AGO2	-0.87	6.29429e-21	8.46308e-19	In_trans_DownRegulated	Pt1 X6 UnRx:D vs. UnRx:A
ENSG00000178741	COX5A	0.94	1.02062e-20	1.34309e-18	In_cis_Increase_UpRegulated	Pt1 X6 UnRx:D vs. UnRx:A
ENSG00000189060	H1F0	0.98	1.16617e-20	1.50265e-18	In_trans_UpRegulated	Pt1 X6 UnRx:D vs. UnRx:A
ENSG00000174574	AKIRIN1	-1.07	2.61028e-20	3.29482e-18	In_trans_DownRegulated	Pt1 X6 UnRx:D vs. UnRx:A
ENSG00000140395	WDR61	1.01	4.1714e-20	5.01404e-18	In_cis_Increase_UpRegulated	Pt1 X6 UnRx:D vs. UnRx:A
ENSG00000162924	REL	-0.73	4.21552e-20	5.01404e-18	In_trans_DownRegulated	Pt1 X6 UnRx:D vs. UnRx:A
ENSG00000156411	ATP5MPL	0.62	4.31526e-20	5.03582e-18	In_cis_Increase_UpRegulated	Pt1 X6 UnRx:D vs. UnRx:A
ENSG00000107290	SETX	-0.98	4.81146e-20	5.51091e-18	In_trans_DownRegulated	Pt1 X6 UnRx:D vs. UnRx:A
ENSG00000134049	IER3IP1	0.92	7.10377e-20	7.98851e-18	In_cis_Increase_UpRegulated	Pt1 X6 UnRx:D vs. UnRx:A
ENSG00000104325	DECR1	1.01	1.26721e-19	1.39959e-17	In_cis_Increase_UpRegulated	Pt1 X6 UnRx:D vs. UnRx:A
ENSG00000141424	SLC39A6	1.07	1.80849e-19	1.96237e-17	In_cis_Increase_UpRegulated	Pt1 X6 UnRx:D vs. UnRx:A
ENSG00000074696	HACD3	0.72	2.75756e-19	2.9406e-17	In_cis_Increase_UpRegulated	Pt1 X6 UnRx:D vs. UnRx:A
ENSG00000085063	CD59	-0.67	4.01545e-19	4.20942e-17	In_trans_DownRegulated	Pt1 X6 UnRx:D vs. UnRx:A
ENSG00000115310	RTN4	-0.7	4.39199e-19	4.52741e-17	In_trans_DownRegulated	Pt1 X6 UnRx:D vs. UnRx:A
ENSG00000182831	C16orf72	-0.79	5.16043e-19	5.23234e-17	In_trans_DownRegulated	Pt1 X6 UnRx:D vs. UnRx:A
ENSG00000139289	PHLDA1	-1	5.44707e-19	5.4339e-17	In_trans_DownRegulated	Pt1 X6 UnRx:D vs. UnRx:A
ENSG00000089737	DDX24	0.65	6.91783e-19	6.79156e-17	In_cis_Increase_UpRegulated	Pt1 X6 UnRx:D vs. UnRx:A
ENSG00000136943	CTSV	-1.12	7.6367e-19	7.38015e-17	In_trans_DownRegulated	Pt1 X6 UnRx:D vs. UnRx:A
ENSG00000164754	RAD21	0.77	8.96651e-19	8.53197e-17	In_cis_Increase_UpRegulated	Pt1 X6 UnRx:D vs. UnRx:A
ENSG00000164949	GEM	-1.13	1.17588e-18	1.10194e-16	In_trans_DownRegulated	Pt1 X6 UnRx:D vs. UnRx:A
ENSG00000115541	HSPE1	0.54	1.92134e-18	1.77365e-16	In_cis_Increase_UpRegulated	Pt1 X6 UnRx:D vs. UnRx:A
ENSG00000104320	NBN	0.99	3.82347e-18	3.47767e-16	In_trans_UpRegulated	Pt1 X6 UnRx:D vs. UnRx:A
ENSG00000140983	RHOT2	1.05	4.05601e-18	3.63571e-16	In_cis_Increase_UpRegulated	Pt1 X6 UnRx:D vs. UnRx:A
ENSG00000172466	ZNF24	0.87	4.70679e-18	4.15878e-16	In_cis_Increase_UpRegulated	Pt1 X6 UnRx:D vs. UnRx:A
ENSG00000104549	SQLE	-0.88	5.49228e-18	4.78447e-16	In_trans_DownRegulated	Pt1 X6 UnRx:D vs. UnRx:A
ENSG00000143322	ABL2	-0.99	5.95997e-18	5.11978e-16	In_trans_DownRegulated	Pt1 X6 UnRx:D vs. UnRx:A
ENSG00000026025	VIM	-0.75	8.20835e-18	6.86063e-16	In_trans_DownRegulated	Pt1 X6 UnRx:D vs. UnRx:A
ENSG00000103363	ELOB	0.71	9.16945e-18	7.56174e-16	In_cis_Increase_UpRegulated	Pt1 X6 UnRx:D vs. UnRx:A
ENSG00000124193	SRSF6	0.9	9.50544e-18	7.73568e-16	In_trans_UpRegulated	Pt1 X6 UnRx:D vs. UnRx:A
ENSG00000077782	FGFR1	-0.88	1.03091e-17	8.28077e-16	In_trans_DownRegulated	Pt1 X6 UnRx:D vs. UnRx:A
ENSG00000091164	TXNL1	0.73	1.13464e-17	8.9971e-16	In_cis_Increase_UpRegulated	Pt1 X6 UnRx:D vs. UnRx:A
ENSG00000162076	FLYWCH2	0.98	1.59369e-17	1.23212e-15	In_cis_Increase_UpRegulated	Pt1 X6 UnRx:D vs. UnRx:A
ENSG00000270069	MIR222HG	-1.01	2.00534e-17	1.53124e-15	unmapped	Pt1 X6 UnRx:D vs. UnRx:A
ENSG00000134873	CLDN10	-0.94	3.33903e-17	2.51852e-15	In_trans_DownRegulated	Pt1 X6 UnRx:D vs. UnRx:A
ENSG00000160307	S100B	-0.77	5.85647e-17	4.36413e-15	In_trans_DownRegulated	Pt1 X6 UnRx:D vs. UnRx:A
ENSG00000161011	SQSTM1	-0.83	1.03307e-16	7.60661e-15	In_trans_DownRegulated	Pt1 X6 UnRx:D vs. UnRx:A
ENSG00000198843	SELENOT	-0.63	1.09631e-16	7.97728e-15	In_cis_Decrease_DownRegulated	Pt1 X6 UnRx:D vs. UnRx:A
ENSG00000124177	CHD6	0.95	1.52187e-16	1.09451e-14	In_trans_UpRegulated	Pt1 X6 UnRx:D vs. UnRx:A
ENSG00000111057	KRT18	-0.72	1.88786e-16	1.34212e-14	In_trans_DownRegulated	Pt1 X6 UnRx:D vs. UnRx:A
ENSG00000143149	ALDH9A1	0.66	1.95831e-16	1.37638e-14	In_trans_UpRegulated	Pt1 X6 UnRx:D vs. UnRx:A
ENSG00000140990	NDUFB10	0.73	2.17529e-16	1.51171e-14	In_cis_Increase_UpRegulated	Pt1 X6 UnRx:D vs. UnRx:A
ENSG00000147669	POLR2K	0.52	2.30515e-16	1.58415e-14	In_trans_UpRegulated	Pt1 X6 UnRx:D vs. UnRx:A
ENSG00000260708	AL118516.1	-0.83	4.51111e-16	3.03274e-14	unmapped	Pt1 X6 UnRx:D vs. UnRx:A
ENSG00000138678	GPAT3	-1	4.98984e-16	3.31851e-14	In_trans_DownRegulated	Pt1 X6 UnRx:D vs. UnRx:A
ENSG00000152413	HOMER1	-0.9	5.78359e-16	3.77611e-14	In_trans_DownRegulated	Pt1 X6 UnRx:D vs. UnRx:A
ENSG00000028528	SNX1	0.87	5.80001e-16	3.77611e-14	In_cis_Increase_UpRegulated	Pt1 X6 UnRx:D vs. UnRx:A
ENSG00000118620	ZNF430	-0.89	6.09178e-16	3.92475e-14	In_trans_DownRegulated	Pt1 X6 UnRx:D vs. UnRx:A
ENSG00000179833	SERTAD2	-0.87	1.31991e-15	8.4161e-14	In_trans_DownRegulated	Pt1 X6 UnRx:D vs. UnRx:A
ENSG00000134759	ELP2	0.87	1.43489e-15	9.05591e-14	In_cis_Increase_UpRegulated	Pt1 X6 UnRx:D vs. UnRx:A
ENSG00000144834	TAGLN3	-0.88	1.45745e-15	9.1054e-14	In_trans_DownRegulated	Pt1 X6 UnRx:D vs. UnRx:A
ENSG00000095906	NUBP2	0.89	1.9164e-15	1.18529e-13	In_cis_Increase_UpRegulated	Pt1 X6 UnRx:D vs. UnRx:A
ENSG00000120705	ETF1	-0.69	1.99061e-15	1.219e-13	In_trans_DownRegulated	Pt1 X6 UnRx:D vs. UnRx:A
ENSG00000181991	MRPS11	0.82	3.14806e-15	1.89621e-13	In_cis_Increase_UpRegulated	Pt1 X6 UnRx:D vs. UnRx:A
ENSG00000079459	FDFT1	-0.83	3.1578e-15	1.89621e-13	In_trans_DownRegulated	Pt1 X6 UnRx:D vs. UnRx:A
ENSG00000052802	MSMO1	-0.84	3.1913e-15	1.8979e-13	In_trans_DownRegulated	Pt1 X6 UnRx:D vs. UnRx:A
ENSG00000205339	IPO7	-0.77	3.34725e-15	1.97169e-13	In_trans_DownRegulated	Pt1 X6 UnRx:D vs. UnRx:A
ENSG00000178381	ZFAND2A	-0.92	5.90446e-15	3.44519e-13	In_cis_Decrease_DownRegulated	Pt1 X6 UnRx:D vs. UnRx:A
ENSG00000253738	OTUD6B-AS1	0.9	6.91373e-15	3.9964e-13	In_cis_Increase_UpRegulated	Pt1 X6 UnRx:D vs. UnRx:A
ENSG00000134440	NARS	0.86	8.39581e-15	4.80816e-13	In_cis_Increase_UpRegulated	Pt1 X6 UnRx:D vs. UnRx:A
ENSG00000117899	MESD	0.86	1.26725e-14	7.19075e-13	In_cis_Increase_UpRegulated	Pt1 X6 UnRx:D vs. UnRx:A
ENSG00000134779	TPGS2	0.79	1.54961e-14	8.71304e-13	In_cis_Increase_UpRegulated	Pt1 X6 UnRx:D vs. UnRx:A
ENSG00000135046	ANXA1	-1.06	1.67832e-14	9.35171e-13	In_trans_DownRegulated	Pt1 X6 UnRx:D vs. UnRx:A
ENSG00000119041	GTF3C3	0.97	1.69847e-14	9.37948e-13	In_cis_Increase_UpRegulated	Pt1 X6 UnRx:D vs. UnRx:A
ENSG00000173905	GOLIM4	0.98	1.97622e-14	1.08167e-12	In_trans_UpRegulated	Pt1 X6 UnRx:D vs. UnRx:A
ENSG00000240583	AQP1	-0.77	2.06021e-14	1.11775e-12	In_trans_DownRegulated	Pt1 X6 UnRx:D vs. UnRx:A
ENSG00000182054	IDH2	0.83	2.61674e-14	1.40735e-12	In_cis_Increase_UpRegulated	Pt1 X6 UnRx:D vs. UnRx:A
ENSG00000186480	INSIG1	-0.88	2.78122e-14	1.48292e-12	In_trans_DownRegulated	Pt1 X6 UnRx:D vs. UnRx:A
ENSG00000131653	TRAF7	0.93	4.19134e-14	2.21568e-12	In_cis_Increase_UpRegulated	Pt1 X6 UnRx:D vs. UnRx:A
ENSG00000070495	JMJD6	-0.7	4.44989e-14	2.33242e-12	In_trans_DownRegulated	Pt1 X6 UnRx:D vs. UnRx:A
ENSG00000119508	NR4A3	-0.88	4.55834e-14	2.36919e-12	In_trans_DownRegulated	Pt1 X6 UnRx:D vs. UnRx:A
ENSG00000213626	LBH	-0.84	5.22492e-14	2.69301e-12	In_trans_DownRegulated	Pt1 X6 UnRx:D vs. UnRx:A
ENSG00000277075	HIST1H2AE	0.94	5.7163e-14	2.90303e-12	In_trans_UpRegulated	Pt1 X6 UnRx:D vs. UnRx:A
ENSG00000100749	VRK1	0.86	5.72627e-14	2.90303e-12	In_cis_Increase_UpRegulated	Pt1 X6 UnRx:D vs. UnRx:A
ENSG00000155115	GTF3C6	0.51	5.87658e-14	2.95501e-12	In_cis_Increase_UpRegulated	Pt1 X6 UnRx:D vs. UnRx:A
ENSG00000173674	EIF1AX	-0.5	6.20387e-14	3.09443e-12	In_cis_Decrease_DownRegulated	Pt1 X6 UnRx:D vs. UnRx:A
ENSG00000205002	AARD	0.93	6.41435e-14	3.17382e-12	In_cis_Increase_UpRegulated	Pt1 X6 UnRx:D vs. UnRx:A
ENSG00000166405	RIC3	0.91	6.54529e-14	3.20693e-12	In_trans_UpRegulated	Pt1 X6 UnRx:D vs. UnRx:A
ENSG00000206053	JPT2	0.93	6.58497e-14	3.20693e-12	In_cis_Increase_UpRegulated	Pt1 X6 UnRx:D vs. UnRx:A
ENSG00000152240	HAUS1	0.81	7.83e-14	3.78348e-12	In_cis_Increase_UpRegulated	Pt1 X6 UnRx:D vs. UnRx:A
ENSG00000203778	FAM229B	0.78	8.05963e-14	3.86425e-12	In_cis_Increase_UpRegulated	Pt1 X6 UnRx:D vs. UnRx:A
ENSG00000110880	CORO1C	-0.79	9.10739e-14	4.33302e-12	In_trans_DownRegulated	Pt1 X6 UnRx:D vs. UnRx:A
ENSG00000143384	MCL1	-0.73	9.59503e-14	4.53017e-12	In_trans_DownRegulated	Pt1 X6 UnRx:D vs. UnRx:A
ENSG00000135048	CEMIP2	-0.86	1.01836e-13	4.77165e-12	In_trans_DownRegulated	Pt1 X6 UnRx:D vs. UnRx:A
ENSG00000140374	ETFA	0.79	1.3501e-13	6.27847e-12	In_cis_Increase_UpRegulated	Pt1 X6 UnRx:D vs. UnRx:A
ENSG00000276023	DUSP14	-0.8	2.04086e-13	9.41994e-12	In_trans_DownRegulated	Pt1 X6 UnRx:D vs. UnRx:A
ENSG00000144354	CDCA7	0.9	2.20612e-13	1.01073e-11	In_trans_UpRegulated	Pt1 X6 UnRx:D vs. UnRx:A
ENSG00000182718	ANXA2	0.61	2.28329e-13	1.03839e-11	In_cis_Increase_UpRegulated	Pt1 X6 UnRx:D vs. UnRx:A
ENSG00000197019	SERTAD1	-0.76	2.52511e-13	1.13998e-11	In_trans_DownRegulated	Pt1 X6 UnRx:D vs. UnRx:A
ENSG00000124171	PARD6B	-0.81	2.8524e-13	1.27285e-11	In_trans_DownRegulated	Pt1 X6 UnRx:D vs. UnRx:A
ENSG00000140538	NTRK3	0.74	2.86058e-13	1.27285e-11	In_cis_Increase_UpRegulated	Pt1 X6 UnRx:D vs. UnRx:A
ENSG00000180304	OAZ2	0.66	2.93456e-13	1.29644e-11	In_cis_Increase_UpRegulated	Pt1 X6 UnRx:D vs. UnRx:A
ENSG00000135750	KCNK1	-0.8	3.34529e-13	1.46742e-11	In_trans_DownRegulated	Pt1 X6 UnRx:D vs. UnRx:A
ENSG00000124766	SOX4	0.69	3.88271e-13	1.69117e-11	In_trans_UpRegulated	Pt1 X6 UnRx:D vs. UnRx:A
ENSG00000132823	OSER1	-0.73	4.67715e-13	2.02295e-11	In_trans_DownRegulated	Pt1 X6 UnRx:D vs. UnRx:A
ENSG00000158164	TMSB15A	0.78	4.95169e-13	2.12682e-11	In_cis_Decrease_UpRegulated	Pt1 X6 UnRx:D vs. UnRx:A
ENSG00000173432	SAA1	-0.98	6.27323e-13	2.67586e-11	In_trans_DownRegulated	Pt1 X6 UnRx:D vs. UnRx:A
ENSG00000167196	FBXO22	0.81	6.8706e-13	2.91059e-11	In_cis_Increase_UpRegulated	Pt1 X6 UnRx:D vs. UnRx:A
ENSG00000178882	RFLNA	0.85	6.97484e-13	2.93465e-11	In_trans_UpRegulated	Pt1 X6 UnRx:D vs. UnRx:A
ENSG00000173334	TRIB1	-0.73	7.81936e-13	3.26775e-11	In_trans_DownRegulated	Pt1 X6 UnRx:D vs. UnRx:A
ENSG00000167978	SRRM2	0.81	8.1569e-13	3.38594e-11	In_cis_Increase_UpRegulated	Pt1 X6 UnRx:D vs. UnRx:A
ENSG00000023445	BIRC3	-0.9	9.54918e-13	3.93745e-11	In_trans_DownRegulated	Pt1 X6 UnRx:D vs. UnRx:A
ENSG00000047457	CP	0.96	1.10252e-12	4.51594e-11	In_cis_Decrease_UpRegulated	Pt1 X6 UnRx:D vs. UnRx:A
ENSG00000110080	ST3GAL4	-0.85	1.13367e-12	4.61299e-11	In_trans_DownRegulated	Pt1 X6 UnRx:D vs. UnRx:A
ENSG00000170779	CDCA4	0.84	1.52947e-12	6.10307e-11	In_cis_Increase_UpRegulated	Pt1 X6 UnRx:D vs. UnRx:A
ENSG00000164934	DCAF13	0.67	1.5799e-12	6.26389e-11	In_cis_Increase_UpRegulated	Pt1 X6 UnRx:D vs. UnRx:A
ENSG00000177082	WDR73	0.86	1.70829e-12	6.72979e-11	In_cis_Increase_UpRegulated	Pt1 X6 UnRx:D vs. UnRx:A
ENSG00000171346	KRT15	0.71	2.14777e-12	8.35467e-11	In_trans_UpRegulated	Pt1 X6 UnRx:D vs. UnRx:A
ENSG00000196428	TSC22D2	-0.76	2.41145e-12	9.32177e-11	In_cis_Decrease_DownRegulated	Pt1 X6 UnRx:D vs. UnRx:A
ENSG00000100994	PYGB	-0.74	2.64138e-12	1.01472e-10	In_cis_Decrease_DownRegulated	Pt1 X6 UnRx:D vs. UnRx:A
ENSG00000185950	IRS2	-0.74	2.71484e-12	1.03459e-10	In_trans_DownRegulated	Pt1 X6 UnRx:D vs. UnRx:A
ENSG00000164761	TNFRSF11B	-0.82	2.72658e-12	1.03459e-10	In_trans_DownRegulated	Pt1 X6 UnRx:D vs. UnRx:A
ENSG00000163874	ZC3H12A	-0.77	3.52145e-12	1.32806e-10	In_trans_DownRegulated	Pt1 X6 UnRx:D vs. UnRx:A
ENSG00000123610	TNFAIP6	-0.89	4.337e-12	1.61592e-10	In_trans_DownRegulated	Pt1 X6 UnRx:D vs. UnRx:A
ENSG00000197956	S100A6	-0.72	4.40082e-12	1.62989e-10	In_trans_DownRegulated	Pt1 X6 UnRx:D vs. UnRx:A
ENSG00000118518	RNF146	0.7	4.47885e-12	1.64891e-10	In_cis_Increase_UpRegulated	Pt1 X6 UnRx:D vs. UnRx:A
ENSG00000170345	FOS	0.86	5.15044e-12	1.88494e-10	In_trans_UpRegulated	Pt1 X6 UnRx:D vs. UnRx:A
ENSG00000204140	CLPSL1	0.83	5.58551e-12	2.03214e-10	In_trans_UpRegulated	Pt1 X6 UnRx:D vs. UnRx:A
ENSG00000165233	CARD19	-0.77	5.95234e-12	2.15294e-10	In_trans_DownRegulated	Pt1 X6 UnRx:D vs. UnRx:A
ENSG00000147454	SLC25A37	-0.69	7.12043e-12	2.56046e-10	In_trans_DownRegulated	Pt1 X6 UnRx:D vs. UnRx:A
ENSG00000153207	AHCTF1	-0.73	8.63952e-12	3.08875e-10	In_trans_DownRegulated	Pt1 X6 UnRx:D vs. UnRx:A
ENSG00000188313	PLSCR1	-0.69	8.85514e-12	3.14538e-10	In_cis_Decrease_DownRegulated	Pt1 X6 UnRx:D vs. UnRx:A
ENSG00000132196	HSD17B7	-0.72	8.89961e-12	3.14538e-10	In_trans_DownRegulated	Pt1 X6 UnRx:D vs. UnRx:A
ENSG00000065534	MYLK	-0.78	1.05283e-11	3.68502e-10	In_trans_DownRegulated	Pt1 X6 UnRx:D vs. UnRx:A
ENSG00000113161	HMGCR	-0.77	1.05457e-11	3.68502e-10	In_trans_DownRegulated	Pt1 X6 UnRx:D vs. UnRx:A
ENSG00000151892	GFRA1	-0.74	1.13069e-11	3.92884e-10	In_trans_DownRegulated	Pt1 X6 UnRx:D vs. UnRx:A
ENSG00000144063	MALL	-0.77	1.44976e-11	4.98153e-10	In_trans_DownRegulated	Pt1 X6 UnRx:D vs. UnRx:A
ENSG00000093144	ECHDC1	0.59	1.77369e-11	6.06092e-10	In_cis_Increase_UpRegulated	Pt1 X6 UnRx:D vs. UnRx:A
ENSG00000167470	MIDN	-0.66	1.83241e-11	6.22718e-10	In_trans_DownRegulated	Pt1 X6 UnRx:D vs. UnRx:A
ENSG00000137331	IER3	-0.79	2.03902e-11	6.89144e-10	In_trans_DownRegulated	Pt1 X6 UnRx:D vs. UnRx:A
ENSG00000158615	PPP1R15B	-0.68	2.58797e-11	8.69922e-10	In_trans_DownRegulated	Pt1 X6 UnRx:D vs. UnRx:A
ENSG00000169612	RAMMET	0.71	2.81472e-11	9.4103e-10	In_cis_Increase_UpRegulated	Pt1 X6 UnRx:D vs. UnRx:A
ENSG00000183864	TOB2	-0.66	2.90719e-11	9.6672e-10	In_trans_DownRegulated	Pt1 X6 UnRx:D vs. UnRx:A
ENSG00000156273	BACH1	-0.72	3.18795e-11	1.05441e-09	In_trans_DownRegulated	Pt1 X6 UnRx:D vs. UnRx:A
ENSG00000084234	APLP2	-0.59	3.51581e-11	1.15054e-09	In_trans_DownRegulated	Pt1 X6 UnRx:D vs. UnRx:A
ENSG00000170776	AKAP13	0.77	3.95689e-11	1.28807e-09	In_cis_Increase_UpRegulated	Pt1 X6 UnRx:D vs. UnRx:A
ENSG00000117228	GBP1	-0.84	4.20087e-11	1.36033e-09	In_trans_DownRegulated	Pt1 X6 UnRx:D vs. UnRx:A
ENSG00000138629	UBL7	0.79	4.99817e-11	1.60174e-09	In_cis_Increase_UpRegulated	Pt1 X6 UnRx:D vs. UnRx:A
ENSG00000196182	STK40	-0.73	5.87276e-11	1.87232e-09	In_trans_DownRegulated	Pt1 X6 UnRx:D vs. UnRx:A
ENSG00000140511	HAPLN3	0.77	7.02421e-11	2.22793e-09	In_cis_Increase_UpRegulated	Pt1 X6 UnRx:D vs. UnRx:A
ENSG00000150347	ARID5B	-0.79	7.94084e-11	2.4931e-09	In_trans_DownRegulated	Pt1 X6 UnRx:D vs. UnRx:A
ENSG00000141425	RPRD1A	0.74	8.6741e-11	2.69594e-09	In_cis_Increase_UpRegulated	Pt1 X6 UnRx:D vs. UnRx:A
ENSG00000112972	HMGCS1	-0.74	8.96148e-11	2.77134e-09	In_trans_DownRegulated	Pt1 X6 UnRx:D vs. UnRx:A
ENSG00000166471	TMEM41B	-0.63	9.48498e-11	2.91864e-09	In_trans_DownRegulated	Pt1 X6 UnRx:D vs. UnRx:A
ENSG00000198668	CALM1	-0.55	1.09319e-10	3.34722e-09	In_trans_DownRegulated	Pt1 X6 UnRx:D vs. UnRx:A
ENSG00000276900	AC023157.3	-0.78	1.12505e-10	3.4278e-09	unmapped	Pt1 X6 UnRx:D vs. UnRx:A
ENSG00000117394	SLC2A1	-0.69	1.47707e-10	4.45123e-09	In_trans_DownRegulated	Pt1 X6 UnRx:D vs. UnRx:A
ENSG00000125398	SOX9	-0.75	1.48255e-10	4.45123e-09	In_trans_DownRegulated	Pt1 X6 UnRx:D vs. UnRx:A
ENSG00000113811	SELENOK	-0.55	1.52183e-10	4.54711e-09	In_trans_DownRegulated	Pt1 X6 UnRx:D vs. UnRx:A
ENSG00000099331	MYO9B	-0.76	1.72025e-10	5.11525e-09	In_trans_DownRegulated	Pt1 X6 UnRx:D vs. UnRx:A
ENSG00000167220	HDHD2	0.83	1.90803e-10	5.6465e-09	In_cis_Increase_UpRegulated	Pt1 X6 UnRx:D vs. UnRx:A
ENSG00000106266	SNX8	-0.7	2.23969e-10	6.56515e-09	In_cis_Decrease_DownRegulated	Pt1 X6 UnRx:D vs. UnRx:A
ENSG00000120129	DUSP1	-0.71	2.30599e-10	6.72762e-09	In_trans_DownRegulated	Pt1 X6 UnRx:D vs. UnRx:A
ENSG00000166803	PCLAF	0.91	2.33545e-10	6.78157e-09	In_cis_Increase_UpRegulated	Pt1 X6 UnRx:D vs. UnRx:A
ENSG00000125753	VASP	-0.63	2.3822e-10	6.88501e-09	In_trans_DownRegulated	Pt1 X6 UnRx:D vs. UnRx:A
ENSG00000242265	PEG10	-0.69	2.43012e-10	6.99084e-09	In_trans_DownRegulated	Pt1 X6 UnRx:D vs. UnRx:A
ENSG00000172403	SYNPO2	-0.75	2.4453e-10	7.00194e-09	In_trans_DownRegulated	Pt1 X6 UnRx:D vs. UnRx:A
ENSG00000162972	MAIP1	0.7	3.09396e-10	8.8185e-09	In_cis_Increase_UpRegulated	Pt1 X6 UnRx:D vs. UnRx:A
ENSG00000100865	CINP	0.71	3.33978e-10	9.47547e-09	In_cis_Increase_UpRegulated	Pt1 X6 UnRx:D vs. UnRx:A
ENSG00000198301	SDAD1	0.69	3.67496e-10	1.03788e-08	In_trans_UpRegulated	Pt1 X6 UnRx:D vs. UnRx:A
ENSG00000135374	ELF5	0.52	3.88154e-10	1.09124e-08	In_trans_UpRegulated	Pt1 X6 UnRx:D vs. UnRx:A
ENSG00000141428	C18orf21	0.72	4.36748e-10	1.2223e-08	In_cis_Increase_UpRegulated	Pt1 X6 UnRx:D vs. UnRx:A
ENSG00000166557	TMED3	0.61	4.73414e-10	1.31895e-08	In_cis_Increase_UpRegulated	Pt1 X6 UnRx:D vs. UnRx:A
ENSG00000133639	BTG1	-0.62	5.79292e-10	1.58536e-08	In_trans_DownRegulated	Pt1 X6 UnRx:D vs. UnRx:A
ENSG00000103024	NME3	0.78	6.54945e-10	1.78451e-08	In_cis_Increase_UpRegulated	Pt1 X6 UnRx:D vs. UnRx:A
ENSG00000121966	CXCR4	-0.62	7.36749e-10	1.98987e-08	In_trans_DownRegulated	Pt1 X6 UnRx:D vs. UnRx:A
ENSG00000166797	FAM96A	0.58	7.49056e-10	2.01431e-08	In_cis_Increase_UpRegulated	Pt1 X6 UnRx:D vs. UnRx:A
ENSG00000035403	VCL	-0.65	7.63038e-10	2.03669e-08	In_trans_DownRegulated	Pt1 X6 UnRx:D vs. UnRx:A
ENSG00000116717	GADD45A	-0.7	7.63966e-10	2.03669e-08	In_trans_DownRegulated	Pt1 X6 UnRx:D vs. UnRx:A
ENSG00000120306	CYSTM1	-0.53	8.22428e-10	2.18314e-08	In_trans_DownRegulated	Pt1 X6 UnRx:D vs. UnRx:A
ENSG00000140386	SCAPER	0.77	8.57213e-10	2.26575e-08	In_cis_Increase_UpRegulated	Pt1 X6 UnRx:D vs. UnRx:A
ENSG00000106263	EIF3B	-0.63	8.63916e-10	2.27375e-08	In_cis_Decrease_DownRegulated	Pt1 X6 UnRx:D vs. UnRx:A
ENSG00000272168	CASC15	0.66	8.7499e-10	2.29314e-08	unmapped	Pt1 X6 UnRx:D vs. UnRx:A
ENSG00000143653	SCCPDH	-0.6	8.87322e-10	2.31359e-08	In_trans_DownRegulated	Pt1 X6 UnRx:D vs. UnRx:A
ENSG00000123095	BHLHE41	-0.68	9.53606e-10	2.45752e-08	In_trans_DownRegulated	Pt1 X6 UnRx:D vs. UnRx:A
ENSG00000117143	UAP1	-0.5	9.66905e-10	2.48146e-08	In_trans_DownRegulated	Pt1 X6 UnRx:D vs. UnRx:A
ENSG00000170153	RNF150	-0.71	9.99014e-10	2.55327e-08	In_trans_DownRegulated	Pt1 X6 UnRx:D vs. UnRx:A
ENSG00000130731	METTL26	0.68	1.19541e-09	3.04263e-08	In_cis_Increase_UpRegulated	Pt1 X6 UnRx:D vs. UnRx:A
ENSG00000107372	ZFAND5	-0.56	1.32544e-09	3.35977e-08	In_trans_DownRegulated	Pt1 X6 UnRx:D vs. UnRx:A
ENSG00000131711	MAP1B	-0.65	1.44124e-09	3.6384e-08	In_trans_DownRegulated	Pt1 X6 UnRx:D vs. UnRx:A
ENSG00000124486	USP9X	-0.65	1.46801e-09	3.69091e-08	In_cis_Decrease_DownRegulated	Pt1 X6 UnRx:D vs. UnRx:A
ENSG00000158560	DYNC1I1	-0.67	1.6361e-09	4.09688e-08	In_trans_DownRegulated	Pt1 X6 UnRx:D vs. UnRx:A
ENSG00000104412	EMC2	0.69	1.72719e-09	4.30752e-08	In_cis_Increase_UpRegulated	Pt1 X6 UnRx:D vs. UnRx:A
ENSG00000162413	KLHL21	-0.71	1.87881e-09	4.64819e-08	In_trans_DownRegulated	Pt1 X6 UnRx:D vs. UnRx:A
ENSG00000135525	MAP7	-0.59	1.9721e-09	4.85954e-08	In_cis_Increase_DownRegulated	Pt1 X6 UnRx:D vs. UnRx:A
ENSG00000187735	TCEA1	-0.55	2.26421e-09	5.55721e-08	In_trans_DownRegulated	Pt1 X6 UnRx:D vs. UnRx:A
ENSG00000086666	ZFAND6	0.57	2.29311e-09	5.60589e-08	In_cis_Increase_UpRegulated	Pt1 X6 UnRx:D vs. UnRx:A
ENSG00000179388	EGR3	-0.65	2.5681e-09	6.25343e-08	In_trans_DownRegulated	Pt1 X6 UnRx:D vs. UnRx:A
ENSG00000145632	PLK2	0.75	2.64789e-09	6.42244e-08	In_trans_UpRegulated	Pt1 X6 UnRx:D vs. UnRx:A
ENSG00000161980	POLR3K	0.7	2.68907e-09	6.49684e-08	In_cis_Increase_UpRegulated	Pt1 X6 UnRx:D vs. UnRx:A
ENSG00000117461	PIK3R3	-0.64	2.73882e-09	6.59129e-08	In_trans_DownRegulated	Pt1 X6 UnRx:D vs. UnRx:A
ENSG00000170035	UBE2E3	0.53	2.90037e-09	6.95302e-08	In_trans_UpRegulated	Pt1 X6 UnRx:D vs. UnRx:A
ENSG00000115306	SPTBN1	-0.57	3.38919e-09	8.04785e-08	In_trans_DownRegulated	Pt1 X6 UnRx:D vs. UnRx:A
ENSG00000091409	ITGA6	-0.63	3.41832e-09	8.06959e-08	In_trans_DownRegulated	Pt1 X6 UnRx:D vs. UnRx:A
ENSG00000198643	FAM3D	-0.64	3.86151e-09	9.04677e-08	In_trans_DownRegulated	Pt1 X6 UnRx:D vs. UnRx:A
ENSG00000139278	GLIPR1	-0.79	3.9594e-09	9.24108e-08	In_trans_DownRegulated	Pt1 X6 UnRx:D vs. UnRx:A
ENSG00000006327	TNFRSF12A	0.68	4.3098e-09	1.00211e-07	In_cis_Increase_UpRegulated	Pt1 X6 UnRx:D vs. UnRx:A
ENSG00000116954	RRAGC	-0.62	4.32657e-09	1.00224e-07	In_trans_DownRegulated	Pt1 X6 UnRx:D vs. UnRx:A
ENSG00000175793	SFN	-0.67	4.43808e-09	1.02424e-07	In_trans_DownRegulated	Pt1 X6 UnRx:D vs. UnRx:A
ENSG00000010818	HIVEP2	-0.71	4.60361e-09	1.05849e-07	In_trans_DownRegulated	Pt1 X6 UnRx:D vs. UnRx:A
ENSG00000124788	ATXN1	-0.7	4.62749e-09	1.06004e-07	In_trans_DownRegulated	Pt1 X6 UnRx:D vs. UnRx:A
ENSG00000160712	IL6R	-0.66	4.76903e-09	1.08843e-07	In_trans_DownRegulated	Pt1 X6 UnRx:D vs. UnRx:A
ENSG00000136950	ARPC5L	-0.51	4.98762e-09	1.13413e-07	In_trans_DownRegulated	Pt1 X6 UnRx:D vs. UnRx:A
ENSG00000007392	LUC7L	0.64	5.20648e-09	1.17956e-07	In_cis_Increase_UpRegulated	Pt1 X6 UnRx:D vs. UnRx:A
ENSG00000180953	ST20	0.76	5.38838e-09	1.21632e-07	In_cis_Increase_UpRegulated	Pt1 X6 UnRx:D vs. UnRx:A
ENSG00000275713	HIST1H2BH	0.74	5.61153e-09	1.26208e-07	In_trans_UpRegulated	Pt1 X6 UnRx:D vs. UnRx:A
ENSG00000145979	TBC1D7	0.63	5.66288e-09	1.26902e-07	In_trans_UpRegulated	Pt1 X6 UnRx:D vs. UnRx:A
ENSG00000140497	SCAMP2	0.74	6.64255e-09	1.48318e-07	In_cis_Increase_UpRegulated	Pt1 X6 UnRx:D vs. UnRx:A
ENSG00000169155	ZBTB43	-0.57	7.10764e-09	1.58132e-07	In_trans_DownRegulated	Pt1 X6 UnRx:D vs. UnRx:A
ENSG00000159167	STC1	-0.73	7.40722e-09	1.64207e-07	In_trans_DownRegulated	Pt1 X6 UnRx:D vs. UnRx:A
ENSG00000166165	CKB	0.54	7.51233e-09	1.65942e-07	In_cis_Increase_UpRegulated	Pt1 X6 UnRx:D vs. UnRx:A
ENSG00000167965	MLST8	0.73	7.93496e-09	1.74034e-07	In_cis_Increase_UpRegulated	Pt1 X6 UnRx:D vs. UnRx:A
ENSG00000164828	SUN1	-0.58	8.0505e-09	1.75945e-07	In_cis_Decrease_DownRegulated	Pt1 X6 UnRx:D vs. UnRx:A
ENSG00000157734	SNX22	0.75	9.6558e-09	2.08815e-07	In_cis_Increase_UpRegulated	Pt1 X6 UnRx:D vs. UnRx:A
ENSG00000186432	KPNA4	-0.58	9.73691e-09	2.09836e-07	In_trans_DownRegulated	Pt1 X6 UnRx:D vs. UnRx:A
ENSG00000106268	NUDT1	-0.53	1.12563e-08	2.39244e-07	In_cis_Decrease_DownRegulated	Pt1 X6 UnRx:D vs. UnRx:A
ENSG00000132854	KANK4	0.68	1.18297e-08	2.50571e-07	In_trans_UpRegulated	Pt1 X6 UnRx:D vs. UnRx:A
ENSG00000119844	AFTPH	-0.58	1.19659e-08	2.5259e-07	In_trans_DownRegulated	Pt1 X6 UnRx:D vs. UnRx:A
ENSG00000086712	TXLNG	-0.6	1.25665e-08	2.64367e-07	In_cis_Decrease_DownRegulated	Pt1 X6 UnRx:D vs. UnRx:A
ENSG00000085117	CD82	-0.55	1.3627e-08	2.85704e-07	In_trans_DownRegulated	Pt1 X6 UnRx:D vs. UnRx:A
ENSG00000140455	USP3	0.61	1.4972e-08	3.11791e-07	In_trans_UpRegulated	Pt1 X6 UnRx:D vs. UnRx:A
ENSG00000135069	PSAT1	0.71	1.75995e-08	3.62843e-07	In_trans_UpRegulated	Pt1 X6 UnRx:D vs. UnRx:A
ENSG00000204632	HLA-G	-0.69	1.82827e-08	3.74946e-07	In_trans_DownRegulated	Pt1 X6 UnRx:D vs. UnRx:A
ENSG00000169895	SYAP1	-0.53	1.83078e-08	3.74946e-07	In_cis_Decrease_DownRegulated	Pt1 X6 UnRx:D vs. UnRx:A
ENSG00000162086	ZNF75A	0.64	1.85211e-08	3.78063e-07	In_cis_Increase_UpRegulated	Pt1 X6 UnRx:D vs. UnRx:A
ENSG00000131652	THOC6	0.67	2.0109e-08	4.07785e-07	In_cis_Increase_UpRegulated	Pt1 X6 UnRx:D vs. UnRx:A
ENSG00000198743	SLC5A3	-0.64	2.03336e-08	4.10991e-07	In_trans_DownRegulated	Pt1 X6 UnRx:D vs. UnRx:A
ENSG00000164305	CASP3	-0.61	2.20027e-08	4.4184e-07	In_trans_DownRegulated	Pt1 X6 UnRx:D vs. UnRx:A
ENSG00000141664	ZCCHC2	-0.62	2.44503e-08	4.89401e-07	In_cis_Increase_DownRegulated	Pt1 X6 UnRx:D vs. UnRx:A
ENSG00000105699	LSR	-0.59	2.60277e-08	5.19294e-07	In_trans_DownRegulated	Pt1 X6 UnRx:D vs. UnRx:A
ENSG00000134802	SLC43A3	0.64	2.67542e-08	5.32073e-07	In_trans_UpRegulated	Pt1 X6 UnRx:D vs. UnRx:A
ENSG00000141627	DYM	0.72	2.73998e-08	5.43167e-07	In_cis_Increase_UpRegulated	Pt1 X6 UnRx:D vs. UnRx:A
ENSG00000169967	MAP3K2	-0.55	2.7957e-08	5.5244e-07	In_trans_DownRegulated	Pt1 X6 UnRx:D vs. UnRx:A
ENSG00000243364	EFNA4	0.65	2.83607e-08	5.58633e-07	In_trans_UpRegulated	Pt1 X6 UnRx:D vs. UnRx:A
ENSG00000240230	COX19	-0.59	2.95528e-08	5.80266e-07	In_cis_Decrease_DownRegulated	Pt1 X6 UnRx:D vs. UnRx:A
ENSG00000086504	MRPL28	0.63	3.09228e-08	6.05245e-07	In_cis_Increase_UpRegulated	Pt1 X6 UnRx:D vs. UnRx:A
ENSG00000116133	DHCR24	-0.62	3.49128e-08	6.79043e-07	In_trans_DownRegulated	Pt1 X6 UnRx:D vs. UnRx:A
ENSG00000141380	SS18	0.63	3.64439e-08	7.06601e-07	In_trans_UpRegulated	Pt1 X6 UnRx:D vs. UnRx:A
ENSG00000135090	TAOK3	-0.61	3.75508e-08	7.25786e-07	In_trans_DownRegulated	Pt1 X6 UnRx:D vs. UnRx:A
ENSG00000100345	MYH9	-0.53	4.2599e-08	8.18245e-07	In_trans_DownRegulated	Pt1 X6 UnRx:D vs. UnRx:A
ENSG00000162971	TYW5	0.68	4.66188e-08	8.92685e-07	In_cis_Increase_UpRegulated	Pt1 X6 UnRx:D vs. UnRx:A
ENSG00000257727	CNPY2	0.6	5.29426e-08	1.00754e-06	In_trans_UpRegulated	Pt1 X6 UnRx:D vs. UnRx:A
ENSG00000186812	ZNF397	0.63	5.4503e-08	1.03405e-06	In_cis_Increase_UpRegulated	Pt1 X6 UnRx:D vs. UnRx:A
ENSG00000204642	HLA-F	-0.62	5.66882e-08	1.07222e-06	In_trans_DownRegulated	Pt1 X6 UnRx:D vs. UnRx:A
ENSG00000140379	BCL2A1	0.84	5.85358e-08	1.10379e-06	In_cis_Increase_UpRegulated	Pt1 X6 UnRx:D vs. UnRx:A
ENSG00000140365	COMMD4	0.59	6.11011e-08	1.14866e-06	In_cis_Increase_UpRegulated	Pt1 X6 UnRx:D vs. UnRx:A
ENSG00000116396	KCNC4	-0.65	6.57037e-08	1.23145e-06	In_trans_DownRegulated	Pt1 X6 UnRx:D vs. UnRx:A
ENSG00000159231	CBR3	-0.61	6.72177e-08	1.25602e-06	In_trans_DownRegulated	Pt1 X6 UnRx:D vs. UnRx:A
ENSG00000163435	ELF3	0.53	7.3375e-08	1.36694e-06	In_trans_UpRegulated	Pt1 X6 UnRx:D vs. UnRx:A
ENSG00000168672	FAM84B	-0.67	7.66449e-08	1.41507e-06	In_trans_DownRegulated	Pt1 X6 UnRx:D vs. UnRx:A
ENSG00000260260	SNHG19	0.68	7.68842e-08	1.41526e-06	In_cis_Increase_UpRegulated	Pt1 X6 UnRx:D vs. UnRx:A
ENSG00000170365	SMAD1	0.69	7.7338e-08	1.41939e-06	In_trans_UpRegulated	Pt1 X6 UnRx:D vs. UnRx:A
ENSG00000112245	PTP4A1	-0.54	7.90541e-08	1.4466e-06	In_trans_DownRegulated	Pt1 X6 UnRx:D vs. UnRx:A
ENSG00000075426	FOSL2	-0.66	8.21922e-08	1.49958e-06	In_trans_DownRegulated	Pt1 X6 UnRx:D vs. UnRx:A
ENSG00000132002	DNAJB1	-0.54	8.288e-08	1.50769e-06	In_trans_DownRegulated	Pt1 X6 UnRx:D vs. UnRx:A
ENSG00000182866	LCK	0.68	8.34706e-08	1.51397e-06	In_trans_UpRegulated	Pt1 X6 UnRx:D vs. UnRx:A
ENSG00000130164	LDLR	-0.59	9.71319e-08	1.7464e-06	In_trans_DownRegulated	Pt1 X6 UnRx:D vs. UnRx:A
ENSG00000108840	HDAC5	-0.62	1.01079e-07	1.8121e-06	In_trans_DownRegulated	Pt1 X6 UnRx:D vs. UnRx:A
ENSG00000112761	WISP3	0.58	1.02468e-07	1.8317e-06	In_cis_Increase_UpRegulated	Pt1 X6 UnRx:D vs. UnRx:A
ENSG00000154265	ABCA5	-0.65	1.03385e-07	1.84276e-06	In_trans_DownRegulated	Pt1 X6 UnRx:D vs. UnRx:A
ENSG00000123975	CKS2	-0.54	1.08653e-07	1.91546e-06	In_trans_DownRegulated	Pt1 X6 UnRx:D vs. UnRx:A
ENSG00000069849	ATP1B3	-0.5	1.08703e-07	1.91546e-06	In_cis_Decrease_DownRegulated	Pt1 X6 UnRx:D vs. UnRx:A
ENSG00000182923	CEP63	0.57	1.20547e-07	2.11814e-06	In_trans_UpRegulated	Pt1 X6 UnRx:D vs. UnRx:A
ENSG00000143153	ATP1B1	-0.56	1.20934e-07	2.11891e-06	In_trans_DownRegulated	Pt1 X6 UnRx:D vs. UnRx:A
ENSG00000133640	LRRIQ1	0.64	1.48818e-07	2.59278e-06	In_trans_UpRegulated	Pt1 X6 UnRx:D vs. UnRx:A
ENSG00000103197	TSC2	0.67	1.59073e-07	2.74824e-06	In_cis_Increase_UpRegulated	Pt1 X6 UnRx:D vs. UnRx:A
ENSG00000163565	IFI16	-0.59	1.78612e-07	3.06866e-06	In_trans_DownRegulated	Pt1 X6 UnRx:D vs. UnRx:A
ENSG00000168906	MAT2A	-0.55	1.85278e-07	3.16757e-06	In_trans_DownRegulated	Pt1 X6 UnRx:D vs. UnRx:A
ENSG00000090487	SPG21	0.62	1.85394e-07	3.16757e-06	In_cis_Increase_UpRegulated	Pt1 X6 UnRx:D vs. UnRx:A
ENSG00000145390	USP53	-0.58	1.88768e-07	3.21634e-06	In_trans_DownRegulated	Pt1 X6 UnRx:D vs. UnRx:A
ENSG00000153721	CNKSR3	-0.59	1.98255e-07	3.3687e-06	In_trans_DownRegulated	Pt1 X6 UnRx:D vs. UnRx:A
ENSG00000124225	PMEPA1	-0.56	1.9886e-07	3.36973e-06	In_trans_DownRegulated	Pt1 X6 UnRx:D vs. UnRx:A
ENSG00000116285	ERRFI1	-0.58	2.21024e-07	3.72489e-06	In_trans_DownRegulated	Pt1 X6 UnRx:D vs. UnRx:A
ENSG00000173848	NET1	0.61	2.34354e-07	3.92813e-06	In_trans_UpRegulated	Pt1 X6 UnRx:D vs. UnRx:A
ENSG00000120992	LYPLA1	-0.55	2.37821e-07	3.97547e-06	In_trans_DownRegulated	Pt1 X6 UnRx:D vs. UnRx:A
ENSG00000139722	VPS37B	-0.54	2.55946e-07	4.26691e-06	In_trans_DownRegulated	Pt1 X6 UnRx:D vs. UnRx:A
ENSG00000139055	ERP27	0.62	2.59772e-07	4.31906e-06	In_trans_UpRegulated	Pt1 X6 UnRx:D vs. UnRx:A
ENSG00000136997	MYC	-0.53	2.64305e-07	4.38265e-06	In_trans_DownRegulated	Pt1 X6 UnRx:D vs. UnRx:A
ENSG00000181744	C3orf58	-0.65	2.6972e-07	4.44858e-06	In_cis_Decrease_DownRegulated	Pt1 X6 UnRx:D vs. UnRx:A
ENSG00000186834	HEXIM1	-0.52	2.87844e-07	4.72233e-06	In_trans_DownRegulated	Pt1 X6 UnRx:D vs. UnRx:A
ENSG00000178209	PLEC	-0.59	3.20713e-07	5.2338e-06	In_trans_DownRegulated	Pt1 X6 UnRx:D vs. UnRx:A
ENSG00000169871	TRIM56	-0.54	3.32817e-07	5.41703e-06	In_trans_DownRegulated	Pt1 X6 UnRx:D vs. UnRx:A
ENSG00000196976	LAGE3	-0.61	3.3594e-07	5.45351e-06	In_cis_Decrease_DownRegulated	Pt1 X6 UnRx:D vs. UnRx:A
ENSG00000175197	DDIT3	-0.6	3.41154e-07	5.52365e-06	In_trans_DownRegulated	Pt1 X6 UnRx:D vs. UnRx:A
ENSG00000145996	CDKAL1	0.59	3.48584e-07	5.62923e-06	In_trans_UpRegulated	Pt1 X6 UnRx:D vs. UnRx:A
ENSG00000163110	PDLIM5	-0.51	4.02289e-07	6.47958e-06	In_trans_DownRegulated	Pt1 X6 UnRx:D vs. UnRx:A
ENSG00000039068	CDH1	-0.51	4.04764e-07	6.5025e-06	In_trans_DownRegulated	Pt1 X6 UnRx:D vs. UnRx:A
ENSG00000177383	MAGEF1	0.56	4.16001e-07	6.66571e-06	In_trans_UpRegulated	Pt1 X6 UnRx:D vs. UnRx:A
ENSG00000137168	PPIL1	0.64	4.64829e-07	7.40971e-06	In_trans_UpRegulated	Pt1 X6 UnRx:D vs. UnRx:A
ENSG00000183751	TBL3	0.65	5.42801e-07	8.58625e-06	In_cis_Increase_UpRegulated	Pt1 X6 UnRx:D vs. UnRx:A
ENSG00000120526	NUDCD1	0.63	5.48935e-07	8.66113e-06	In_cis_Increase_UpRegulated	Pt1 X6 UnRx:D vs. UnRx:A
ENSG00000103966	EHD4	-0.61	5.70406e-07	8.95421e-06	In_trans_DownRegulated	Pt1 X6 UnRx:D vs. UnRx:A
ENSG00000230798	FOXD3-AS1	-0.52	5.7973e-07	9.07755e-06	In_trans_DownRegulated	Pt1 X6 UnRx:D vs. UnRx:A
ENSG00000141644	MBD1	0.66	5.81647e-07	9.08457e-06	In_cis_Increase_UpRegulated	Pt1 X6 UnRx:D vs. UnRx:A
ENSG00000182372	CLN8	-0.56	5.86231e-07	9.13309e-06	In_trans_DownRegulated	Pt1 X6 UnRx:D vs. UnRx:A
ENSG00000213516	RBMXL1	-0.55	6.82253e-07	1.05493e-05	In_trans_DownRegulated	Pt1 X6 UnRx:D vs. UnRx:A
ENSG00000131871	SELENOS	0.55	7.41783e-07	1.14128e-05	In_cis_Increase_UpRegulated	Pt1 X6 UnRx:D vs. UnRx:A
ENSG00000006831	ADIPOR2	-0.55	7.74901e-07	1.18927e-05	In_trans_DownRegulated	Pt1 X6 UnRx:D vs. UnRx:A
ENSG00000170955	CAVIN3	-0.58	7.77672e-07	1.19057e-05	In_trans_DownRegulated	Pt1 X6 UnRx:D vs. UnRx:A
ENSG00000162366	PDZK1IP1	-0.57	8.57601e-07	1.30006e-05	In_trans_DownRegulated	Pt1 X6 UnRx:D vs. UnRx:A
ENSG00000115540	MOB4	0.51	9.0636e-07	1.37062e-05	In_cis_Increase_UpRegulated	Pt1 X6 UnRx:D vs. UnRx:A
ENSG00000104756	KCTD9	-0.55	1.00911e-06	1.50811e-05	In_trans_DownRegulated	Pt1 X6 UnRx:D vs. UnRx:A
ENSG00000090013	BLVRB	-0.51	1.00947e-06	1.50811e-05	In_trans_DownRegulated	Pt1 X6 UnRx:D vs. UnRx:A
ENSG00000198369	SPRED2	-0.58	1.07075e-06	1.58435e-05	In_trans_DownRegulated	Pt1 X6 UnRx:D vs. UnRx:A
ENSG00000137185	ZSCAN9	0.65	1.16964e-06	1.72654e-05	In_trans_UpRegulated	Pt1 X6 UnRx:D vs. UnRx:A
ENSG00000166900	STX3	-0.6	1.18388e-06	1.7434e-05	In_trans_DownRegulated	Pt1 X6 UnRx:D vs. UnRx:A
ENSG00000162231	NXF1	-0.5	1.24196e-06	1.82027e-05	In_trans_DownRegulated	Pt1 X6 UnRx:D vs. UnRx:A
ENSG00000101546	RBFA	0.6	1.24969e-06	1.82727e-05	unmapped	Pt1 X6 UnRx:D vs. UnRx:A
ENSG00000135111	TBX3	-0.55	1.26703e-06	1.84825e-05	In_trans_DownRegulated	Pt1 X6 UnRx:D vs. UnRx:A
ENSG00000149600	COMMD7	0.55	1.281e-06	1.86423e-05	In_trans_UpRegulated	Pt1 X6 UnRx:D vs. UnRx:A
ENSG00000164830	OXR1	0.53	1.29513e-06	1.88038e-05	In_cis_Increase_UpRegulated	Pt1 X6 UnRx:D vs. UnRx:A
ENSG00000137801	THBS1	-0.57	1.41095e-06	2.04373e-05	In_trans_DownRegulated	Pt1 X6 UnRx:D vs. UnRx:A
ENSG00000047932	GOPC	0.5	1.45391e-06	2.10104e-05	In_cis_Increase_UpRegulated	Pt1 X6 UnRx:D vs. UnRx:A
ENSG00000117122	MFAP2	0.59	1.5625e-06	2.24745e-05	In_trans_UpRegulated	Pt1 X6 UnRx:D vs. UnRx:A
ENSG00000175066	GK5	-0.51	1.59035e-06	2.2822e-05	In_cis_Decrease_DownRegulated	Pt1 X6 UnRx:D vs. UnRx:A
ENSG00000125741	OPA3	-0.56	1.59898e-06	2.28928e-05	In_trans_DownRegulated	Pt1 X6 UnRx:D vs. UnRx:A
ENSG00000196312	MFSD14C	-0.52	1.61226e-06	2.30296e-05	In_trans_DownRegulated	Pt1 X6 UnRx:D vs. UnRx:A
ENSG00000273802	HIST1H2BG	0.66	1.61796e-06	2.30578e-05	In_trans_UpRegulated	Pt1 X6 UnRx:D vs. UnRx:A
ENSG00000170340	B3GNT2	-0.56	1.62174e-06	2.30585e-05	In_trans_DownRegulated	Pt1 X6 UnRx:D vs. UnRx:A
ENSG00000135842	FAM129A	-0.54	1.6427e-06	2.33029e-05	In_trans_DownRegulated	Pt1 X6 UnRx:D vs. UnRx:A
ENSG00000047249	ATP6V1H	-0.52	1.66538e-06	2.35707e-05	In_trans_DownRegulated	Pt1 X6 UnRx:D vs. UnRx:A
ENSG00000234928	LINC01659	0.63	1.72615e-06	2.43194e-05	In_trans_UpRegulated	Pt1 X6 UnRx:D vs. UnRx:A
ENSG00000256061	DNAAF4	0.6	1.83325e-06	2.5653e-05	In_trans_UpRegulated	Pt1 X6 UnRx:D vs. UnRx:A
ENSG00000176641	RNF152	0.57	2.00055e-06	2.7868e-05	In_cis_Increase_UpRegulated	Pt1 X6 UnRx:D vs. UnRx:A
ENSG00000132510	KDM6B	-0.57	2.06732e-06	2.87181e-05	In_trans_DownRegulated	Pt1 X6 UnRx:D vs. UnRx:A
ENSG00000186832	KRT16	-0.69	2.12242e-06	2.93017e-05	In_trans_DownRegulated	Pt1 X6 UnRx:D vs. UnRx:A
ENSG00000185022	MAFF	-0.57	2.2812e-06	3.12559e-05	In_trans_DownRegulated	Pt1 X6 UnRx:D vs. UnRx:A
ENSG00000133321	RARRES3	-0.57	2.48689e-06	3.38798e-05	In_trans_DownRegulated	Pt1 X6 UnRx:D vs. UnRx:A
ENSG00000075131	TIPIN	0.51	2.5032e-06	3.4027e-05	In_cis_Increase_UpRegulated	Pt1 X6 UnRx:D vs. UnRx:A
ENSG00000154832	CXXC1	0.56	2.65426e-06	3.5844e-05	In_cis_Increase_UpRegulated	Pt1 X6 UnRx:D vs. UnRx:A
ENSG00000178074	C2orf69	0.54	2.7452e-06	3.6911e-05	In_cis_Increase_UpRegulated	Pt1 X6 UnRx:D vs. UnRx:A
ENSG00000167315	ACAA2	0.5	2.75415e-06	3.6951e-05	In_cis_Increase_UpRegulated	Pt1 X6 UnRx:D vs. UnRx:A
ENSG00000259891	AC107375.1	-0.57	2.83435e-06	3.79447e-05	unmapped	Pt1 X6 UnRx:D vs. UnRx:A
ENSG00000204388	HSPA1B	0.57	2.94612e-06	3.9271e-05	In_trans_UpRegulated	Pt1 X6 UnRx:D vs. UnRx:A
ENSG00000165507	DEPP1	-0.59	3.25909e-06	4.29897e-05	In_trans_DownRegulated	Pt1 X6 UnRx:D vs. UnRx:A
ENSG00000100290	BIK	-0.52	3.40692e-06	4.48336e-05	In_trans_DownRegulated	Pt1 X6 UnRx:D vs. UnRx:A
ENSG00000137767	SQOR	-0.54	3.52154e-06	4.62436e-05	In_trans_DownRegulated	Pt1 X6 UnRx:D vs. UnRx:A
ENSG00000196924	FLNA	-0.56	3.56179e-06	4.6673e-05	In_cis_Decrease_DownRegulated	Pt1 X6 UnRx:D vs. UnRx:A
ENSG00000101052	IFT52	0.52	3.60406e-06	4.70277e-05	In_trans_UpRegulated	Pt1 X6 UnRx:D vs. UnRx:A
ENSG00000175387	SMAD2	0.53	3.70489e-06	4.81402e-05	In_cis_Increase_UpRegulated	Pt1 X6 UnRx:D vs. UnRx:A
ENSG00000176046	NUPR1	0.58	3.7147e-06	4.81665e-05	In_trans_UpRegulated	Pt1 X6 UnRx:D vs. UnRx:A
ENSG00000145365	TIFA	0.54	3.79033e-06	4.90443e-05	In_trans_UpRegulated	Pt1 X6 UnRx:D vs. UnRx:A
ENSG00000140941	MAP1LC3B	-0.52	3.83451e-06	4.95124e-05	In_trans_DownRegulated	Pt1 X6 UnRx:D vs. UnRx:A
ENSG00000185024	BRF1	0.6	4.18096e-06	5.37614e-05	In_cis_Increase_UpRegulated	Pt1 X6 UnRx:D vs. UnRx:A
ENSG00000198300	PEG3	-0.54	4.19616e-06	5.38449e-05	In_trans_DownRegulated	Pt1 X6 UnRx:D vs. UnRx:A
ENSG00000048405	ZNF800	-0.55	4.24215e-06	5.42101e-05	In_trans_DownRegulated	Pt1 X6 UnRx:D vs. UnRx:A
ENSG00000135378	PRRG4	-0.52	4.35426e-06	5.53e-05	In_trans_DownRegulated	Pt1 X6 UnRx:D vs. UnRx:A
ENSG00000172594	SMPDL3A	0.6	4.5398e-06	5.73034e-05	In_cis_Increase_UpRegulated	Pt1 X6 UnRx:D vs. UnRx:A
ENSG00000167106	FAM102A	-0.51	4.71704e-06	5.94193e-05	In_trans_DownRegulated	Pt1 X6 UnRx:D vs. UnRx:A
ENSG00000176171	BNIP3	-0.53	4.83623e-06	6.0797e-05	In_trans_DownRegulated	Pt1 X6 UnRx:D vs. UnRx:A
ENSG00000204389	HSPA1A	0.56	4.99994e-06	6.26005e-05	In_trans_UpRegulated	Pt1 X6 UnRx:D vs. UnRx:A
ENSG00000139318	DUSP6	-0.52	5.05064e-06	6.31075e-05	In_trans_DownRegulated	Pt1 X6 UnRx:D vs. UnRx:A
ENSG00000180185	FAHD1	0.57	5.19014e-06	6.47198e-05	In_cis_Increase_UpRegulated	Pt1 X6 UnRx:D vs. UnRx:A
ENSG00000177971	IMP3	0.55	5.24825e-06	6.51815e-05	In_cis_Increase_UpRegulated	Pt1 X6 UnRx:D vs. UnRx:A
ENSG00000160953	MUM1	0.61	5.37793e-06	6.66583e-05	In_trans_UpRegulated	Pt1 X6 UnRx:D vs. UnRx:A
ENSG00000240065	PSMB9	-0.55	5.63832e-06	6.9746e-05	In_trans_DownRegulated	Pt1 X6 UnRx:D vs. UnRx:A
ENSG00000111364	DDX55	0.51	5.90523e-06	7.29019e-05	In_trans_UpRegulated	Pt1 X6 UnRx:D vs. UnRx:A
ENSG00000196950	SLC39A10	0.57	6.08712e-06	7.47e-05	In_cis_Increase_UpRegulated	Pt1 X6 UnRx:D vs. UnRx:A
ENSG00000088682	COQ9	0.53	6.71473e-06	8.18545e-05	In_trans_UpRegulated	Pt1 X6 UnRx:D vs. UnRx:A
ENSG00000138614	INTS14	0.51	6.89807e-06	8.34923e-05	In_cis_Increase_UpRegulated	Pt1 X6 UnRx:D vs. UnRx:A
ENSG00000110047	EHD1	-0.51	6.92407e-06	8.36433e-05	In_trans_DownRegulated	Pt1 X6 UnRx:D vs. UnRx:A
ENSG00000186340	THBS2	-0.56	7.26538e-06	8.74248e-05	In_trans_DownRegulated	Pt1 X6 UnRx:D vs. UnRx:A
ENSG00000065600	TMEM206	0.51	7.73664e-06	9.21986e-05	In_trans_UpRegulated	Pt1 X6 UnRx:D vs. UnRx:A
ENSG00000165322	ARHGAP12	-0.54	7.80597e-06	9.26678e-05	In_trans_DownRegulated	Pt1 X6 UnRx:D vs. UnRx:A
ENSG00000231106	LINC01436	0.58	8.38189e-06	9.87467e-05	unmapped	Pt1 X6 UnRx:D vs. UnRx:A
ENSG00000140471	LINS1	0.58	9.19827e-06	0.000107545	In_cis_Increase_UpRegulated	Pt1 X6 UnRx:D vs. UnRx:A
ENSG00000163535	SGO2	0.54	9.39719e-06	0.000109663	In_cis_Increase_UpRegulated	Pt1 X6 UnRx:D vs. UnRx:A
ENSG00000133048	CHI3L1	0.64	9.574e-06	0.000111516	In_trans_UpRegulated	Pt1 X6 UnRx:D vs. UnRx:A
ENSG00000100320	RBFOX2	0.51	9.91717e-06	0.000114436	In_trans_UpRegulated	Pt1 X6 UnRx:D vs. UnRx:A
ENSG00000118257	NRP2	-0.51	1.09849e-05	0.000126052	In_trans_DownRegulated	Pt1 X6 UnRx:D vs. UnRx:A
ENSG00000189007	ADAT2	0.56	1.12401e-05	0.000128266	In_cis_Decrease_UpRegulated	Pt1 X6 UnRx:D vs. UnRx:A
ENSG00000170185	USP38	-0.54	1.12763e-05	0.000128441	In_trans_DownRegulated	Pt1 X6 UnRx:D vs. UnRx:A
ENSG00000147010	SH3KBP1	-0.54	1.15488e-05	0.000131063	In_cis_Decrease_DownRegulated	Pt1 X6 UnRx:D vs. UnRx:A
ENSG00000187193	MT1X	0.62	1.17145e-05	0.000132458	In_trans_UpRegulated	Pt1 X6 UnRx:D vs. UnRx:A
ENSG00000174197	MGA	0.55	1.20134e-05	0.000135589	In_trans_UpRegulated	Pt1 X6 UnRx:D vs. UnRx:A
ENSG00000143502	SUSD4	0.5	1.22065e-05	0.000137518	In_trans_UpRegulated	Pt1 X6 UnRx:D vs. UnRx:A
ENSG00000128422	KRT17	-0.65	1.22851e-05	0.000138075	In_trans_DownRegulated	Pt1 X6 UnRx:D vs. UnRx:A
ENSG00000136802	LRRC8A	-0.53	1.25419e-05	0.000140529	In_trans_DownRegulated	Pt1 X6 UnRx:D vs. UnRx:A
ENSG00000162852	CNST	-0.55	1.29608e-05	0.000144697	In_trans_DownRegulated	Pt1 X6 UnRx:D vs. UnRx:A
ENSG00000103657	HERC1	0.54	1.32169e-05	0.000147291	In_trans_UpRegulated	Pt1 X6 UnRx:D vs. UnRx:A
ENSG00000134258	VTCN1	0.51	1.32835e-05	0.000147766	In_trans_UpRegulated	Pt1 X6 UnRx:D vs. UnRx:A
ENSG00000136824	SMC2	0.51	1.40723e-05	0.000155423	In_trans_UpRegulated	Pt1 X6 UnRx:D vs. UnRx:A
ENSG00000136381	IREB2	0.56	1.47509e-05	0.000162338	In_cis_Increase_UpRegulated	Pt1 X6 UnRx:D vs. UnRx:A
ENSG00000138050	THUMPD2	0.55	1.76874e-05	0.000191073	In_trans_UpRegulated	Pt1 X6 UnRx:D vs. UnRx:A
ENSG00000126249	PDCD2L	0.56	2.03365e-05	0.000216257	In_trans_UpRegulated	Pt1 X6 UnRx:D vs. UnRx:A
ENSG00000138794	CASP6	0.52	2.78732e-05	0.000289254	In_trans_UpRegulated	Pt1 X6 UnRx:D vs. UnRx:A
ENSG00000105499	PLA2G4C	-0.51	2.79918e-05	0.000289999	In_trans_DownRegulated	Pt1 X6 UnRx:D vs. UnRx:A
ENSG00000140553	UNC45A	0.55	2.93373e-05	0.000301968	In_cis_Increase_UpRegulated	Pt1 X6 UnRx:D vs. UnRx:A
ENSG00000055732	MCOLN3	0.53	3.38493e-05	0.000343774	In_trans_UpRegulated	Pt1 X6 UnRx:D vs. UnRx:A
ENSG00000121644	DESI2	-0.53	3.75016e-05	0.000377151	In_trans_DownRegulated	Pt1 X6 UnRx:D vs. UnRx:A
ENSG00000128016	ZFP36	0.5	3.75654e-05	0.000377178	In_trans_UpRegulated	Pt1 X6 UnRx:D vs. UnRx:A
ENSG00000153363	LINC00467	0.53	3.94219e-05	0.000393265	In_trans_UpRegulated	Pt1 X6 UnRx:D vs. UnRx:A
ENSG00000103707	MTFMT	0.53	4.92357e-05	0.000481078	In_cis_Increase_UpRegulated	Pt1 X6 UnRx:D vs. UnRx:A
ENSG00000187837	HIST1H1C	0.5	5.01725e-05	0.000489459	In_trans_UpRegulated	Pt1 X6 UnRx:D vs. UnRx:A
ENSG00000196214	ZNF766	0.51	5.31841e-05	0.000514779	In_trans_UpRegulated	Pt1 X6 UnRx:D vs. UnRx:A
ENSG00000145675	PIK3R1	0.52	5.64421e-05	0.000542072	In_trans_UpRegulated	Pt1 X6 UnRx:D vs. UnRx:A
ENSG00000100372	SLC25A17	0.5	5.89549e-05	0.000560978	In_trans_UpRegulated	Pt1 X6 UnRx:D vs. UnRx:A
ENSG00000187210	GCNT1	0.52	6.21973e-05	0.000587314	In_trans_UpRegulated	Pt1 X6 UnRx:D vs. UnRx:A
ENSG00000131196	NFATC1	0.5	6.62328e-05	0.000617873	unmapped	Pt1 X6 UnRx:D vs. UnRx:A
ENSG00000152689	RASGRP3	0.51	0.000105595	0.000935682	In_trans_UpRegulated	Pt1 X6 UnRx:D vs. UnRx:A
ENSG00000116741	RGS2	0.61	0.000204419	0.00167239	In_trans_UpRegulated	Pt1 X6 UnRx:D vs. UnRx:A
ENSG00000196754	S100A2	-0.51	0.000429784	0.00316831	In_trans_DownRegulated	Pt1 X6 UnRx:D vs. UnRx:A
ENSG00000188643	S100A16	4.15	3.36894e-96	2.80768e-92	In_cis_Decrease_UpRegulated	Pt2 X3 UnRx:D vs. UnRx:B
ENSG00000172551	MUCL1	3.88	2.96394e-65	1.23507e-61	In_trans_UpRegulated	Pt2 X3 UnRx:D vs. UnRx:B
ENSG00000161055	SCGB3A1	3.48	1.12422e-61	3.12309e-58	In_trans_UpRegulated	Pt2 X3 UnRx:D vs. UnRx:B
ENSG00000189334	S100A14	2.72	2.37137e-52	4.94075e-49	In_cis_Decrease_UpRegulated	Pt2 X3 UnRx:D vs. UnRx:B
ENSG00000125730	C3	2.77	1.04522e-49	1.74217e-46	In_cis_Increase_UpRegulated	Pt2 X3 UnRx:D vs. UnRx:B
ENSG00000106565	TMEM176B	3.04	2.18381e-47	3.03332e-44	In_trans_UpRegulated	Pt2 X3 UnRx:D vs. UnRx:B
ENSG00000234745	HLA-B	2.54	1.23648e-46	1.47212e-43	In_trans_UpRegulated	Pt2 X3 UnRx:D vs. UnRx:B
ENSG00000206503	HLA-A	2.08	1.53086e-41	1.59477e-38	In_trans_UpRegulated	Pt2 X3 UnRx:D vs. UnRx:B
ENSG00000162733	DDR2	2.46	5.01175e-34	4.64088e-31	In_cis_Decrease_UpRegulated	Pt2 X3 UnRx:D vs. UnRx:B
ENSG00000204525	HLA-C	1.89	1.10942e-33	9.2459e-31	In_trans_UpRegulated	Pt2 X3 UnRx:D vs. UnRx:B
ENSG00000187608	ISG15	3.25	2.06161e-32	1.56195e-29	In_trans_UpRegulated	Pt2 X3 UnRx:D vs. UnRx:B
ENSG00000196126	HLA-DRB1	2.36	3.54287e-31	2.46053e-28	In_trans_UpRegulated	Pt2 X3 UnRx:D vs. UnRx:B
ENSG00000270547	LINC01235	2.07	4.57808e-30	2.9349e-27	In_trans_UpRegulated	Pt2 X3 UnRx:D vs. UnRx:B
ENSG00000101443	WFDC2	2.71	7.66019e-30	4.25869e-27	In_trans_UpRegulated	Pt2 X3 UnRx:D vs. UnRx:B
ENSG00000126803	HSPA2	2.4	7.66503e-30	4.25869e-27	In_trans_UpRegulated	Pt2 X3 UnRx:D vs. UnRx:B
ENSG00000126233	SLURP1	2.22	4.07143e-29	2.12071e-26	In_trans_UpRegulated	Pt2 X3 UnRx:D vs. UnRx:B
ENSG00000167755	KLK6	2.42	1.12372e-26	5.50885e-24	In_trans_UpRegulated	Pt2 X3 UnRx:D vs. UnRx:B
ENSG00000140545	MFGE8	1.04	4.00031e-26	1.85214e-23	In_trans_UpRegulated	Pt2 X3 UnRx:D vs. UnRx:B
ENSG00000166710	B2M	1.21	1.17416e-25	5.15025e-23	In_trans_UpRegulated	Pt2 X3 UnRx:D vs. UnRx:B
ENSG00000204642	HLA-F	2.11	4.83146e-25	2.01327e-22	In_trans_UpRegulated	Pt2 X3 UnRx:D vs. UnRx:B
ENSG00000113140	SPARC	1.54	1.55404e-24	6.1673e-22	In_trans_UpRegulated	Pt2 X3 UnRx:D vs. UnRx:B
ENSG00000162998	FRZB	1.77	4.20991e-24	1.59479e-21	In_trans_UpRegulated	Pt2 X3 UnRx:D vs. UnRx:B
ENSG00000073754	CD5L	2	2.03142e-23	7.36081e-21	In_cis_Decrease_UpRegulated	Pt2 X3 UnRx:D vs. UnRx:B
ENSG00000115355	CCDC88A	1.1	5.21422e-22	1.81064e-19	In_trans_UpRegulated	Pt2 X3 UnRx:D vs. UnRx:B
ENSG00000242265	PEG10	-1.23	1.08078e-21	3.6029e-19	In_trans_DownRegulated	Pt2 X3 UnRx:D vs. UnRx:B
ENSG00000162909	CAPN2	-0.97	1.47139e-21	4.71638e-19	In_cis_Decrease_DownRegulated	Pt2 X3 UnRx:D vs. UnRx:B
ENSG00000160678	S100A1	1.18	1.86437e-21	5.75468e-19	In_cis_Decrease_UpRegulated	Pt2 X3 UnRx:D vs. UnRx:B
ENSG00000070081	NUCB2	1.62	3.17034e-20	9.14687e-18	In_trans_UpRegulated	Pt2 X3 UnRx:D vs. UnRx:B
ENSG00000221983	UBA52	0.56	3.18285e-20	9.14687e-18	In_cis_Increase_UpRegulated	Pt2 X3 UnRx:D vs. UnRx:B
ENSG00000174886	NDUFA11	0.8	7.10765e-20	1.9745e-17	In_cis_Increase_UpRegulated	Pt2 X3 UnRx:D vs. UnRx:B
ENSG00000137033	IL33	1.76	8.13548e-20	2.18713e-17	In_trans_UpRegulated	Pt2 X3 UnRx:D vs. UnRx:B
ENSG00000126709	IFI6	2.17	1.42384e-19	3.70821e-17	In_trans_UpRegulated	Pt2 X3 UnRx:D vs. UnRx:B
ENSG00000141934	PLPP2	-1.25	1.55364e-19	3.92366e-17	In_cis_Decrease_DownRegulated	Pt2 X3 UnRx:D vs. UnRx:B
ENSG00000099624	ATP5F1D	-1.03	1.86788e-19	4.57851e-17	In_cis_Decrease_DownRegulated	Pt2 X3 UnRx:D vs. UnRx:B
ENSG00000157601	MX1	2.11	2.01486e-19	4.79767e-17	In_trans_UpRegulated	Pt2 X3 UnRx:D vs. UnRx:B
ENSG00000157168	NRG1	1.83	4.82655e-19	1.11735e-16	In_trans_UpRegulated	Pt2 X3 UnRx:D vs. UnRx:B
ENSG00000182871	COL18A1	1.74	9.15612e-19	2.06236e-16	In_trans_UpRegulated	Pt2 X3 UnRx:D vs. UnRx:B
ENSG00000099622	CIRBP	-1.07	1.61248e-17	3.53643e-15	In_cis_Decrease_DownRegulated	Pt2 X3 UnRx:D vs. UnRx:B
ENSG00000117148	ACTL8	1.56	2.18654e-17	4.67248e-15	In_trans_UpRegulated	Pt2 X3 UnRx:D vs. UnRx:B
ENSG00000129455	KLK8	1.75	3.57831e-17	7.45541e-15	In_trans_UpRegulated	Pt2 X3 UnRx:D vs. UnRx:B
ENSG00000147889	CDKN2A	1.28	4.88363e-17	9.92687e-15	In_trans_UpRegulated	Pt2 X3 UnRx:D vs. UnRx:B
ENSG00000167754	KLK5	1.83	5.41146e-17	1.07379e-14	In_trans_UpRegulated	Pt2 X3 UnRx:D vs. UnRx:B
ENSG00000162078	ZG16B	1.41	1.89149e-16	3.66597e-14	In_cis_Decrease_UpRegulated	Pt2 X3 UnRx:D vs. UnRx:B
ENSG00000185745	IFIT1	2.14	2.37646e-16	4.50124e-14	In_trans_UpRegulated	Pt2 X3 UnRx:D vs. UnRx:B
ENSG00000161249	DMKN	1.66	5.92651e-16	1.09759e-13	In_trans_UpRegulated	Pt2 X3 UnRx:D vs. UnRx:B
ENSG00000051108	HERPUD1	0.98	6.41715e-16	1.16262e-13	In_cis_Increase_UpRegulated	Pt2 X3 UnRx:D vs. UnRx:B
ENSG00000168938	PPIC	1.09	9.03081e-16	1.60134e-13	In_trans_UpRegulated	Pt2 X3 UnRx:D vs. UnRx:B
ENSG00000130303	BST2	1.83	9.24234e-16	1.6047e-13	In_cis_Increase_UpRegulated	Pt2 X3 UnRx:D vs. UnRx:B
ENSG00000189067	LITAF	-0.94	9.78618e-16	1.66445e-13	In_cis_Decrease_DownRegulated	Pt2 X3 UnRx:D vs. UnRx:B
ENSG00000143198	MGST3	-0.66	1.63891e-15	2.73174e-13	In_cis_Decrease_DownRegulated	Pt2 X3 UnRx:D vs. UnRx:B
ENSG00000143549	TPM3	-0.64	1.79751e-15	2.93734e-13	In_cis_Decrease_DownRegulated	Pt2 X3 UnRx:D vs. UnRx:B
ENSG00000167468	GPX4	-0.8	3.44574e-15	5.52246e-13	In_cis_Decrease_DownRegulated	Pt2 X3 UnRx:D vs. UnRx:B
ENSG00000189171	S100A13	0.74	1.12168e-14	1.76378e-12	In_cis_Decrease_UpRegulated	Pt2 X3 UnRx:D vs. UnRx:B
ENSG00000162670	BRINP3	-1.37	2.26596e-14	3.49713e-12	In_cis_Decrease_DownRegulated	Pt2 X3 UnRx:D vs. UnRx:B
ENSG00000130811	EIF3G	0.8	4.29107e-14	6.50214e-12	In_cis_Increase_UpRegulated	Pt2 X3 UnRx:D vs. UnRx:B
ENSG00000167658	EEF2	0.55	4.41819e-14	6.57521e-12	In_cis_Increase_UpRegulated	Pt2 X3 UnRx:D vs. UnRx:B
ENSG00000005249	PRKAR2B	1.36	4.69511e-14	6.76252e-12	In_trans_UpRegulated	Pt2 X3 UnRx:D vs. UnRx:B
ENSG00000136810	TXN	0.51	4.70634e-14	6.76252e-12	In_trans_UpRegulated	Pt2 X3 UnRx:D vs. UnRx:B
ENSG00000127540	UQCR11	-0.88	5.53013e-14	7.81155e-12	In_cis_Decrease_DownRegulated	Pt2 X3 UnRx:D vs. UnRx:B
ENSG00000103275	UBE2I	-0.69	6.43153e-14	8.9334e-12	In_cis_Decrease_DownRegulated	Pt2 X3 UnRx:D vs. UnRx:B
ENSG00000180155	LYNX1	1.39	7.02986e-14	9.6044e-12	In_trans_UpRegulated	Pt2 X3 UnRx:D vs. UnRx:B
ENSG00000137831	UACA	1.13	1.05793e-13	1.42206e-11	In_trans_UpRegulated	Pt2 X3 UnRx:D vs. UnRx:B
ENSG00000143612	C1orf43	-0.67	1.09324e-13	1.44621e-11	In_cis_Decrease_DownRegulated	Pt2 X3 UnRx:D vs. UnRx:B
ENSG00000124939	SCGB2A1	2.16	1.23908e-13	1.60189e-11	In_trans_UpRegulated	Pt2 X3 UnRx:D vs. UnRx:B
ENSG00000116191	RALGPS2	1.45	1.24938e-13	1.60189e-11	In_cis_Decrease_UpRegulated	Pt2 X3 UnRx:D vs. UnRx:B
ENSG00000137959	IFI44L	1.8	1.51479e-13	1.91277e-11	In_trans_UpRegulated	Pt2 X3 UnRx:D vs. UnRx:B
ENSG00000172270	BSG	-0.91	2.17013e-13	2.69938e-11	In_cis_Decrease_DownRegulated	Pt2 X3 UnRx:D vs. UnRx:B
ENSG00000165795	NDRG2	0.83	3.91536e-13	4.79862e-11	In_trans_UpRegulated	Pt2 X3 UnRx:D vs. UnRx:B
ENSG00000103266	STUB1	-0.65	6.24642e-13	7.54458e-11	In_cis_Decrease_DownRegulated	Pt2 X3 UnRx:D vs. UnRx:B
ENSG00000143753	DEGS1	-0.66	6.39623e-13	7.61517e-11	In_cis_Decrease_DownRegulated	Pt2 X3 UnRx:D vs. UnRx:B
ENSG00000147606	SLC26A7	1.32	7.25618e-13	8.51733e-11	In_trans_UpRegulated	Pt2 X3 UnRx:D vs. UnRx:B
ENSG00000173193	PARP14	1.51	7.9227e-13	9.13209e-11	In_trans_UpRegulated	Pt2 X3 UnRx:D vs. UnRx:B
ENSG00000123096	SSPN	1.32	8.1029e-13	9.13209e-11	In_trans_UpRegulated	Pt2 X3 UnRx:D vs. UnRx:B
ENSG00000171617	ENC1	-1.84	8.62636e-13	9.58561e-11	In_trans_DownRegulated	Pt2 X3 UnRx:D vs. UnRx:B
ENSG00000160862	AZGP1	0.57	1.46346e-12	1.6048e-10	In_trans_UpRegulated	Pt2 X3 UnRx:D vs. UnRx:B
ENSG00000153246	PLA2R1	1.34	2.71983e-12	2.94378e-10	In_trans_UpRegulated	Pt2 X3 UnRx:D vs. UnRx:B
ENSG00000165186	PTCHD1	1.02	5.28167e-12	5.57182e-10	In_trans_UpRegulated	Pt2 X3 UnRx:D vs. UnRx:B
ENSG00000163644	PPM1K	1.28	7.1335e-12	7.43132e-10	In_trans_UpRegulated	Pt2 X3 UnRx:D vs. UnRx:B
ENSG00000130005	GAMT	-1.5	7.54255e-12	7.76044e-10	In_cis_Decrease_DownRegulated	Pt2 X3 UnRx:D vs. UnRx:B
ENSG00000133104	SPART	1.38	8.13025e-12	8.26311e-10	In_trans_UpRegulated	Pt2 X3 UnRx:D vs. UnRx:B
ENSG00000163444	TMEM183A	-0.66	9.58841e-12	9.62769e-10	In_cis_Decrease_DownRegulated	Pt2 X3 UnRx:D vs. UnRx:B
ENSG00000115286	NDUFS7	-1.1	9.93666e-12	9.81496e-10	In_cis_Decrease_DownRegulated	Pt2 X3 UnRx:D vs. UnRx:B
ENSG00000162704	ARPC5	-0.54	1.00105e-11	9.81496e-10	In_cis_Decrease_DownRegulated	Pt2 X3 UnRx:D vs. UnRx:B
ENSG00000135404	CD63	0.57	1.34021e-11	1.29876e-09	In_trans_UpRegulated	Pt2 X3 UnRx:D vs. UnRx:B
ENSG00000109323	MANBA	1.38	1.61417e-11	1.54626e-09	In_trans_UpRegulated	Pt2 X3 UnRx:D vs. UnRx:B
ENSG00000103260	METRN	-0.83	1.68555e-11	1.5963e-09	In_cis_Decrease_DownRegulated	Pt2 X3 UnRx:D vs. UnRx:B
ENSG00000163468	CCT3	-0.58	1.72561e-11	1.61587e-09	In_cis_Decrease_DownRegulated	Pt2 X3 UnRx:D vs. UnRx:B
ENSG00000070087	PFN2	0.84	2.27431e-11	2.10601e-09	In_trans_UpRegulated	Pt2 X3 UnRx:D vs. UnRx:B
ENSG00000167470	MIDN	-1.31	2.40078e-11	2.1987e-09	In_cis_Decrease_DownRegulated	Pt2 X3 UnRx:D vs. UnRx:B
ENSG00000168394	TAP1	1.34	2.66392e-11	2.41316e-09	In_trans_UpRegulated	Pt2 X3 UnRx:D vs. UnRx:B
ENSG00000103254	FAM173A	-0.75	3.76896e-11	3.36818e-09	In_cis_Decrease_DownRegulated	Pt2 X3 UnRx:D vs. UnRx:B
ENSG00000206075	SERPINB5	1.37	3.799e-11	3.36818e-09	In_trans_UpRegulated	Pt2 X3 UnRx:D vs. UnRx:B
ENSG00000135374	ELF5	0.71	4.93393e-11	4.32836e-09	In_trans_UpRegulated	Pt2 X3 UnRx:D vs. UnRx:B
ENSG00000049759	NEDD4L	-1.37	5.15269e-11	4.47318e-09	In_trans_DownRegulated	Pt2 X3 UnRx:D vs. UnRx:B
ENSG00000184867	ARMCX2	1.05	5.75251e-11	4.94242e-09	In_trans_UpRegulated	Pt2 X3 UnRx:D vs. UnRx:B
ENSG00000176402	GJC3	0.78	5.85256e-11	4.97707e-09	In_trans_UpRegulated	Pt2 X3 UnRx:D vs. UnRx:B
ENSG00000149633	KIAA1755	1.32	6.57446e-11	5.5345e-09	In_trans_UpRegulated	Pt2 X3 UnRx:D vs. UnRx:B
ENSG00000102908	NFAT5	0.99	6.644e-11	5.53711e-09	In_cis_Increase_UpRegulated	Pt2 X3 UnRx:D vs. UnRx:B
ENSG00000134202	GSTM3	1.14	7.94756e-11	6.55791e-09	In_trans_UpRegulated	Pt2 X3 UnRx:D vs. UnRx:B
ENSG00000116667	C1orf21	-0.9	8.17315e-11	6.67794e-09	In_cis_Decrease_DownRegulated	Pt2 X3 UnRx:D vs. UnRx:B
ENSG00000169550	MUC15	0.94	9.50941e-11	7.62033e-09	In_trans_UpRegulated	Pt2 X3 UnRx:D vs. UnRx:B
ENSG00000205078	SYCE1L	1.17	1.03787e-10	8.23772e-09	In_cis_Increase_UpRegulated	Pt2 X3 UnRx:D vs. UnRx:B
ENSG00000133275	CSNK1G2	-1.1	1.06388e-10	8.36448e-09	In_cis_Decrease_DownRegulated	Pt2 X3 UnRx:D vs. UnRx:B
ENSG00000112773	TENT5A	1.14	1.08195e-10	8.4271e-09	In_trans_UpRegulated	Pt2 X3 UnRx:D vs. UnRx:B
ENSG00000117984	CTSD	0.51	1.11706e-10	8.61998e-09	In_trans_UpRegulated	Pt2 X3 UnRx:D vs. UnRx:B
ENSG00000223865	HLA-DPB1	1.05	1.3019e-10	9.95415e-09	In_trans_UpRegulated	Pt2 X3 UnRx:D vs. UnRx:B
ENSG00000143514	TP53BP2	-0.82	1.91328e-10	1.44957e-08	In_cis_Decrease_DownRegulated	Pt2 X3 UnRx:D vs. UnRx:B
ENSG00000164106	SCRG1	1.06	2.06153e-10	1.54782e-08	In_trans_UpRegulated	Pt2 X3 UnRx:D vs. UnRx:B
ENSG00000010030	ETV7	1.29	2.66803e-10	1.9853e-08	In_trans_UpRegulated	Pt2 X3 UnRx:D vs. UnRx:B
ENSG00000104964	AES	0.56	2.76072e-10	2.03609e-08	In_cis_Increase_UpRegulated	Pt2 X3 UnRx:D vs. UnRx:B
ENSG00000179958	DCTPP1	-0.77	2.8856e-10	2.10952e-08	In_trans_DownRegulated	Pt2 X3 UnRx:D vs. UnRx:B
ENSG00000177721	ANXA2R	1.31	2.9397e-10	2.13039e-08	In_trans_UpRegulated	Pt2 X3 UnRx:D vs. UnRx:B
ENSG00000177674	AGTRAP	0.95	3.39774e-10	2.4411e-08	In_trans_UpRegulated	Pt2 X3 UnRx:D vs. UnRx:B
ENSG00000158850	B4GALT3	-0.78	3.68475e-10	2.62468e-08	In_cis_Decrease_DownRegulated	Pt2 X3 UnRx:D vs. UnRx:B
ENSG00000116586	LAMTOR2	-0.5	3.76245e-10	2.65731e-08	In_cis_Decrease_DownRegulated	Pt2 X3 UnRx:D vs. UnRx:B
ENSG00000070423	RNF126	-1.19	3.82915e-10	2.68169e-08	In_cis_Decrease_DownRegulated	Pt2 X3 UnRx:D vs. UnRx:B
ENSG00000103175	WFDC1	1.25	4.36916e-10	3.01483e-08	In_cis_Increase_UpRegulated	Pt2 X3 UnRx:D vs. UnRx:B
ENSG00000006042	TMEM98	-1.52	4.37718e-10	3.01483e-08	In_trans_DownRegulated	Pt2 X3 UnRx:D vs. UnRx:B
ENSG00000069329	VPS35	0.5	5.41832e-10	3.70134e-08	In_cis_Increase_UpRegulated	Pt2 X3 UnRx:D vs. UnRx:B
ENSG00000116857	TMEM9	-0.7	5.5656e-10	3.77104e-08	In_cis_Decrease_DownRegulated	Pt2 X3 UnRx:D vs. UnRx:B
ENSG00000181381	DDX60L	1.28	5.95358e-10	4.00138e-08	In_trans_UpRegulated	Pt2 X3 UnRx:D vs. UnRx:B
ENSG00000157992	KRTCAP3	-0.67	6.03175e-10	4.02149e-08	In_trans_DownRegulated	Pt2 X3 UnRx:D vs. UnRx:B
ENSG00000026025	VIM	1.47	6.51072e-10	4.30638e-08	In_trans_UpRegulated	Pt2 X3 UnRx:D vs. UnRx:B
ENSG00000138496	PARP9	1.18	7.2709e-10	4.77131e-08	In_trans_UpRegulated	Pt2 X3 UnRx:D vs. UnRx:B
ENSG00000012223	LTF	1.3	7.47963e-10	4.86994e-08	In_trans_UpRegulated	Pt2 X3 UnRx:D vs. UnRx:B
ENSG00000170549	IRX1	-1.28	1.18451e-09	7.59361e-08	In_trans_DownRegulated	Pt2 X3 UnRx:D vs. UnRx:B
ENSG00000124664	SPDEF	1.17	1.50031e-09	9.54472e-08	In_trans_UpRegulated	Pt2 X3 UnRx:D vs. UnRx:B
ENSG00000179918	SEPHS2	-0.65	1.54161e-09	9.73319e-08	In_trans_DownRegulated	Pt2 X3 UnRx:D vs. UnRx:B
ENSG00000142173	COL6A2	0.96	1.70786e-09	1.05629e-07	In_trans_UpRegulated	Pt2 X3 UnRx:D vs. UnRx:B
ENSG00000185432	METTL7A	0.8	1.71106e-09	1.05629e-07	In_trans_UpRegulated	Pt2 X3 UnRx:D vs. UnRx:B
ENSG00000198832	SELENOM	-1.17	1.76963e-09	1.08442e-07	In_trans_DownRegulated	Pt2 X3 UnRx:D vs. UnRx:B
ENSG00000159200	RCAN1	0.71	2.59438e-09	1.57822e-07	In_trans_UpRegulated	Pt2 X3 UnRx:D vs. UnRx:B
ENSG00000263961	RHEX	-0.71	2.63183e-09	1.5894e-07	In_cis_Decrease_DownRegulated	Pt2 X3 UnRx:D vs. UnRx:B
ENSG00000205403	CFI	1.23	2.93426e-09	1.75929e-07	In_trans_UpRegulated	Pt2 X3 UnRx:D vs. UnRx:B
ENSG00000084207	GSTP1	0.58	3.07362e-09	1.82968e-07	In_trans_UpRegulated	Pt2 X3 UnRx:D vs. UnRx:B
ENSG00000064886	CHI3L2	0.71	3.18352e-09	1.88166e-07	In_trans_UpRegulated	Pt2 X3 UnRx:D vs. UnRx:B
ENSG00000185551	NR2F2	-0.68	3.23313e-09	1.89753e-07	In_trans_DownRegulated	Pt2 X3 UnRx:D vs. UnRx:B
ENSG00000159871	LYPD5	-1.47	3.3151e-09	1.93203e-07	In_trans_DownRegulated	Pt2 X3 UnRx:D vs. UnRx:B
ENSG00000164434	FABP7	1.25	4.06754e-09	2.33446e-07	In_trans_UpRegulated	Pt2 X3 UnRx:D vs. UnRx:B
ENSG00000007062	PROM1	-0.82	4.11204e-09	2.33446e-07	In_trans_DownRegulated	Pt2 X3 UnRx:D vs. UnRx:B
ENSG00000054277	OPN3	-0.94	4.11766e-09	2.33446e-07	In_cis_Decrease_DownRegulated	Pt2 X3 UnRx:D vs. UnRx:B
ENSG00000067992	PDK3	-0.78	4.32698e-09	2.43656e-07	In_trans_DownRegulated	Pt2 X3 UnRx:D vs. UnRx:B
ENSG00000197956	S100A6	0.89	4.73373e-09	2.64771e-07	In_cis_Decrease_UpRegulated	Pt2 X3 UnRx:D vs. UnRx:B
ENSG00000129009	ISLR	1.02	4.77436e-09	2.65263e-07	In_trans_UpRegulated	Pt2 X3 UnRx:D vs. UnRx:B
ENSG00000100321	SYNGR1	0.78	4.92788e-09	2.7198e-07	In_trans_UpRegulated	Pt2 X3 UnRx:D vs. UnRx:B
ENSG00000124107	SLPI	0.69	5.41629e-09	2.9697e-07	In_trans_UpRegulated	Pt2 X3 UnRx:D vs. UnRx:B
ENSG00000101425	BPI	0.93	5.98669e-09	3.26098e-07	In_trans_UpRegulated	Pt2 X3 UnRx:D vs. UnRx:B
ENSG00000151882	CCL28	-1.12	6.50474e-09	3.52016e-07	In_trans_DownRegulated	Pt2 X3 UnRx:D vs. UnRx:B
ENSG00000118900	UBN1	-0.74	7.19274e-09	3.86737e-07	In_cis_Decrease_DownRegulated	Pt2 X3 UnRx:D vs. UnRx:B
ENSG00000126934	MAP2K2	0.75	7.24007e-09	3.86787e-07	In_cis_Increase_UpRegulated	Pt2 X3 UnRx:D vs. UnRx:B
ENSG00000163220	S100A9	-1.41	7.53065e-09	3.99748e-07	In_cis_Decrease_DownRegulated	Pt2 X3 UnRx:D vs. UnRx:B
ENSG00000114315	HES1	0.99	7.68793e-09	4.05514e-07	In_trans_UpRegulated	Pt2 X3 UnRx:D vs. UnRx:B
ENSG00000179218	CALR	0.54	9.42074e-09	4.93789e-07	In_cis_Increase_UpRegulated	Pt2 X3 UnRx:D vs. UnRx:B
ENSG00000196268	ZNF493	1.15	1.10717e-08	5.76696e-07	In_cis_Increase_UpRegulated	Pt2 X3 UnRx:D vs. UnRx:B
ENSG00000111907	TPD52L1	0.67	1.17582e-08	6.08651e-07	In_trans_UpRegulated	Pt2 X3 UnRx:D vs. UnRx:B
ENSG00000064393	HIPK2	1.12	1.26084e-08	6.44654e-07	In_trans_UpRegulated	Pt2 X3 UnRx:D vs. UnRx:B
ENSG00000104870	FCGRT	1.16	1.32904e-08	6.75377e-07	In_trans_UpRegulated	Pt2 X3 UnRx:D vs. UnRx:B
ENSG00000148719	DNAJB12	-0.79	1.36621e-08	6.90059e-07	In_trans_DownRegulated	Pt2 X3 UnRx:D vs. UnRx:B
ENSG00000165215	CLDN3	-0.52	1.53959e-08	7.72948e-07	In_trans_DownRegulated	Pt2 X3 UnRx:D vs. UnRx:B
ENSG00000196154	S100A4	1.14	1.55924e-08	7.78127e-07	In_cis_Decrease_UpRegulated	Pt2 X3 UnRx:D vs. UnRx:B
ENSG00000134198	TSPAN2	-1.41	1.78456e-08	8.85271e-07	In_trans_DownRegulated	Pt2 X3 UnRx:D vs. UnRx:B
ENSG00000160714	UBE2Q1	-0.58	1.86431e-08	9.19358e-07	In_cis_Decrease_DownRegulated	Pt2 X3 UnRx:D vs. UnRx:B
ENSG00000103187	COTL1	-0.67	2.21369e-08	1.08523e-06	In_cis_Increase_DownRegulated	Pt2 X3 UnRx:D vs. UnRx:B
ENSG00000109610	SOD3	1.2	2.28584e-08	1.11405e-06	In_trans_UpRegulated	Pt2 X3 UnRx:D vs. UnRx:B
ENSG00000145819	ARHGAP26	-1.37	2.52184e-08	1.22192e-06	In_trans_DownRegulated	Pt2 X3 UnRx:D vs. UnRx:B
ENSG00000162444	RBP7	0.89	2.57592e-08	1.23962e-06	In_trans_UpRegulated	Pt2 X3 UnRx:D vs. UnRx:B
ENSG00000130287	NCAN	1.19	2.58813e-08	1.23962e-06	In_cis_Increase_UpRegulated	Pt2 X3 UnRx:D vs. UnRx:B
ENSG00000102910	LONP2	0.62	2.63098e-08	1.25295e-06	In_cis_Increase_UpRegulated	Pt2 X3 UnRx:D vs. UnRx:B
ENSG00000104205	SGK3	1.06	3.12479e-08	1.47966e-06	In_trans_UpRegulated	Pt2 X3 UnRx:D vs. UnRx:B
ENSG00000186470	BTN3A2	1.19	3.62042e-08	1.70467e-06	In_trans_UpRegulated	Pt2 X3 UnRx:D vs. UnRx:B
ENSG00000105364	MRPL4	0.69	3.74377e-08	1.75284e-06	In_cis_Increase_UpRegulated	Pt2 X3 UnRx:D vs. UnRx:B
ENSG00000143862	ARL8A	-0.66	4.04943e-08	1.8838e-06	In_cis_Decrease_DownRegulated	Pt2 X3 UnRx:D vs. UnRx:B
ENSG00000130731	METTL26	-0.53	4.06868e-08	1.8838e-06	In_cis_Decrease_DownRegulated	Pt2 X3 UnRx:D vs. UnRx:B
ENSG00000132698	RAB25	-0.52	4.28739e-08	1.97409e-06	In_cis_Decrease_DownRegulated	Pt2 X3 UnRx:D vs. UnRx:B
ENSG00000167775	CD320	0.92	4.42758e-08	2.0185e-06	In_cis_Increase_UpRegulated	Pt2 X3 UnRx:D vs. UnRx:B
ENSG00000148604	RGR	1.16	4.43227e-08	2.0185e-06	In_trans_UpRegulated	Pt2 X3 UnRx:D vs. UnRx:B
ENSG00000285347	AL359555.4	0.87	4.70436e-08	2.13077e-06	In_trans_UpRegulated	Pt2 X3 UnRx:D vs. UnRx:B
ENSG00000116260	QSOX1	-0.68	4.97021e-08	2.23901e-06	In_cis_Decrease_DownRegulated	Pt2 X3 UnRx:D vs. UnRx:B
ENSG00000169504	CLIC4	0.79	5.39178e-08	2.40295e-06	In_trans_UpRegulated	Pt2 X3 UnRx:D vs. UnRx:B
ENSG00000116299	KIAA1324	0.9	5.67099e-08	2.51394e-06	In_trans_UpRegulated	Pt2 X3 UnRx:D vs. UnRx:B
ENSG00000142156	COL6A1	0.77	5.80944e-08	2.56169e-06	In_trans_UpRegulated	Pt2 X3 UnRx:D vs. UnRx:B
ENSG00000198771	RCSD1	1.08	5.89809e-08	2.58709e-06	In_cis_Decrease_UpRegulated	Pt2 X3 UnRx:D vs. UnRx:B
ENSG00000160888	IER2	0.62	6.65433e-08	2.88888e-06	In_cis_Increase_UpRegulated	Pt2 X3 UnRx:D vs. UnRx:B
ENSG00000035687	ADSS	-0.52	6.74724e-08	2.91355e-06	In_cis_Decrease_DownRegulated	Pt2 X3 UnRx:D vs. UnRx:B
ENSG00000125148	MT2A	1.28	7.17832e-08	3.08372e-06	In_cis_Increase_UpRegulated	Pt2 X3 UnRx:D vs. UnRx:B
ENSG00000089356	FXYD3	0.74	7.93294e-08	3.39042e-06	In_trans_UpRegulated	Pt2 X3 UnRx:D vs. UnRx:B
ENSG00000167617	CDC42EP5	0.98	8.30583e-08	3.53167e-06	In_trans_UpRegulated	Pt2 X3 UnRx:D vs. UnRx:B
ENSG00000166598	HSP90B1	0.57	9.21738e-08	3.88289e-06	In_trans_UpRegulated	Pt2 X3 UnRx:D vs. UnRx:B
ENSG00000174080	CTSF	0.94	9.22501e-08	3.88289e-06	In_trans_UpRegulated	Pt2 X3 UnRx:D vs. UnRx:B
ENSG00000128039	SRD5A3	-0.94	9.87489e-08	4.13554e-06	In_trans_DownRegulated	Pt2 X3 UnRx:D vs. UnRx:B
ENSG00000137965	IFI44	1.09	1.02155e-07	4.25679e-06	In_trans_UpRegulated	Pt2 X3 UnRx:D vs. UnRx:B
ENSG00000138642	HERC6	1.05	1.07829e-07	4.45784e-06	In_trans_UpRegulated	Pt2 X3 UnRx:D vs. UnRx:B
ENSG00000135778	NTPCR	-0.53	1.13821e-07	4.64993e-06	In_cis_Decrease_DownRegulated	Pt2 X3 UnRx:D vs. UnRx:B
ENSG00000170634	ACYP2	0.87	1.207e-07	4.88308e-06	In_trans_UpRegulated	Pt2 X3 UnRx:D vs. UnRx:B
ENSG00000181019	NQO1	0.77	1.28755e-07	5.1838e-06	In_cis_Increase_UpRegulated	Pt2 X3 UnRx:D vs. UnRx:B
ENSG00000113580	NR3C1	1.11	1.31555e-07	5.27106e-06	In_trans_UpRegulated	Pt2 X3 UnRx:D vs. UnRx:B
ENSG00000075891	PAX2	1.11	1.3458e-07	5.36646e-06	In_trans_UpRegulated	Pt2 X3 UnRx:D vs. UnRx:B
ENSG00000155792	DEPTOR	-1.09	1.4789e-07	5.86912e-06	In_cis_Decrease_DownRegulated	Pt2 X3 UnRx:D vs. UnRx:B
ENSG00000105671	DDX49	0.87	1.55918e-07	6.15841e-06	In_cis_Increase_UpRegulated	Pt2 X3 UnRx:D vs. UnRx:B
ENSG00000129968	ABHD17A	-0.89	1.57713e-07	6.19991e-06	In_cis_Decrease_DownRegulated	Pt2 X3 UnRx:D vs. UnRx:B
ENSG00000107159	CA9	1.38	1.65938e-07	6.49263e-06	In_trans_UpRegulated	Pt2 X3 UnRx:D vs. UnRx:B
ENSG00000135821	GLUL	-0.73	1.67868e-07	6.53743e-06	In_cis_Decrease_DownRegulated	Pt2 X3 UnRx:D vs. UnRx:B
ENSG00000139055	ERP27	-1.18	1.70482e-07	6.57776e-06	In_trans_DownRegulated	Pt2 X3 UnRx:D vs. UnRx:B
ENSG00000116663	FBXO6	1.02	1.79336e-07	6.8875e-06	In_trans_UpRegulated	Pt2 X3 UnRx:D vs. UnRx:B
ENSG00000140632	GLYR1	-0.69	1.85511e-07	7.09195e-06	In_cis_Decrease_DownRegulated	Pt2 X3 UnRx:D vs. UnRx:B
ENSG00000181722	ZBTB20	1.06	1.87738e-07	7.14432e-06	In_trans_UpRegulated	Pt2 X3 UnRx:D vs. UnRx:B
ENSG00000146242	TPBG	-0.99	1.92917e-07	7.28481e-06	In_trans_DownRegulated	Pt2 X3 UnRx:D vs. UnRx:B
ENSG00000162976	PQLC3	-0.88	1.93178e-07	7.28481e-06	In_trans_DownRegulated	Pt2 X3 UnRx:D vs. UnRx:B
ENSG00000153292	ADGRF1	-1.48	1.94267e-07	7.29288e-06	In_trans_DownRegulated	Pt2 X3 UnRx:D vs. UnRx:B
ENSG00000116741	RGS2	-0.88	2.30823e-07	8.58784e-06	In_cis_Decrease_DownRegulated	Pt2 X3 UnRx:D vs. UnRx:B
ENSG00000261150	EPPK1	-1.1	2.37657e-07	8.80283e-06	In_trans_DownRegulated	Pt2 X3 UnRx:D vs. UnRx:B
ENSG00000103202	NME4	-0.53	2.39925e-07	8.84748e-06	In_cis_Decrease_DownRegulated	Pt2 X3 UnRx:D vs. UnRx:B
ENSG00000125744	RTN2	-1.29	2.42589e-07	8.87564e-06	In_trans_DownRegulated	Pt2 X3 UnRx:D vs. UnRx:B
ENSG00000090861	AARS	0.77	2.42818e-07	8.87564e-06	In_cis_Increase_UpRegulated	Pt2 X3 UnRx:D vs. UnRx:B
ENSG00000171105	INSR	1	2.55904e-07	9.27264e-06	In_cis_Increase_UpRegulated	Pt2 X3 UnRx:D vs. UnRx:B
ENSG00000250722	SELENOP	0.58	2.64972e-07	9.55965e-06	In_trans_UpRegulated	Pt2 X3 UnRx:D vs. UnRx:B
ENSG00000022556	NLRP2	-0.61	2.70794e-07	9.72757e-06	In_trans_DownRegulated	Pt2 X3 UnRx:D vs. UnRx:B
ENSG00000150347	ARID5B	-1.02	2.91533e-07	1.04276e-05	In_trans_DownRegulated	Pt2 X3 UnRx:D vs. UnRx:B
ENSG00000086696	HSD17B2	1.03	2.94445e-07	1.04868e-05	In_cis_Increase_UpRegulated	Pt2 X3 UnRx:D vs. UnRx:B
ENSG00000173171	MTX1	-0.66	2.96192e-07	1.05041e-05	In_cis_Decrease_DownRegulated	Pt2 X3 UnRx:D vs. UnRx:B
ENSG00000111110	PPM1H	1.03	2.98941e-07	1.05567e-05	In_trans_UpRegulated	Pt2 X3 UnRx:D vs. UnRx:B
ENSG00000163131	CTSS	-0.97	3.39492e-07	1.18879e-05	In_cis_Decrease_DownRegulated	Pt2 X3 UnRx:D vs. UnRx:B
ENSG00000172824	CES4A	0.98	3.43518e-07	1.19786e-05	In_cis_Increase_UpRegulated	Pt2 X3 UnRx:D vs. UnRx:B
ENSG00000135549	PKIB	1.04	3.49736e-07	1.214e-05	In_trans_UpRegulated	Pt2 X3 UnRx:D vs. UnRx:B
ENSG00000115091	ACTR3	-0.57	3.52331e-07	1.214e-05	In_trans_DownRegulated	Pt2 X3 UnRx:D vs. UnRx:B
ENSG00000099260	PALMD	-1.28	3.52517e-07	1.214e-05	In_trans_DownRegulated	Pt2 X3 UnRx:D vs. UnRx:B
ENSG00000235750	KIAA0040	-1.24	3.71232e-07	1.27319e-05	In_cis_Decrease_DownRegulated	Pt2 X3 UnRx:D vs. UnRx:B
ENSG00000145632	PLK2	0.81	4.57902e-07	1.55762e-05	In_trans_UpRegulated	Pt2 X3 UnRx:D vs. UnRx:B
ENSG00000060138	YBX3	0.67	4.62831e-07	1.56798e-05	In_trans_UpRegulated	Pt2 X3 UnRx:D vs. UnRx:B
ENSG00000137628	DDX60	1.06	4.70825e-07	1.58861e-05	In_trans_UpRegulated	Pt2 X3 UnRx:D vs. UnRx:B
ENSG00000116991	SIPA1L2	-1.13	5.07449e-07	1.69365e-05	In_cis_Decrease_DownRegulated	Pt2 X3 UnRx:D vs. UnRx:B
ENSG00000166173	LARP6	0.99	5.08054e-07	1.69365e-05	In_trans_UpRegulated	Pt2 X3 UnRx:D vs. UnRx:B
ENSG00000158710	TAGLN2	-0.69	5.76864e-07	1.90777e-05	In_cis_Decrease_DownRegulated	Pt2 X3 UnRx:D vs. UnRx:B
ENSG00000167693	NXN	-1.22	6.23487e-07	2.05381e-05	In_trans_DownRegulated	Pt2 X3 UnRx:D vs. UnRx:B
ENSG00000124766	SOX4	-0.53	6.26067e-07	2.05419e-05	In_trans_DownRegulated	Pt2 X3 UnRx:D vs. UnRx:B
ENSG00000254615	AC027031.2	1.03	6.8562e-07	2.24077e-05	unmapped	Pt2 X3 UnRx:D vs. UnRx:B
ENSG00000137767	SQOR	-0.94	6.93513e-07	2.25771e-05	In_trans_DownRegulated	Pt2 X3 UnRx:D vs. UnRx:B
ENSG00000165704	HPRT1	0.7	7.39936e-07	2.39017e-05	In_trans_UpRegulated	Pt2 X3 UnRx:D vs. UnRx:B
ENSG00000167671	UBXN6	0.91	7.52477e-07	2.42129e-05	In_cis_Increase_UpRegulated	Pt2 X3 UnRx:D vs. UnRx:B
ENSG00000101347	SAMHD1	1.02	7.56562e-07	2.42507e-05	In_trans_UpRegulated	Pt2 X3 UnRx:D vs. UnRx:B
ENSG00000156831	NSMCE2	-0.57	7.92135e-07	2.51013e-05	In_cis_Decrease_DownRegulated	Pt2 X3 UnRx:D vs. UnRx:B
ENSG00000178078	STAP2	0.78	8.32838e-07	2.62912e-05	In_cis_Increase_UpRegulated	Pt2 X3 UnRx:D vs. UnRx:B
ENSG00000065000	AP3D1	-0.92	8.54158e-07	2.68625e-05	In_cis_Increase_DownRegulated	Pt2 X3 UnRx:D vs. UnRx:B
ENSG00000132688	NES	0.98	8.67947e-07	2.71935e-05	In_cis_Decrease_UpRegulated	Pt2 X3 UnRx:D vs. UnRx:B
ENSG00000103550	KNOP1	-0.54	9.49139e-07	2.95154e-05	In_cis_Decrease_DownRegulated	Pt2 X3 UnRx:D vs. UnRx:B
ENSG00000183971	NPW	0.64	1.04297e-06	3.20742e-05	In_cis_Decrease_UpRegulated	Pt2 X3 UnRx:D vs. UnRx:B
ENSG00000095906	NUBP2	-0.6	1.05395e-06	3.22927e-05	In_cis_Decrease_DownRegulated	Pt2 X3 UnRx:D vs. UnRx:B
ENSG00000134375	TIMM17A	-0.53	1.07617e-06	3.28529e-05	In_cis_Decrease_DownRegulated	Pt2 X3 UnRx:D vs. UnRx:B
ENSG00000154265	ABCA5	1.01	1.1133e-06	3.38623e-05	In_trans_UpRegulated	Pt2 X3 UnRx:D vs. UnRx:B
ENSG00000116747	TROVE2	-0.5	1.18851e-06	3.60182e-05	In_cis_Decrease_DownRegulated	Pt2 X3 UnRx:D vs. UnRx:B
ENSG00000204592	HLA-E	0.64	1.28122e-06	3.86872e-05	In_trans_UpRegulated	Pt2 X3 UnRx:D vs. UnRx:B
ENSG00000203499	IQANK1	0.89	1.29384e-06	3.89273e-05	In_trans_UpRegulated	Pt2 X3 UnRx:D vs. UnRx:B
ENSG00000127603	MACF1	0.92	1.34439e-06	4.03026e-05	In_trans_UpRegulated	Pt2 X3 UnRx:D vs. UnRx:B
ENSG00000197601	FAR1	0.92	1.38563e-06	4.13901e-05	In_trans_UpRegulated	Pt2 X3 UnRx:D vs. UnRx:B
ENSG00000143418	CERS2	-0.58	1.408e-06	4.1908e-05	In_cis_Decrease_DownRegulated	Pt2 X3 UnRx:D vs. UnRx:B
ENSG00000117616	RSRP1	0.8	1.49295e-06	4.42783e-05	In_trans_UpRegulated	Pt2 X3 UnRx:D vs. UnRx:B
ENSG00000175221	MED16	-1.05	1.54104e-06	4.55427e-05	In_cis_Decrease_DownRegulated	Pt2 X3 UnRx:D vs. UnRx:B
ENSG00000178567	EPM2AIP1	0.89	1.55109e-06	4.56776e-05	In_trans_UpRegulated	Pt2 X3 UnRx:D vs. UnRx:B
ENSG00000176619	LMNB2	0.91	1.60521e-06	4.71051e-05	In_cis_Increase_UpRegulated	Pt2 X3 UnRx:D vs. UnRx:B
ENSG00000105518	TMEM205	1.01	1.68934e-06	4.93997e-05	In_cis_Increase_UpRegulated	Pt2 X3 UnRx:D vs. UnRx:B
ENSG00000168899	VAMP5	0.78	1.77004e-06	5.13989e-05	In_trans_UpRegulated	Pt2 X3 UnRx:D vs. UnRx:B
ENSG00000203668	CHML	-0.74	1.80742e-06	5.23023e-05	In_cis_Decrease_DownRegulated	Pt2 X3 UnRx:D vs. UnRx:B
ENSG00000228300	C19orf24	-0.91	1.85574e-06	5.35148e-05	In_cis_Decrease_DownRegulated	Pt2 X3 UnRx:D vs. UnRx:B
ENSG00000196924	FLNA	-0.77	1.87121e-06	5.36233e-05	In_trans_DownRegulated	Pt2 X3 UnRx:D vs. UnRx:B
ENSG00000127585	FBXL16	-1.08	1.87237e-06	5.36233e-05	In_cis_Decrease_DownRegulated	Pt2 X3 UnRx:D vs. UnRx:B
ENSG00000180573	HIST1H2AC	0.89	1.88584e-06	5.38241e-05	unmapped	Pt2 X3 UnRx:D vs. UnRx:B
ENSG00000131507	NDFIP1	-0.53	1.91602e-06	5.44987e-05	In_trans_DownRegulated	Pt2 X3 UnRx:D vs. UnRx:B
ENSG00000253958	CLDN23	-0.88	1.9911e-06	5.64416e-05	In_trans_DownRegulated	Pt2 X3 UnRx:D vs. UnRx:B
ENSG00000109107	ALDOC	1.01	2.0153e-06	5.6934e-05	In_trans_UpRegulated	Pt2 X3 UnRx:D vs. UnRx:B
ENSG00000140905	GCSH	0.54	2.03904e-06	5.74101e-05	In_cis_Increase_UpRegulated	Pt2 X3 UnRx:D vs. UnRx:B
ENSG00000198858	R3HDM4	-0.99	2.09644e-06	5.88273e-05	In_cis_Decrease_DownRegulated	Pt2 X3 UnRx:D vs. UnRx:B
ENSG00000163159	VPS72	-0.68	2.13934e-06	5.98297e-05	In_cis_Decrease_DownRegulated	Pt2 X3 UnRx:D vs. UnRx:B
ENSG00000198363	ASPH	0.64	2.19278e-06	6.11191e-05	In_trans_UpRegulated	Pt2 X3 UnRx:D vs. UnRx:B
ENSG00000141933	TPGS1	-0.9	2.21645e-06	6.15729e-05	In_cis_Decrease_DownRegulated	Pt2 X3 UnRx:D vs. UnRx:B
ENSG00000147202	DIAPH2	0.94	2.27251e-06	6.29206e-05	In_trans_UpRegulated	Pt2 X3 UnRx:D vs. UnRx:B
ENSG00000168675	LDLRAD4	-1.16	2.37197e-06	6.5457e-05	In_trans_DownRegulated	Pt2 X3 UnRx:D vs. UnRx:B
ENSG00000196365	LONP1	0.78	2.40545e-06	6.61618e-05	In_cis_Increase_UpRegulated	Pt2 X3 UnRx:D vs. UnRx:B
ENSG00000153310	FAM49B	-0.5	2.48134e-06	6.80246e-05	In_cis_Decrease_DownRegulated	Pt2 X3 UnRx:D vs. UnRx:B
ENSG00000204272	NBDY	0.77	2.49386e-06	6.81438e-05	In_trans_UpRegulated	Pt2 X3 UnRx:D vs. UnRx:B
ENSG00000205426	KRT81	-0.67	2.66893e-06	7.2689e-05	In_trans_DownRegulated	Pt2 X3 UnRx:D vs. UnRx:B
ENSG00000185630	PBX1	-0.53	2.73834e-06	7.43367e-05	In_cis_Decrease_DownRegulated	Pt2 X3 UnRx:D vs. UnRx:B
ENSG00000196748	CLPSL2	0.91	2.82591e-06	7.6375e-05	In_trans_UpRegulated	Pt2 X3 UnRx:D vs. UnRx:B
ENSG00000123130	ACOT9	-1.1	2.83603e-06	7.6375e-05	In_trans_DownRegulated	Pt2 X3 UnRx:D vs. UnRx:B
ENSG00000072778	ACADVL	0.68	2.84219e-06	7.6375e-05	In_trans_UpRegulated	Pt2 X3 UnRx:D vs. UnRx:B
ENSG00000123358	NR4A1	1	2.85009e-06	7.6375e-05	In_trans_UpRegulated	Pt2 X3 UnRx:D vs. UnRx:B
ENSG00000171124	FUT3	0.91	2.90489e-06	7.75941e-05	In_cis_Increase_UpRegulated	Pt2 X3 UnRx:D vs. UnRx:B
ENSG00000143570	SLC39A1	-0.55	3.00515e-06	7.95078e-05	In_cis_Decrease_DownRegulated	Pt2 X3 UnRx:D vs. UnRx:B
ENSG00000136986	DERL1	-0.59	3.10888e-06	8.17332e-05	In_cis_Decrease_DownRegulated	Pt2 X3 UnRx:D vs. UnRx:B
ENSG00000204264	PSMB8	0.73	3.12103e-06	8.17947e-05	In_trans_UpRegulated	Pt2 X3 UnRx:D vs. UnRx:B
ENSG00000172687	ZNF738	0.93	3.13227e-06	8.18319e-05	In_cis_Increase_UpRegulated	Pt2 X3 UnRx:D vs. UnRx:B
ENSG00000135678	CPM	1.01	3.36195e-06	8.75578e-05	In_trans_UpRegulated	Pt2 X3 UnRx:D vs. UnRx:B
ENSG00000064666	CNN2	-0.77	3.43225e-06	8.91101e-05	In_cis_Decrease_DownRegulated	Pt2 X3 UnRx:D vs. UnRx:B
ENSG00000128928	IVD	0.8	3.53587e-06	9.15154e-05	In_trans_UpRegulated	Pt2 X3 UnRx:D vs. UnRx:B
ENSG00000169221	TBC1D10B	-0.88	4.05101e-06	0.000104201	In_trans_DownRegulated	Pt2 X3 UnRx:D vs. UnRx:B
ENSG00000163660	CCNL1	0.64	4.54765e-06	0.000115549	In_trans_UpRegulated	Pt2 X3 UnRx:D vs. UnRx:B
ENSG00000064270	ATP2C2	0.88	4.65473e-06	0.00011791	In_cis_Increase_UpRegulated	Pt2 X3 UnRx:D vs. UnRx:B
ENSG00000183155	RABIF	-0.6	4.75125e-06	0.000119991	In_cis_Decrease_DownRegulated	Pt2 X3 UnRx:D vs. UnRx:B
ENSG00000069667	RORA	-0.94	4.92109e-06	0.000123904	In_trans_DownRegulated	Pt2 X3 UnRx:D vs. UnRx:B
ENSG00000135919	SERPINE2	-1.14	5.34608e-06	0.000134006	In_trans_DownRegulated	Pt2 X3 UnRx:D vs. UnRx:B
ENSG00000116750	UCHL5	-0.53	5.35443e-06	0.000134006	In_cis_Decrease_DownRegulated	Pt2 X3 UnRx:D vs. UnRx:B
ENSG00000131876	SNRPA1	-0.5	5.4073e-06	0.000134923	In_trans_DownRegulated	Pt2 X3 UnRx:D vs. UnRx:B
ENSG00000213614	HEXA	0.59	5.46893e-06	0.000136054	In_trans_UpRegulated	Pt2 X3 UnRx:D vs. UnRx:B
ENSG00000167641	PPP1R14A	-1.11	5.6589e-06	0.000139673	In_trans_DownRegulated	Pt2 X3 UnRx:D vs. UnRx:B
ENSG00000231389	HLA-DPA1	0.86	5.83022e-06	0.000142909	In_trans_UpRegulated	Pt2 X3 UnRx:D vs. UnRx:B
ENSG00000167962	ZNF598	-0.85	5.87385e-06	0.000143556	In_cis_Decrease_DownRegulated	Pt2 X3 UnRx:D vs. UnRx:B
ENSG00000157870	FAM213B	0.88	6.12644e-06	0.000148856	In_trans_UpRegulated	Pt2 X3 UnRx:D vs. UnRx:B
ENSG00000169035	KLK7	1.02	6.15328e-06	0.000149074	In_trans_UpRegulated	Pt2 X3 UnRx:D vs. UnRx:B
ENSG00000127990	SGCE	-0.68	6.26975e-06	0.000150722	In_trans_DownRegulated	Pt2 X3 UnRx:D vs. UnRx:B
ENSG00000166289	PLEKHF1	0.9	6.27558e-06	0.000150722	In_cis_Decrease_UpRegulated	Pt2 X3 UnRx:D vs. UnRx:B
ENSG00000198682	PAPSS2	0.77	6.37488e-06	0.000152667	In_trans_UpRegulated	Pt2 X3 UnRx:D vs. UnRx:B
ENSG00000064932	SBNO2	-1.03	6.44979e-06	0.000154019	In_cis_Decrease_DownRegulated	Pt2 X3 UnRx:D vs. UnRx:B
ENSG00000138798	EGF	0.93	6.53538e-06	0.000155617	In_trans_UpRegulated	Pt2 X3 UnRx:D vs. UnRx:B
ENSG00000198929	NOS1AP	-0.98	7.20032e-06	0.000170961	In_cis_Decrease_DownRegulated	Pt2 X3 UnRx:D vs. UnRx:B
ENSG00000163017	ACTG2	-1.5	7.24358e-06	0.0001715	In_trans_DownRegulated	Pt2 X3 UnRx:D vs. UnRx:B
ENSG00000153404	PLEKHG4B	0.83	7.83394e-06	0.000184952	In_trans_UpRegulated	Pt2 X3 UnRx:D vs. UnRx:B
ENSG00000018699	TTC27	0.8	7.90225e-06	0.000186038	In_trans_UpRegulated	Pt2 X3 UnRx:D vs. UnRx:B
ENSG00000064490	RFXANK	0.66	8.37248e-06	0.000196001	In_cis_Increase_UpRegulated	Pt2 X3 UnRx:D vs. UnRx:B
ENSG00000109846	CRYAB	1.08	8.46564e-06	0.000197626	In_trans_UpRegulated	Pt2 X3 UnRx:D vs. UnRx:B
ENSG00000160953	MUM1	-0.91	8.67623e-06	0.000201414	In_cis_Decrease_DownRegulated	Pt2 X3 UnRx:D vs. UnRx:B
ENSG00000163435	ELF3	-0.53	8.75478e-06	0.000202673	In_cis_Decrease_DownRegulated	Pt2 X3 UnRx:D vs. UnRx:B
ENSG00000170458	CD14	0.72	8.99976e-06	0.000207767	In_trans_UpRegulated	Pt2 X3 UnRx:D vs. UnRx:B
ENSG00000120738	EGR1	0.71	9.44102e-06	0.000216753	In_trans_UpRegulated	Pt2 X3 UnRx:D vs. UnRx:B
ENSG00000115738	ID2	-0.68	1.12061e-05	0.000255867	In_trans_DownRegulated	Pt2 X3 UnRx:D vs. UnRx:B
ENSG00000107874	CUEDC2	-0.69	1.13113e-05	0.000257563	In_trans_DownRegulated	Pt2 X3 UnRx:D vs. UnRx:B
ENSG00000136193	SCRN1	0.91	1.14695e-05	0.000260454	In_trans_UpRegulated	Pt2 X3 UnRx:D vs. UnRx:B
ENSG00000163520	FBLN2	-0.88	1.1633e-05	0.000263449	In_trans_DownRegulated	Pt2 X3 UnRx:D vs. UnRx:B
ENSG00000155760	FZD7	0.94	1.17406e-05	0.000265166	In_trans_UpRegulated	Pt2 X3 UnRx:D vs. UnRx:B
ENSG00000138758	SEPT11	0.88	1.21561e-05	0.000273809	In_trans_UpRegulated	Pt2 X3 UnRx:D vs. UnRx:B
ENSG00000186847	KRT14	0.69	1.22886e-05	0.000276045	In_trans_UpRegulated	Pt2 X3 UnRx:D vs. UnRx:B
ENSG00000175782	SLC35E3	0.78	1.24675e-05	0.00027924	In_trans_UpRegulated	Pt2 X3 UnRx:D vs. UnRx:B
ENSG00000114439	BBX	-0.62	1.29947e-05	0.000288795	In_trans_DownRegulated	Pt2 X3 UnRx:D vs. UnRx:B
ENSG00000196189	SEMA4A	0.75	1.32782e-05	0.00029431	In_cis_Decrease_UpRegulated	Pt2 X3 UnRx:D vs. UnRx:B
ENSG00000164626	KCNK5	0.87	1.33895e-05	0.00029599	In_trans_UpRegulated	Pt2 X3 UnRx:D vs. UnRx:B
ENSG00000067955	CBFB	0.72	1.36493e-05	0.000300934	In_cis_Increase_UpRegulated	Pt2 X3 UnRx:D vs. UnRx:B
ENSG00000005206	SPPL2B	0.84	1.41965e-05	0.000312173	In_cis_Increase_UpRegulated	Pt2 X3 UnRx:D vs. UnRx:B
ENSG00000180354	MTURN	0.88	1.42822e-05	0.000313232	In_trans_UpRegulated	Pt2 X3 UnRx:D vs. UnRx:B
ENSG00000168447	SCNN1B	-1.02	1.47772e-05	0.000323185	In_cis_Decrease_DownRegulated	Pt2 X3 UnRx:D vs. UnRx:B
ENSG00000054598	FOXC1	0.6	1.48136e-05	0.000323185	In_trans_UpRegulated	Pt2 X3 UnRx:D vs. UnRx:B
ENSG00000099804	CDC34	-0.83	1.50475e-05	0.00032743	In_cis_Decrease_DownRegulated	Pt2 X3 UnRx:D vs. UnRx:B
ENSG00000124102	PI3	-1.71	1.54438e-05	0.000334308	In_trans_DownRegulated	Pt2 X3 UnRx:D vs. UnRx:B
ENSG00000186205	MARC1	0.89	1.55465e-05	0.000335659	In_cis_Decrease_UpRegulated	Pt2 X3 UnRx:D vs. UnRx:B
ENSG00000177614	PGBD5	-0.78	1.57493e-05	0.00033916	In_cis_Decrease_DownRegulated	Pt2 X3 UnRx:D vs. UnRx:B
ENSG00000105401	CDC37	0.55	1.6654e-05	0.000356798	In_cis_Increase_UpRegulated	Pt2 X3 UnRx:D vs. UnRx:B
ENSG00000076356	PLXNA2	-0.85	1.83742e-05	0.000389645	In_cis_Decrease_DownRegulated	Pt2 X3 UnRx:D vs. UnRx:B
ENSG00000167491	GATAD2A	0.78	1.85855e-05	0.000392261	In_cis_Increase_UpRegulated	Pt2 X3 UnRx:D vs. UnRx:B
ENSG00000143882	ATP6V1C2	-1.08	1.89186e-05	0.000397147	In_trans_DownRegulated	Pt2 X3 UnRx:D vs. UnRx:B
ENSG00000143013	LMO4	0.74	1.93333e-05	0.000404833	In_trans_UpRegulated	Pt2 X3 UnRx:D vs. UnRx:B
ENSG00000125912	NCLN	0.82	1.98556e-05	0.000414728	In_cis_Increase_UpRegulated	Pt2 X3 UnRx:D vs. UnRx:B
ENSG00000171604	CXXC5	0.82	1.9943e-05	0.000415156	In_trans_UpRegulated	Pt2 X3 UnRx:D vs. UnRx:B
ENSG00000107201	DDX58	0.89	1.99757e-05	0.000415156	In_trans_UpRegulated	Pt2 X3 UnRx:D vs. UnRx:B
ENSG00000280832	GSEC	-1.07	2.03592e-05	0.000422073	unmapped	Pt2 X3 UnRx:D vs. UnRx:B
ENSG00000134851	TMEM165	-0.63	2.0737e-05	0.000428838	In_trans_DownRegulated	Pt2 X3 UnRx:D vs. UnRx:B
ENSG00000101911	PRPS2	-0.85	2.10187e-05	0.000433589	In_trans_DownRegulated	Pt2 X3 UnRx:D vs. UnRx:B
ENSG00000044574	HSPA5	0.55	2.11691e-05	0.000435613	In_trans_UpRegulated	Pt2 X3 UnRx:D vs. UnRx:B
ENSG00000132950	ZMYM5	0.83	2.26168e-05	0.000463117	In_trans_UpRegulated	Pt2 X3 UnRx:D vs. UnRx:B
ENSG00000083123	BCKDHB	0.69	2.27306e-05	0.000463609	In_trans_UpRegulated	Pt2 X3 UnRx:D vs. UnRx:B
ENSG00000112576	CCND3	0.79	2.27521e-05	0.000463609	In_trans_UpRegulated	Pt2 X3 UnRx:D vs. UnRx:B
ENSG00000179965	ZNF771	-0.93	2.29809e-05	0.000467129	In_trans_DownRegulated	Pt2 X3 UnRx:D vs. UnRx:B
ENSG00000103356	EARS2	-0.92	2.33276e-05	0.000472166	In_cis_Decrease_DownRegulated	Pt2 X3 UnRx:D vs. UnRx:B
ENSG00000144063	MALL	0.89	2.3353e-05	0.000472166	In_trans_UpRegulated	Pt2 X3 UnRx:D vs. UnRx:B
ENSG00000115977	AAK1	0.8	2.33987e-05	0.000472166	In_trans_UpRegulated	Pt2 X3 UnRx:D vs. UnRx:B
ENSG00000172164	SNTB1	0.84	2.59346e-05	0.000520816	In_cis_Decrease_UpRegulated	Pt2 X3 UnRx:D vs. UnRx:B
ENSG00000165672	PRDX3	-0.61	2.70496e-05	0.00053931	In_trans_DownRegulated	Pt2 X3 UnRx:D vs. UnRx:B
ENSG00000121316	PLBD1	0.8	3.03237e-05	0.000598437	In_trans_UpRegulated	Pt2 X3 UnRx:D vs. UnRx:B
ENSG00000171914	TLN2	0.79	3.03742e-05	0.000598437	In_trans_UpRegulated	Pt2 X3 UnRx:D vs. UnRx:B
ENSG00000236924	AL162411.1	0.85	3.11042e-05	0.000607077	unmapped	Pt2 X3 UnRx:D vs. UnRx:B
ENSG00000031823	RANBP3	0.75	3.15167e-05	0.000613692	In_cis_Increase_UpRegulated	Pt2 X3 UnRx:D vs. UnRx:B
ENSG00000204257	HLA-DMA	0.91	3.16774e-05	0.000615384	In_trans_UpRegulated	Pt2 X3 UnRx:D vs. UnRx:B
ENSG00000065882	TBC1D1	-0.96	3.28247e-05	0.000634516	In_trans_DownRegulated	Pt2 X3 UnRx:D vs. UnRx:B
ENSG00000135823	STX6	-0.52	3.3805e-05	0.00065065	In_cis_Decrease_DownRegulated	Pt2 X3 UnRx:D vs. UnRx:B
ENSG00000069482	GAL	0.71	3.51196e-05	0.000674293	In_trans_UpRegulated	Pt2 X3 UnRx:D vs. UnRx:B
ENSG00000171346	KRT15	-0.57	3.52336e-05	0.000674293	In_trans_DownRegulated	Pt2 X3 UnRx:D vs. UnRx:B
ENSG00000100612	DHRS7	0.66	3.53024e-05	0.000674293	In_trans_UpRegulated	Pt2 X3 UnRx:D vs. UnRx:B
ENSG00000150636	CCDC102B	0.84	3.72988e-05	0.000709698	In_trans_UpRegulated	Pt2 X3 UnRx:D vs. UnRx:B
ENSG00000168743	NPNT	0.59	3.74573e-05	0.000711092	In_trans_UpRegulated	Pt2 X3 UnRx:D vs. UnRx:B
ENSG00000267673	FDX2	0.85	3.82966e-05	0.000725373	In_cis_Increase_UpRegulated	Pt2 X3 UnRx:D vs. UnRx:B
ENSG00000132024	CC2D1A	0.74	3.93404e-05	0.000743454	In_cis_Increase_UpRegulated	Pt2 X3 UnRx:D vs. UnRx:B
ENSG00000143756	FBXO28	-0.52	3.94716e-05	0.000744245	In_cis_Decrease_DownRegulated	Pt2 X3 UnRx:D vs. UnRx:B
ENSG00000067836	ROGDI	-0.64	4.04762e-05	0.000759136	In_cis_Decrease_DownRegulated	Pt2 X3 UnRx:D vs. UnRx:B
ENSG00000173992	CCS	0.53	4.10246e-05	0.000766589	In_trans_UpRegulated	Pt2 X3 UnRx:D vs. UnRx:B
ENSG00000075151	EIF4G3	0.77	4.17552e-05	0.000778497	In_trans_UpRegulated	Pt2 X3 UnRx:D vs. UnRx:B
ENSG00000187231	SESTD1	-0.56	4.21882e-05	0.000784814	In_trans_DownRegulated	Pt2 X3 UnRx:D vs. UnRx:B
ENSG00000170275	CRTAP	0.73	4.23354e-05	0.000785355	In_trans_UpRegulated	Pt2 X3 UnRx:D vs. UnRx:B
ENSG00000122126	OCRL	0.77	4.24058e-05	0.000785355	In_trans_UpRegulated	Pt2 X3 UnRx:D vs. UnRx:B
ENSG00000171243	SOSTDC1	-0.87	4.25454e-05	0.000786194	In_trans_DownRegulated	Pt2 X3 UnRx:D vs. UnRx:B
ENSG00000125734	GPR108	0.72	4.3916e-05	0.000807939	In_cis_Increase_UpRegulated	Pt2 X3 UnRx:D vs. UnRx:B
ENSG00000130818	ZNF426	0.8	4.53892e-05	0.000833201	In_cis_Increase_UpRegulated	Pt2 X3 UnRx:D vs. UnRx:B
ENSG00000146072	TNFRSF21	-0.67	4.78859e-05	0.000875178	In_trans_DownRegulated	Pt2 X3 UnRx:D vs. UnRx:B
ENSG00000103811	CTSH	-0.83	4.84178e-05	0.000882963	In_trans_DownRegulated	Pt2 X3 UnRx:D vs. UnRx:B
ENSG00000225614	ZNF469	0.79	5.09111e-05	0.000924386	In_cis_Increase_UpRegulated	Pt2 X3 UnRx:D vs. UnRx:B
ENSG00000197043	ANXA6	0.72	5.37747e-05	0.000974257	In_trans_UpRegulated	Pt2 X3 UnRx:D vs. UnRx:B
ENSG00000160886	LY6K	0.56	5.46537e-05	0.000988034	In_trans_UpRegulated	Pt2 X3 UnRx:D vs. UnRx:B
ENSG00000196843	ARID5A	-0.94	5.5822e-05	0.00100697	In_trans_DownRegulated	Pt2 X3 UnRx:D vs. UnRx:B
ENSG00000214046	SMIM7	0.53	5.67824e-05	0.00102208	In_cis_Increase_UpRegulated	Pt2 X3 UnRx:D vs. UnRx:B
ENSG00000130733	YIPF2	0.62	5.81414e-05	0.00104429	In_cis_Increase_UpRegulated	Pt2 X3 UnRx:D vs. UnRx:B
ENSG00000141985	SH3GL1	0.69	6.0254e-05	0.00107991	In_cis_Increase_UpRegulated	Pt2 X3 UnRx:D vs. UnRx:B
ENSG00000166265	CYYR1	-0.94	6.04094e-05	0.00108037	In_trans_DownRegulated	Pt2 X3 UnRx:D vs. UnRx:B
ENSG00000138028	CGREF1	0.64	6.17544e-05	0.00110206	In_trans_UpRegulated	Pt2 X3 UnRx:D vs. UnRx:B
ENSG00000141480	ARRB2	-0.86	6.29692e-05	0.00112134	In_trans_DownRegulated	Pt2 X3 UnRx:D vs. UnRx:B
ENSG00000117054	ACADM	0.76	6.51593e-05	0.0011554	In_trans_UpRegulated	Pt2 X3 UnRx:D vs. UnRx:B
ENSG00000173599	PC	0.73	6.93885e-05	0.00122778	In_trans_UpRegulated	Pt2 X3 UnRx:D vs. UnRx:B
ENSG00000133313	CNDP2	-0.51	7.05181e-05	0.00124249	In_trans_DownRegulated	Pt2 X3 UnRx:D vs. UnRx:B
ENSG00000158828	PINK1	0.74	7.0899e-05	0.00124657	In_trans_UpRegulated	Pt2 X3 UnRx:D vs. UnRx:B
ENSG00000139631	CSAD	0.64	7.14229e-05	0.00125176	In_trans_UpRegulated	Pt2 X3 UnRx:D vs. UnRx:B
ENSG00000181143	MUC16	0.85	7.14948e-05	0.00125176	In_cis_Increase_UpRegulated	Pt2 X3 UnRx:D vs. UnRx:B
ENSG00000123407	HOXC12	-0.87	7.62929e-05	0.00132958	In_trans_DownRegulated	Pt2 X3 UnRx:D vs. UnRx:B
ENSG00000065717	TLE2	0.69	7.64183e-05	0.00132958	In_cis_Increase_UpRegulated	Pt2 X3 UnRx:D vs. UnRx:B
ENSG00000108582	CPD	0.8	7.79583e-05	0.00135355	In_trans_UpRegulated	Pt2 X3 UnRx:D vs. UnRx:B
ENSG00000065268	WDR18	-0.81	8.08688e-05	0.00139826	In_cis_Decrease_DownRegulated	Pt2 X3 UnRx:D vs. UnRx:B
ENSG00000249082	C5orf66-AS1	0.77	8.11039e-05	0.00139942	In_trans_UpRegulated	Pt2 X3 UnRx:D vs. UnRx:B
ENSG00000134255	CEPT1	0.67	8.2026e-05	0.00141241	In_trans_UpRegulated	Pt2 X3 UnRx:D vs. UnRx:B
ENSG00000122482	ZNF644	-0.55	8.27955e-05	0.00142272	In_trans_DownRegulated	Pt2 X3 UnRx:D vs. UnRx:B
ENSG00000148344	PTGES	-0.89	8.40024e-05	0.00143444	In_trans_DownRegulated	Pt2 X3 UnRx:D vs. UnRx:B
ENSG00000005893	LAMP2	-0.65	8.4166e-05	0.00143444	In_trans_DownRegulated	Pt2 X3 UnRx:D vs. UnRx:B
ENSG00000112992	NNT	0.84	8.61015e-05	0.00146443	In_trans_UpRegulated	Pt2 X3 UnRx:D vs. UnRx:B
ENSG00000109686	SH3D19	0.79	8.84092e-05	0.00150062	In_trans_UpRegulated	Pt2 X3 UnRx:D vs. UnRx:B
ENSG00000145725	PPIP5K2	0.62	8.89339e-05	0.00150645	In_trans_UpRegulated	Pt2 X3 UnRx:D vs. UnRx:B
ENSG00000102804	TSC22D1	-0.54	8.9358e-05	0.00151057	In_trans_DownRegulated	Pt2 X3 UnRx:D vs. UnRx:B
ENSG00000135916	ITM2C	0.62	8.99259e-05	0.00151427	In_trans_UpRegulated	Pt2 X3 UnRx:D vs. UnRx:B
ENSG00000160818	GPATCH4	-0.59	8.99405e-05	0.00151427	In_cis_Decrease_DownRegulated	Pt2 X3 UnRx:D vs. UnRx:B
ENSG00000116685	KIAA2013	0.55	9.34535e-05	0.00156369	In_trans_UpRegulated	Pt2 X3 UnRx:D vs. UnRx:B
ENSG00000177200	CHD9	0.51	9.36261e-05	0.00156369	In_cis_Increase_UpRegulated	Pt2 X3 UnRx:D vs. UnRx:B
ENSG00000128923	MINDY2	0.73	9.4307e-05	0.00156877	In_trans_UpRegulated	Pt2 X3 UnRx:D vs. UnRx:B
ENSG00000196408	NOXO1	-0.68	9.85061e-05	0.00163536	In_cis_Decrease_DownRegulated	Pt2 X3 UnRx:D vs. UnRx:B
ENSG00000156804	FBXO32	-0.67	9.97748e-05	0.00165065	In_cis_Decrease_DownRegulated	Pt2 X3 UnRx:D vs. UnRx:B
ENSG00000171848	RRM2	0.87	9.99998e-05	0.00165065	In_trans_UpRegulated	Pt2 X3 UnRx:D vs. UnRx:B
ENSG00000147162	OGT	0.55	0.000102191	0.00168313	In_trans_UpRegulated	Pt2 X3 UnRx:D vs. UnRx:B
ENSG00000133243	BTBD2	-0.9	0.000104002	0.00170957	In_cis_Increase_DownRegulated	Pt2 X3 UnRx:D vs. UnRx:B
ENSG00000213246	SUPT4H1	-0.58	0.000104677	0.00171675	In_trans_DownRegulated	Pt2 X3 UnRx:D vs. UnRx:B
ENSG00000126091	ST3GAL3	-0.85	0.000104851	0.00171675	In_trans_DownRegulated	Pt2 X3 UnRx:D vs. UnRx:B
ENSG00000140859	KIFC3	0.77	0.000108899	0.00177953	In_cis_Increase_UpRegulated	Pt2 X3 UnRx:D vs. UnRx:B
ENSG00000164114	MAP9	0.73	0.000110009	0.00179065	In_trans_UpRegulated	Pt2 X3 UnRx:D vs. UnRx:B
ENSG00000277075	HIST1H2AE	0.78	0.000118666	0.00191659	In_trans_UpRegulated	Pt2 X3 UnRx:D vs. UnRx:B
ENSG00000178718	RPP25	-0.8	0.000121011	0.00194743	In_trans_DownRegulated	Pt2 X3 UnRx:D vs. UnRx:B
ENSG00000160049	DFFA	0.59	0.000121342	0.00194848	In_trans_UpRegulated	Pt2 X3 UnRx:D vs. UnRx:B
ENSG00000126947	ARMCX1	0.78	0.000121868	0.00195316	In_trans_UpRegulated	Pt2 X3 UnRx:D vs. UnRx:B
ENSG00000187244	BCAM	0.74	0.000123719	0.00197903	In_trans_UpRegulated	Pt2 X3 UnRx:D vs. UnRx:B
ENSG00000127580	WDR24	-0.72	0.000126191	0.00201471	In_cis_Decrease_DownRegulated	Pt2 X3 UnRx:D vs. UnRx:B
ENSG00000172828	CES3	0.75	0.000126749	0.00201975	In_cis_Increase_UpRegulated	Pt2 X3 UnRx:D vs. UnRx:B
ENSG00000135324	MRAP2	-0.91	0.0001276	0.00202942	In_trans_DownRegulated	Pt2 X3 UnRx:D vs. UnRx:B
ENSG00000181744	C3orf58	0.78	0.000130838	0.00207695	In_trans_UpRegulated	Pt2 X3 UnRx:D vs. UnRx:B
ENSG00000211456	SACM1L	0.77	0.00013701	0.00216964	In_trans_UpRegulated	Pt2 X3 UnRx:D vs. UnRx:B
ENSG00000124006	OBSL1	0.54	0.000137197	0.00216964	In_trans_UpRegulated	Pt2 X3 UnRx:D vs. UnRx:B
ENSG00000088247	KHSRP	0.56	0.000137866	0.00217609	In_cis_Increase_UpRegulated	Pt2 X3 UnRx:D vs. UnRx:B
ENSG00000071626	DAZAP1	-0.6	0.000140562	0.00221444	In_cis_Decrease_DownRegulated	Pt2 X3 UnRx:D vs. UnRx:B
ENSG00000105355	PLIN3	0.53	0.000150398	0.00234722	In_cis_Increase_UpRegulated	Pt2 X3 UnRx:D vs. UnRx:B
ENSG00000262202	AC007952.4	0.74	0.000151004	0.00235227	unmapped	Pt2 X3 UnRx:D vs. UnRx:B
ENSG00000198743	SLC5A3	0.62	0.0001525	0.00237115	In_trans_UpRegulated	Pt2 X3 UnRx:D vs. UnRx:B
ENSG00000108370	RGS9	-0.84	0.000154994	0.00240544	In_trans_DownRegulated	Pt2 X3 UnRx:D vs. UnRx:B
ENSG00000159348	CYB5R1	-0.54	0.000156189	0.00241948	In_cis_Decrease_DownRegulated	Pt2 X3 UnRx:D vs. UnRx:B
ENSG00000114395	CYB561D2_ENSG00000114395	-0.73	0.000161068	0.00248582	In_trans_DownRegulated	Pt2 X3 UnRx:D vs. UnRx:B
ENSG00000143164	DCAF6	-0.54	0.000163033	0.00250687	In_cis_Decrease_DownRegulated	Pt2 X3 UnRx:D vs. UnRx:B
ENSG00000261189	AL031058.1	0.73	0.00016715	0.00256542	unmapped	Pt2 X3 UnRx:D vs. UnRx:B
ENSG00000153406	NMRAL1	-0.53	0.000168882	0.00258725	In_cis_Decrease_DownRegulated	Pt2 X3 UnRx:D vs. UnRx:B
ENSG00000160111	CPAMD8	0.75	0.000169782	0.00259626	In_cis_Increase_UpRegulated	Pt2 X3 UnRx:D vs. UnRx:B
ENSG00000115216	NRBP1	-0.59	0.000172644	0.0026352	In_trans_DownRegulated	Pt2 X3 UnRx:D vs. UnRx:B
ENSG00000131653	TRAF7	-0.58	0.000174229	0.00264968	In_cis_Decrease_DownRegulated	Pt2 X3 UnRx:D vs. UnRx:B
ENSG00000138814	PPP3CA	0.58	0.000175467	0.00266364	In_trans_UpRegulated	Pt2 X3 UnRx:D vs. UnRx:B
ENSG00000188505	NCCRP1	0.81	0.000178103	0.00269875	In_trans_UpRegulated	Pt2 X3 UnRx:D vs. UnRx:B
ENSG00000125827	TMX4	0.53	0.000180185	0.00272534	In_trans_UpRegulated	Pt2 X3 UnRx:D vs. UnRx:B
ENSG00000071564	TCF3	-0.74	0.000184538	0.00278612	In_cis_Decrease_DownRegulated	Pt2 X3 UnRx:D vs. UnRx:B
ENSG00000232442	MHENCR	0.67	0.000187053	0.0028139	unmapped	Pt2 X3 UnRx:D vs. UnRx:B
ENSG00000101417	PXMP4	0.67	0.000188814	0.00283527	In_trans_UpRegulated	Pt2 X3 UnRx:D vs. UnRx:B
ENSG00000182149	IST1	0.52	0.000190095	0.00284937	In_cis_Increase_UpRegulated	Pt2 X3 UnRx:D vs. UnRx:B
ENSG00000143653	SCCPDH	-0.69	0.00019183	0.00287021	In_cis_Decrease_DownRegulated	Pt2 X3 UnRx:D vs. UnRx:B
ENSG00000119535	CSF3R	-0.82	0.000192982	0.00288228	In_trans_DownRegulated	Pt2 X3 UnRx:D vs. UnRx:B
ENSG00000107140	TESK1	0.68	0.000194645	0.00290191	In_trans_UpRegulated	Pt2 X3 UnRx:D vs. UnRx:B
ENSG00000163161	ERCC3	0.74	0.000200622	0.00298568	In_trans_UpRegulated	Pt2 X3 UnRx:D vs. UnRx:B
ENSG00000105701	FKBP8	0.56	0.00020345	0.00301449	In_cis_Increase_UpRegulated	Pt2 X3 UnRx:D vs. UnRx:B
ENSG00000167964	RAB26	-0.86	0.000203642	0.00301449	In_cis_Decrease_DownRegulated	Pt2 X3 UnRx:D vs. UnRx:B
ENSG00000173227	SYT12	0.54	0.000208439	0.00307456	In_trans_UpRegulated	Pt2 X3 UnRx:D vs. UnRx:B
ENSG00000101333	PLCB4	0.53	0.000213885	0.00314377	In_trans_UpRegulated	Pt2 X3 UnRx:D vs. UnRx:B
ENSG00000204267	TAP2	0.79	0.000218335	0.00319789	In_trans_UpRegulated	Pt2 X3 UnRx:D vs. UnRx:B
ENSG00000139629	GALNT6	-0.79	0.000219641	0.00320576	In_trans_DownRegulated	Pt2 X3 UnRx:D vs. UnRx:B
ENSG00000172965	MIR4435-2HG	-0.83	0.000220883	0.00321825	In_trans_DownRegulated	Pt2 X3 UnRx:D vs. UnRx:B
ENSG00000183617	MRPL54	0.55	0.000223187	0.00324614	In_cis_Increase_UpRegulated	Pt2 X3 UnRx:D vs. UnRx:B
ENSG00000110080	ST3GAL4	-0.73	0.000226257	0.00328506	In_trans_DownRegulated	Pt2 X3 UnRx:D vs. UnRx:B
ENSG00000162032	SPSB3	-0.55	0.00022676	0.00328663	In_cis_Decrease_DownRegulated	Pt2 X3 UnRx:D vs. UnRx:B
ENSG00000183010	PYCR1	-0.59	0.000232468	0.00336353	unmapped	Pt2 X3 UnRx:D vs. UnRx:B
ENSG00000156968	MPV17L	-0.63	0.000233603	0.00337409	In_cis_Decrease_DownRegulated	Pt2 X3 UnRx:D vs. UnRx:B
ENSG00000182108	DEXI	-0.57	0.000234753	0.00338483	In_cis_Decrease_DownRegulated	Pt2 X3 UnRx:D vs. UnRx:B
ENSG00000167232	ZNF91	0.65	0.000235989	0.00339678	In_trans_UpRegulated	Pt2 X3 UnRx:D vs. UnRx:B
ENSG00000107796	ACTA2	-1.2	0.000240575	0.00345682	In_trans_DownRegulated	Pt2 X3 UnRx:D vs. UnRx:B
ENSG00000140939	NOL3	0.5	0.000245401	0.00351404	In_cis_Increase_UpRegulated	Pt2 X3 UnRx:D vs. UnRx:B
ENSG00000141574	SECTM1	-0.78	0.000249955	0.00357312	unmapped	Pt2 X3 UnRx:D vs. UnRx:B
ENSG00000131773	KHDRBS3	-0.8	0.000250454	0.00357412	In_cis_Decrease_DownRegulated	Pt2 X3 UnRx:D vs. UnRx:B
ENSG00000153015	CWC27	0.59	0.000253344	0.00360442	In_trans_UpRegulated	Pt2 X3 UnRx:D vs. UnRx:B
ENSG00000117625	RCOR3	0.52	0.000256638	0.00363745	In_cis_Decrease_UpRegulated	Pt2 X3 UnRx:D vs. UnRx:B
ENSG00000099817	POLR2E	-0.65	0.000259371	0.00366994	In_cis_Decrease_DownRegulated	Pt2 X3 UnRx:D vs. UnRx:B
ENSG00000112294	ALDH5A1	0.72	0.000261985	0.00370065	In_trans_UpRegulated	Pt2 X3 UnRx:D vs. UnRx:B
ENSG00000085871	MGST2	0.58	0.000267749	0.00377567	In_trans_UpRegulated	Pt2 X3 UnRx:D vs. UnRx:B
ENSG00000256771	ZNF253	0.73	0.000272735	0.003833	In_cis_Increase_UpRegulated	Pt2 X3 UnRx:D vs. UnRx:B
ENSG00000103381	CPPED1	-0.55	0.000275882	0.00386421	In_cis_Decrease_DownRegulated	Pt2 X3 UnRx:D vs. UnRx:B
ENSG00000139998	RAB15	0.75	0.000279687	0.00391092	In_trans_UpRegulated	Pt2 X3 UnRx:D vs. UnRx:B
ENSG00000268104	SLC6A14	-0.94	0.000282222	0.00393318	In_trans_DownRegulated	Pt2 X3 UnRx:D vs. UnRx:B
ENSG00000110057	UNC93B1	-0.61	0.000293944	0.00408288	In_trans_DownRegulated	Pt2 X3 UnRx:D vs. UnRx:B
ENSG00000166123	GPT2	0.53	0.000295631	0.00409267	In_cis_Increase_UpRegulated	Pt2 X3 UnRx:D vs. UnRx:B
ENSG00000088726	TMEM40	0.76	0.000298853	0.00413042	In_trans_UpRegulated	Pt2 X3 UnRx:D vs. UnRx:B
ENSG00000136943	CTSV	0.8	0.000300607	0.00414778	In_trans_UpRegulated	Pt2 X3 UnRx:D vs. UnRx:B
ENSG00000143479	DYRK3	-0.57	0.000301461	0.00415269	In_cis_Decrease_DownRegulated	Pt2 X3 UnRx:D vs. UnRx:B
ENSG00000160606	TLCD1	-0.74	0.000307134	0.00422386	In_trans_DownRegulated	Pt2 X3 UnRx:D vs. UnRx:B
ENSG00000162702	ZNF281	-0.61	0.000308509	0.00423577	In_cis_Decrease_DownRegulated	Pt2 X3 UnRx:D vs. UnRx:B
ENSG00000184156	KCNQ3	-0.83	0.000316784	0.00434223	In_cis_Decrease_DownRegulated	Pt2 X3 UnRx:D vs. UnRx:B
ENSG00000064651	SLC12A2	0.59	0.000317661	0.00434668	In_trans_UpRegulated	Pt2 X3 UnRx:D vs. UnRx:B
ENSG00000145391	SETD7	0.76	0.000318152	0.00434668	In_trans_UpRegulated	Pt2 X3 UnRx:D vs. UnRx:B
ENSG00000265491	RNF115	-0.52	0.000322099	0.00438623	In_cis_Decrease_DownRegulated	Pt2 X3 UnRx:D vs. UnRx:B
ENSG00000107890	ANKRD26	0.64	0.000336048	0.00455386	In_trans_UpRegulated	Pt2 X3 UnRx:D vs. UnRx:B
ENSG00000171223	JUNB	0.64	0.000340835	0.00460376	In_cis_Increase_UpRegulated	Pt2 X3 UnRx:D vs. UnRx:B
ENSG00000173960	UBXN2A	0.62	0.000342185	0.00460712	In_trans_UpRegulated	Pt2 X3 UnRx:D vs. UnRx:B
ENSG00000125652	ALKBH7	0.52	0.000342189	0.00460712	In_cis_Increase_UpRegulated	Pt2 X3 UnRx:D vs. UnRx:B
ENSG00000144724	PTPRG	-0.83	0.000344755	0.00463417	In_trans_DownRegulated	Pt2 X3 UnRx:D vs. UnRx:B
ENSG00000049246	PER3	0.74	0.000345578	0.00463775	In_trans_UpRegulated	Pt2 X3 UnRx:D vs. UnRx:B
ENSG00000177425	PAWR	-0.67	0.00034876	0.00467294	In_trans_DownRegulated	Pt2 X3 UnRx:D vs. UnRx:B
ENSG00000160255	ITGB2	0.73	0.000357475	0.00476671	In_trans_UpRegulated	Pt2 X3 UnRx:D vs. UnRx:B
ENSG00000071655	MBD3	-0.81	0.0003609	0.0048047	In_cis_Decrease_DownRegulated	Pt2 X3 UnRx:D vs. UnRx:B
ENSG00000168872	DDX19A	0.56	0.000361775	0.00480866	In_cis_Increase_UpRegulated	Pt2 X3 UnRx:D vs. UnRx:B
ENSG00000138443	ABI2	0.74	0.000366761	0.00485944	In_trans_UpRegulated	Pt2 X3 UnRx:D vs. UnRx:B
ENSG00000073331	ALPK1	0.66	0.00037136	0.00491256	In_trans_UpRegulated	Pt2 X3 UnRx:D vs. UnRx:B
ENSG00000094755	GABRP	-0.5	0.000373628	0.00493474	In_trans_DownRegulated	Pt2 X3 UnRx:D vs. UnRx:B
ENSG00000163531	NFASC	-0.59	0.000380076	0.00501195	In_cis_Decrease_DownRegulated	Pt2 X3 UnRx:D vs. UnRx:B
ENSG00000196705	ZNF431	0.68	0.00038205	0.00503002	In_cis_Increase_UpRegulated	Pt2 X3 UnRx:D vs. UnRx:B
ENSG00000184207	PGP	-0.54	0.000384016	0.00504005	In_cis_Decrease_DownRegulated	Pt2 X3 UnRx:D vs. UnRx:B
ENSG00000198515	CNGA1	-0.82	0.000384021	0.00504005	In_trans_DownRegulated	Pt2 X3 UnRx:D vs. UnRx:B
ENSG00000146122	DAAM2	0.76	0.000388825	0.00508707	In_trans_UpRegulated	Pt2 X3 UnRx:D vs. UnRx:B
ENSG00000130787	HIP1R	0.76	0.000390918	0.00510644	In_trans_UpRegulated	Pt2 X3 UnRx:D vs. UnRx:B
ENSG00000062282	DGAT2	0.56	0.000392143	0.00511443	In_trans_UpRegulated	Pt2 X3 UnRx:D vs. UnRx:B
ENSG00000100906	NFKBIA	-0.59	0.000394409	0.00513595	In_trans_DownRegulated	Pt2 X3 UnRx:D vs. UnRx:B
ENSG00000144228	SPOPL	0.7	0.000395822	0.00514631	In_trans_UpRegulated	Pt2 X3 UnRx:D vs. UnRx:B
ENSG00000204580	DDR1	0.57	0.000404967	0.00525701	In_trans_UpRegulated	Pt2 X3 UnRx:D vs. UnRx:B
ENSG00000189241	TSPYL1	0.54	0.000409361	0.00530578	In_trans_UpRegulated	Pt2 X3 UnRx:D vs. UnRx:B
ENSG00000006016	CRLF1	0.74	0.000425221	0.00550278	In_cis_Increase_UpRegulated	Pt2 X3 UnRx:D vs. UnRx:B
ENSG00000156113	KCNMA1	-0.88	0.000430588	0.0055636	In_trans_DownRegulated	Pt2 X3 UnRx:D vs. UnRx:B
ENSG00000122574	WIPF3	-0.77	0.000439156	0.00566552	In_trans_DownRegulated	Pt2 X3 UnRx:D vs. UnRx:B
ENSG00000151612	ZNF827	0.66	0.000444764	0.005729	In_trans_UpRegulated	Pt2 X3 UnRx:D vs. UnRx:B
ENSG00000156858	PRR14	-0.72	0.000457995	0.00588125	In_trans_DownRegulated	Pt2 X3 UnRx:D vs. UnRx:B
ENSG00000099331	MYO9B	0.69	0.000460982	0.0059105	In_cis_Increase_UpRegulated	Pt2 X3 UnRx:D vs. UnRx:B
ENSG00000103460	TOX3	-0.74	0.000465099	0.005945	In_cis_Increase_DownRegulated	Pt2 X3 UnRx:D vs. UnRx:B
ENSG00000006282	SPATA20	0.77	0.000468708	0.00597076	In_trans_UpRegulated	Pt2 X3 UnRx:D vs. UnRx:B
ENSG00000059728	MXD1	0.81	0.000468708	0.00597076	In_trans_UpRegulated	Pt2 X3 UnRx:D vs. UnRx:B
ENSG00000099875	MKNK2	-0.65	0.000469564	0.00597076	In_cis_Increase_DownRegulated	Pt2 X3 UnRx:D vs. UnRx:B
ENSG00000178951	ZBTB7A	0.56	0.00047321	0.00600264	In_cis_Increase_UpRegulated	Pt2 X3 UnRx:D vs. UnRx:B
ENSG00000272968	RBAK-RBAKDN	-0.84	0.000476204	0.00603144	In_trans_DownRegulated	Pt2 X3 UnRx:D vs. UnRx:B
ENSG00000065911	MTHFD2	0.62	0.000481854	0.00609374	In_trans_UpRegulated	Pt2 X3 UnRx:D vs. UnRx:B
ENSG00000080200	CRYBG3	0.68	0.000488058	0.00616209	In_trans_UpRegulated	Pt2 X3 UnRx:D vs. UnRx:B
ENSG00000037757	MRI1	0.65	0.000488738	0.00616209	In_cis_Increase_UpRegulated	Pt2 X3 UnRx:D vs. UnRx:B
ENSG00000175115	PACS1	0.73	0.000491259	0.00618452	In_trans_UpRegulated	Pt2 X3 UnRx:D vs. UnRx:B
ENSG00000155366	RHOC	-0.54	0.000492092	0.00618566	In_trans_DownRegulated	Pt2 X3 UnRx:D vs. UnRx:B
ENSG00000104267	CA2	0.68	0.000493093	0.00618892	In_trans_UpRegulated	Pt2 X3 UnRx:D vs. UnRx:B
ENSG00000123091	RNF11	0.63	0.000498592	0.00624852	In_trans_UpRegulated	Pt2 X3 UnRx:D vs. UnRx:B
ENSG00000164039	BDH2	0.72	0.000502934	0.00629347	In_trans_UpRegulated	Pt2 X3 UnRx:D vs. UnRx:B
ENSG00000100605	ITPK1	-0.76	0.000509097	0.00634202	In_trans_DownRegulated	Pt2 X3 UnRx:D vs. UnRx:B
ENSG00000184545	DUSP8	-0.79	0.000509097	0.00634202	In_trans_DownRegulated	Pt2 X3 UnRx:D vs. UnRx:B
ENSG00000181061	HIGD1A	-0.68	0.00052838	0.00657241	In_trans_DownRegulated	Pt2 X3 UnRx:D vs. UnRx:B
ENSG00000156795	WDYHV1	-0.71	0.000534175	0.0066346	In_cis_Decrease_DownRegulated	Pt2 X3 UnRx:D vs. UnRx:B
ENSG00000100170	SLC5A1	-0.81	0.000537147	0.00666158	In_trans_DownRegulated	Pt2 X3 UnRx:D vs. UnRx:B
ENSG00000114544	SLC41A3	-0.66	0.00053963	0.00668243	In_trans_DownRegulated	Pt2 X3 UnRx:D vs. UnRx:B
ENSG00000144485	HES6	-0.78	0.000550208	0.00679323	In_trans_DownRegulated	Pt2 X3 UnRx:D vs. UnRx:B
ENSG00000168453	HR	0.64	0.000553867	0.00682829	In_trans_UpRegulated	Pt2 X3 UnRx:D vs. UnRx:B
ENSG00000060656	PTPRU	-0.75	0.000561378	0.00689031	In_trans_DownRegulated	Pt2 X3 UnRx:D vs. UnRx:B
ENSG00000076924	XAB2	0.63	0.000569065	0.00697439	In_cis_Increase_UpRegulated	Pt2 X3 UnRx:D vs. UnRx:B
ENSG00000121057	AKAP1	-0.51	0.000570901	0.00697692	In_trans_DownRegulated	Pt2 X3 UnRx:D vs. UnRx:B
ENSG00000162755	KLHDC9	-0.6	0.000570946	0.00697692	In_cis_Decrease_DownRegulated	Pt2 X3 UnRx:D vs. UnRx:B
ENSG00000104518	GSDMD	0.68	0.000575277	0.00701956	In_trans_UpRegulated	Pt2 X3 UnRx:D vs. UnRx:B
ENSG00000082438	COBLL1	0.58	0.000584093	0.00711671	In_trans_UpRegulated	Pt2 X3 UnRx:D vs. UnRx:B
ENSG00000159640	ACE	0.55	0.000598259	0.00726806	In_trans_UpRegulated	Pt2 X3 UnRx:D vs. UnRx:B
ENSG00000049323	LTBP1	0.55	0.000601869	0.00728207	In_trans_UpRegulated	Pt2 X3 UnRx:D vs. UnRx:B
ENSG00000248485	PCP4L1	0.74	0.000602033	0.00728207	In_cis_Decrease_UpRegulated	Pt2 X3 UnRx:D vs. UnRx:B
ENSG00000130312	MRPL34	0.56	0.00060838	0.00733697	In_cis_Increase_UpRegulated	Pt2 X3 UnRx:D vs. UnRx:B
ENSG00000197182	MIRLET7BHG	0.75	0.000608948	0.00733697	In_trans_UpRegulated	Pt2 X3 UnRx:D vs. UnRx:B
ENSG00000122694	GLIPR2	0.7	0.000609213	0.00733697	In_trans_UpRegulated	Pt2 X3 UnRx:D vs. UnRx:B
ENSG00000185418	TARSL2	0.59	0.000628588	0.0075268	In_trans_UpRegulated	Pt2 X3 UnRx:D vs. UnRx:B
ENSG00000164855	TMEM184A	0.73	0.000629678	0.00752903	In_trans_UpRegulated	Pt2 X3 UnRx:D vs. UnRx:B
ENSG00000122756	CNTFR	0.54	0.000634443	0.00757514	In_trans_UpRegulated	Pt2 X3 UnRx:D vs. UnRx:B
ENSG00000108984	MAP2K6	0.56	0.000635391	0.00757561	In_trans_UpRegulated	Pt2 X3 UnRx:D vs. UnRx:B
ENSG00000118046	STK11	-0.71	0.000637001	0.00758395	In_cis_Decrease_DownRegulated	Pt2 X3 UnRx:D vs. UnRx:B
ENSG00000204219	TCEA3	0.53	0.000640586	0.00761576	In_trans_UpRegulated	Pt2 X3 UnRx:D vs. UnRx:B
ENSG00000123728	RAP2C	0.63	0.000643234	0.00763634	In_trans_UpRegulated	Pt2 X3 UnRx:D vs. UnRx:B
ENSG00000198729	PPP1R14C	-0.67	0.00065721	0.00773614	In_trans_DownRegulated	Pt2 X3 UnRx:D vs. UnRx:B
ENSG00000158050	DUSP2	0.71	0.00066561	0.00781294	In_trans_UpRegulated	Pt2 X3 UnRx:D vs. UnRx:B
ENSG00000152464	RPP38	-0.55	0.000679941	0.00793646	In_trans_DownRegulated	Pt2 X3 UnRx:D vs. UnRx:B
ENSG00000174514	MFSD4A	0.74	0.000684472	0.00797817	In_cis_Decrease_UpRegulated	Pt2 X3 UnRx:D vs. UnRx:B
ENSG00000105700	KXD1	0.6	0.000689594	0.00801545	In_cis_Increase_UpRegulated	Pt2 X3 UnRx:D vs. UnRx:B
ENSG00000105939	ZC3HAV1	0.6	0.000698267	0.00808245	In_trans_UpRegulated	Pt2 X3 UnRx:D vs. UnRx:B
ENSG00000102934	PLLP	0.63	0.000716318	0.0082342	In_cis_Increase_UpRegulated	Pt2 X3 UnRx:D vs. UnRx:B
ENSG00000138688	KIAA1109	0.56	0.000718048	0.00824272	In_trans_UpRegulated	Pt2 X3 UnRx:D vs. UnRx:B
ENSG00000129911	KLF16	-0.85	0.000724553	0.00830595	In_cis_Decrease_DownRegulated	Pt2 X3 UnRx:D vs. UnRx:B
ENSG00000159388	BTG2	0.74	0.000729069	0.00833479	In_cis_Decrease_UpRegulated	Pt2 X3 UnRx:D vs. UnRx:B
ENSG00000083720	OXCT1	0.62	0.000735693	0.00839899	In_trans_UpRegulated	Pt2 X3 UnRx:D vs. UnRx:B
ENSG00000188549	CCDC9B	0.66	0.000737574	0.00840894	In_trans_UpRegulated	Pt2 X3 UnRx:D vs. UnRx:B
ENSG00000151474	FRMD4A	0.6	0.000751704	0.00855834	In_trans_UpRegulated	Pt2 X3 UnRx:D vs. UnRx:B
ENSG00000085831	TTC39A	0.67	0.000767969	0.00870782	In_trans_UpRegulated	Pt2 X3 UnRx:D vs. UnRx:B
ENSG00000161179	YDJC	-0.58	0.000770589	0.00872566	In_trans_DownRegulated	Pt2 X3 UnRx:D vs. UnRx:B
ENSG00000104969	SGTA	0.65	0.000773541	0.00874721	In_cis_Increase_UpRegulated	Pt2 X3 UnRx:D vs. UnRx:B
ENSG00000034152	MAP2K3	-0.65	0.000784805	0.00885056	In_trans_DownRegulated	Pt2 X3 UnRx:D vs. UnRx:B
ENSG00000124275	MTRR	0.6	0.000796667	0.00897219	In_trans_UpRegulated	Pt2 X3 UnRx:D vs. UnRx:B
ENSG00000099958	DERL3	0.7	0.000805284	0.00905444	In_trans_UpRegulated	Pt2 X3 UnRx:D vs. UnRx:B
ENSG00000115504	EHBP1	0.62	0.000828358	0.00927956	In_trans_UpRegulated	Pt2 X3 UnRx:D vs. UnRx:B
ENSG00000182087	TMEM259	-0.72	0.000872538	0.00974763	In_cis_Decrease_DownRegulated	Pt2 X3 UnRx:D vs. UnRx:B
ENSG00000156990	RPUSD3	-0.6	0.000876252	0.00977601	In_trans_DownRegulated	Pt2 X3 UnRx:D vs. UnRx:B
ENSG00000276045	ORAI1	-0.71	0.000889036	0.00987363	In_trans_DownRegulated	Pt2 X3 UnRx:D vs. UnRx:B
ENSG00000104324	CPQ	-0.57	0.000893411	0.00989548	In_trans_DownRegulated	Pt2 X3 UnRx:D vs. UnRx:B
ENSG00000161996	WDR90	-0.72	0.000894084	0.00989548	In_cis_Decrease_DownRegulated	Pt2 X3 UnRx:D vs. UnRx:B
ENSG00000130175	PRKCSH	0.54	0.000900996	0.00995876	In_cis_Increase_UpRegulated	Pt2 X3 UnRx:D vs. UnRx:B
ENSG00000204628	RACK1	1.1	0	0	unmapped	Pt4 X6 UnRx:H vs. UnRx:C
ENSG00000156508	EEF1A1	1.06	0	0	In_trans_UpRegulated	Pt4 X6 UnRx:H vs. UnRx:C
ENSG00000116132	PRRX1	4.06	1.66881e-308	1.66884e-308	In_cis_Decrease_UpRegulated	Pt4 X6 UnRx:H vs. UnRx:C
ENSG00000244094	SPRR2F	-4.18	1.42889e-224	4.02732e-221	In_trans_DownRegulated	Pt4 X6 UnRx:H vs. UnRx:C
ENSG00000167552	TUBA1A	-2.26	2.06524e-219	4.65669e-216	In_trans_DownRegulated	Pt4 X6 UnRx:H vs. UnRx:C
ENSG00000137285	TUBB2B	-1.92	1.05176e-203	1.97625e-200	In_trans_DownRegulated	Pt4 X6 UnRx:H vs. UnRx:C
ENSG00000277586	NEFL	2.16	3.57505e-186	5.75788e-183	In_trans_UpRegulated	Pt4 X6 UnRx:H vs. UnRx:C
ENSG00000178982	EIF3K	0.87	5.20733e-186	7.33844e-183	In_cis_Increase_UpRegulated	Pt4 X6 UnRx:H vs. UnRx:C
ENSG00000145431	PDGFC	-2.26	1.63237e-182	2.04482e-179	In_trans_DownRegulated	Pt4 X6 UnRx:H vs. UnRx:C
ENSG00000019991	HGF	-3.07	4.28611e-176	4.83216e-173	In_trans_DownRegulated	Pt4 X6 UnRx:H vs. UnRx:C
ENSG00000105202	FBL	0.96	6.06105e-172	6.21203e-169	In_cis_Increase_UpRegulated	Pt4 X6 UnRx:H vs. UnRx:C
ENSG00000143320	CRABP2	2	2.00613e-149	1.88476e-146	In_cis_Decrease_UpRegulated	Pt4 X6 UnRx:H vs. UnRx:C
ENSG00000117318	ID3	2.81	8.96978e-149	7.77887e-146	In_trans_UpRegulated	Pt4 X6 UnRx:H vs. UnRx:C
ENSG00000172115	CYCS	0.74	2.29179e-147	1.84555e-144	In_cis_Increase_UpRegulated	Pt4 X6 UnRx:H vs. UnRx:C
ENSG00000079246	XRCC5	-0.76	9.13429e-146	6.86533e-143	In_cis_Decrease_DownRegulated	Pt4 X6 UnRx:H vs. UnRx:C
ENSG00000144381	HSPD1	-0.71	5.40837e-143	3.81087e-140	In_cis_Decrease_DownRegulated	Pt4 X6 UnRx:H vs. UnRx:C
ENSG00000181163	NPM1	0.57	1.04003e-140	6.89726e-138	In_cis_Increase_UpRegulated	Pt4 X6 UnRx:H vs. UnRx:C
ENSG00000102265	TIMP1	-2.26	6.8287e-140	4.27704e-137	In_trans_DownRegulated	Pt4 X6 UnRx:H vs. UnRx:C
ENSG00000034510	TMSB10	-0.8	1.13927e-139	6.76005e-137	In_trans_DownRegulated	Pt4 X6 UnRx:H vs. UnRx:C
ENSG00000163565	IFI16	-2.44	5.3492e-137	3.01534e-134	In_cis_Decrease_DownRegulated	Pt4 X6 UnRx:H vs. UnRx:C
ENSG00000115738	ID2	2.19	4.62103e-136	2.48083e-133	In_trans_UpRegulated	Pt4 X6 UnRx:H vs. UnRx:C
ENSG00000196262	PPIA	0.51	5.10222e-134	2.61465e-131	In_cis_Increase_UpRegulated	Pt4 X6 UnRx:H vs. UnRx:C
ENSG00000169230	PRELID1	0.69	2.765e-130	1.35533e-127	In_cis_Increase_UpRegulated	Pt4 X6 UnRx:H vs. UnRx:C
ENSG00000196628	TCF4	1.37	5.18445e-120	2.4354e-117	In_trans_UpRegulated	Pt4 X6 UnRx:H vs. UnRx:C
ENSG00000175166	PSMD2	-0.89	8.84423e-120	3.9884e-117	In_cis_Decrease_DownRegulated	Pt4 X6 UnRx:H vs. UnRx:C
ENSG00000125968	ID1	2.07	1.65085e-114	7.15834e-112	In_trans_UpRegulated	Pt4 X6 UnRx:H vs. UnRx:C
ENSG00000167642	SPINT2	1.74	6.19257e-113	2.58574e-110	In_cis_Increase_UpRegulated	Pt4 X6 UnRx:H vs. UnRx:C
ENSG00000146066	HIGD2A	0.85	6.9648e-113	2.80433e-110	In_cis_Increase_UpRegulated	Pt4 X6 UnRx:H vs. UnRx:C
ENSG00000106537	TSPAN13	1.65	1.93612e-111	7.52681e-109	In_cis_Increase_UpRegulated	Pt4 X6 UnRx:H vs. UnRx:C
ENSG00000100804	PSMB5	0.56	3.29266e-111	1.23738e-108	In_cis_Increase_UpRegulated	Pt4 X6 UnRx:H vs. UnRx:C
ENSG00000213190	MLLT11	-1.15	3.40429e-110	1.23806e-107	In_trans_DownRegulated	Pt4 X6 UnRx:H vs. UnRx:C
ENSG00000114686	MRPL3	0.84	2.73514e-109	9.63625e-107	In_cis_Increase_UpRegulated	Pt4 X6 UnRx:H vs. UnRx:C
ENSG00000115380	EFEMP1	-1.34	3.81532e-106	1.30345e-103	In_trans_DownRegulated	Pt4 X6 UnRx:H vs. UnRx:C
ENSG00000196139	AKR1C3	2.03	2.12734e-104	7.05402e-102	In_trans_UpRegulated	Pt4 X6 UnRx:H vs. UnRx:C
ENSG00000103275	UBE2I	-0.68	3.67981e-103	1.15239e-100	In_cis_Decrease_DownRegulated	Pt4 X6 UnRx:H vs. UnRx:C
ENSG00000126267	COX6B1	0.72	3.01683e-102	9.19236e-100	In_trans_UpRegulated	Pt4 X6 UnRx:H vs. UnRx:C
ENSG00000065621	GSTO2	1.78	1.32e-101	3.91623e-99	In_trans_UpRegulated	Pt4 X6 UnRx:H vs. UnRx:C
ENSG00000129559	NEDD8	0.56	8.34212e-100	2.41152e-97	In_cis_Increase_UpRegulated	Pt4 X6 UnRx:H vs. UnRx:C
ENSG00000162444	RBP7	1.8	5.99995e-98	1.69109e-95	In_trans_UpRegulated	Pt4 X6 UnRx:H vs. UnRx:C
ENSG00000003147	ICA1	1.77	3.58755e-97	9.86489e-95	In_trans_UpRegulated	Pt4 X6 UnRx:H vs. UnRx:C
ENSG00000138385	SSB	-0.61	1.62662e-96	4.36632e-94	In_cis_Decrease_DownRegulated	Pt4 X6 UnRx:H vs. UnRx:C
ENSG00000119888	EPCAM	1.52	1.02791e-94	2.69502e-92	In_trans_UpRegulated	Pt4 X6 UnRx:H vs. UnRx:C
ENSG00000116030	SUMO1	-0.56	4.57564e-94	1.1724e-91	In_cis_Decrease_DownRegulated	Pt4 X6 UnRx:H vs. UnRx:C
ENSG00000184009	ACTG1	-0.59	1.10495e-93	2.76826e-91	unmapped	Pt4 X6 UnRx:H vs. UnRx:C
ENSG00000125931	CITED1	1.97	4.37928e-93	1.0733e-90	In_trans_UpRegulated	Pt4 X6 UnRx:H vs. UnRx:C
ENSG00000117148	ACTL8	1.95	2.50357e-91	5.88026e-89	In_trans_UpRegulated	Pt4 X6 UnRx:H vs. UnRx:C
ENSG00000250479	CHCHD10	1.72	2.29988e-90	5.29161e-88	In_trans_UpRegulated	Pt4 X6 UnRx:H vs. UnRx:C
ENSG00000132386	SERPINF1	1.69	2.36244e-90	5.32684e-88	In_trans_UpRegulated	Pt4 X6 UnRx:H vs. UnRx:C
ENSG00000105048	TNNT1	1.47	3.76346e-90	8.31946e-88	In_cis_Increase_UpRegulated	Pt4 X6 UnRx:H vs. UnRx:C
ENSG00000105677	TMEM147	0.73	6.41104e-90	1.38996e-87	In_trans_UpRegulated	Pt4 X6 UnRx:H vs. UnRx:C
ENSG00000197006	METTL9	-0.68	5.28485e-89	1.12418e-86	In_cis_Decrease_DownRegulated	Pt4 X6 UnRx:H vs. UnRx:C
ENSG00000215386	MIR99AHG	-2.07	5.40577e-87	1.1286e-84	In_trans_DownRegulated	Pt4 X6 UnRx:H vs. UnRx:C
ENSG00000118363	SPCS2	-0.65	8.13405e-87	1.63756e-84	In_cis_Decrease_DownRegulated	Pt4 X6 UnRx:H vs. UnRx:C
ENSG00000140836	ZFHX3	1.36	1.65994e-86	3.28318e-84	In_trans_UpRegulated	Pt4 X6 UnRx:H vs. UnRx:C
ENSG00000170035	UBE2E3	-0.71	1.5313e-85	2.97654e-83	In_cis_Decrease_DownRegulated	Pt4 X6 UnRx:H vs. UnRx:C
ENSG00000159335	PTMS	-0.63	2.01749e-84	3.85512e-82	In_trans_DownRegulated	Pt4 X6 UnRx:H vs. UnRx:C
ENSG00000123179	EBPL	0.97	6.20104e-82	1.16517e-79	In_trans_UpRegulated	Pt4 X6 UnRx:H vs. UnRx:C
ENSG00000196683	TOMM7	0.64	8.84502e-82	1.61042e-79	In_cis_Increase_UpRegulated	Pt4 X6 UnRx:H vs. UnRx:C
ENSG00000144331	ZNF385B	-1.97	8.85632e-82	1.61042e-79	In_cis_Decrease_DownRegulated	Pt4 X6 UnRx:H vs. UnRx:C
ENSG00000163714	U2SURP	0.72	3.51658e-81	6.293e-79	In_cis_Increase_UpRegulated	Pt4 X6 UnRx:H vs. UnRx:C
ENSG00000115541	HSPE1	-0.56	3.87764e-81	6.83071e-79	In_cis_Decrease_DownRegulated	Pt4 X6 UnRx:H vs. UnRx:C
ENSG00000103495	MAZ	-0.63	6.88294e-81	1.19382e-78	In_trans_DownRegulated	Pt4 X6 UnRx:H vs. UnRx:C
ENSG00000185551	NR2F2	1.02	9.82407e-81	1.67813e-78	In_trans_UpRegulated	Pt4 X6 UnRx:H vs. UnRx:C
ENSG00000162595	DIRAS3	1.66	1.94767e-80	3.27731e-78	In_trans_UpRegulated	Pt4 X6 UnRx:H vs. UnRx:C
ENSG00000102316	MAGED2	-0.69	6.52014e-80	1.081e-77	In_cis_Decrease_DownRegulated	Pt4 X6 UnRx:H vs. UnRx:C
ENSG00000112769	LAMA4	-1.62	1.08848e-79	1.77848e-77	In_trans_DownRegulated	Pt4 X6 UnRx:H vs. UnRx:C
ENSG00000136824	SMC2	-0.89	1.31968e-78	2.12544e-76	In_cis_Decrease_DownRegulated	Pt4 X6 UnRx:H vs. UnRx:C
ENSG00000166426	CRABP1	1.31	1.3508e-78	2.14492e-76	In_trans_UpRegulated	Pt4 X6 UnRx:H vs. UnRx:C
ENSG00000100504	PYGL	1.54	2.83195e-78	4.43436e-76	In_trans_UpRegulated	Pt4 X6 UnRx:H vs. UnRx:C
ENSG00000125378	BMP4	1.84	2.9058e-78	4.48767e-76	In_trans_UpRegulated	Pt4 X6 UnRx:H vs. UnRx:C
ENSG00000175792	RUVBL1	0.65	3.81277e-78	5.80881e-76	In_cis_Increase_UpRegulated	Pt4 X6 UnRx:H vs. UnRx:C
ENSG00000167996	FTH1	0.61	2.63435e-77	3.95995e-75	In_trans_UpRegulated	Pt4 X6 UnRx:H vs. UnRx:C
ENSG00000112695	COX7A2	0.6	1.84947e-74	2.74355e-72	In_trans_UpRegulated	Pt4 X6 UnRx:H vs. UnRx:C
ENSG00000183722	LHFPL6	1.51	2.86912e-74	4.20084e-72	In_trans_UpRegulated	Pt4 X6 UnRx:H vs. UnRx:C
ENSG00000171490	RSL1D1	-0.54	1.01207e-73	1.46283e-71	In_cis_Decrease_DownRegulated	Pt4 X6 UnRx:H vs. UnRx:C
ENSG00000151366	NDUFC2	-0.57	1.5987e-73	2.28148e-71	In_trans_DownRegulated	Pt4 X6 UnRx:H vs. UnRx:C
ENSG00000205937	RNPS1	-0.56	1.85898e-72	2.61977e-70	In_cis_Decrease_DownRegulated	Pt4 X6 UnRx:H vs. UnRx:C
ENSG00000124766	SOX4	-0.89	1.95172e-72	2.7165e-70	In_cis_Decrease_DownRegulated	Pt4 X6 UnRx:H vs. UnRx:C
ENSG00000082153	BZW1	-0.67	9.70403e-72	1.33419e-69	In_cis_Decrease_DownRegulated	Pt4 X6 UnRx:H vs. UnRx:C
ENSG00000223572	CKMT1A	1.64	7.54299e-71	1.02457e-68	In_trans_UpRegulated	Pt4 X6 UnRx:H vs. UnRx:C
ENSG00000149923	PPP4C	-0.63	2.17298e-70	2.91645e-68	In_trans_DownRegulated	Pt4 X6 UnRx:H vs. UnRx:C
ENSG00000170144	HNRNPA3	-0.53	7.7795e-69	1.03184e-66	In_cis_Decrease_DownRegulated	Pt4 X6 UnRx:H vs. UnRx:C
ENSG00000140990	NDUFB10	-0.57	1.11778e-68	1.46534e-66	In_cis_Decrease_DownRegulated	Pt4 X6 UnRx:H vs. UnRx:C
ENSG00000102753	KPNA3	0.96	2.08391e-68	2.70046e-66	In_trans_UpRegulated	Pt4 X6 UnRx:H vs. UnRx:C
ENSG00000163754	GYG1	1.12	3.20038e-68	4.10013e-66	In_cis_Increase_UpRegulated	Pt4 X6 UnRx:H vs. UnRx:C
ENSG00000174891	RSRC1	-1.03	1.9541e-67	2.44784e-65	In_cis_Decrease_DownRegulated	Pt4 X6 UnRx:H vs. UnRx:C
ENSG00000237289	CKMT1B	1.6	2.36137e-67	2.9255e-65	In_trans_UpRegulated	Pt4 X6 UnRx:H vs. UnRx:C
ENSG00000134138	MEIS2	-1.65	3.32876e-67	4.07918e-65	In_trans_DownRegulated	Pt4 X6 UnRx:H vs. UnRx:C
ENSG00000106333	PCOLCE	1.49	6.15414e-67	7.4604e-65	In_trans_UpRegulated	Pt4 X6 UnRx:H vs. UnRx:C
ENSG00000142230	SAE1	0.79	2.61788e-66	3.13979e-64	In_cis_Increase_UpRegulated	Pt4 X6 UnRx:H vs. UnRx:C
ENSG00000002586	CD99	-0.55	4.74744e-66	5.63396e-64	In_trans_DownRegulated	Pt4 X6 UnRx:H vs. UnRx:C
ENSG00000115233	PSMD14	-0.64	5.61687e-66	6.59631e-64	In_cis_Decrease_DownRegulated	Pt4 X6 UnRx:H vs. UnRx:C
ENSG00000164818	DNAAF5	0.82	1.02058e-65	1.17408e-63	In_trans_UpRegulated	Pt4 X6 UnRx:H vs. UnRx:C
ENSG00000277443	MARCKS	-0.58	5.00801e-65	5.70306e-63	In_trans_DownRegulated	Pt4 X6 UnRx:H vs. UnRx:C
ENSG00000135919	SERPINE2	-1.42	7.92123e-65	8.9304e-63	In_cis_Decrease_DownRegulated	Pt4 X6 UnRx:H vs. UnRx:C
ENSG00000080345	RIF1	-0.88	8.9551e-64	9.99601e-62	In_cis_Decrease_DownRegulated	Pt4 X6 UnRx:H vs. UnRx:C
ENSG00000115457	IGFBP2	-0.62	1.21555e-63	1.34354e-61	In_cis_Decrease_DownRegulated	Pt4 X6 UnRx:H vs. UnRx:C
ENSG00000065548	ZC3H15	-0.64	1.48594e-63	1.62645e-61	In_cis_Decrease_DownRegulated	Pt4 X6 UnRx:H vs. UnRx:C
ENSG00000124802	EEF1E1	0.54	2.35532e-63	2.55326e-61	In_trans_UpRegulated	Pt4 X6 UnRx:H vs. UnRx:C
ENSG00000130203	APOE	1.52	7.57937e-63	8.13808e-61	In_cis_Increase_UpRegulated	Pt4 X6 UnRx:H vs. UnRx:C
ENSG00000112936	C7	-2.63	8.98069e-63	9.55173e-61	In_trans_DownRegulated	Pt4 X6 UnRx:H vs. UnRx:C
ENSG00000153048	CARHSP1	-0.94	2.40564e-62	2.53469e-60	In_cis_Decrease_DownRegulated	Pt4 X6 UnRx:H vs. UnRx:C
ENSG00000128789	PSMG2	0.89	4.35681e-62	4.5063e-60	In_cis_Increase_UpRegulated	Pt4 X6 UnRx:H vs. UnRx:C
ENSG00000114125	RNF7	0.59	1.11958e-61	1.14747e-59	In_cis_Increase_UpRegulated	Pt4 X6 UnRx:H vs. UnRx:C
ENSG00000141934	PLPP2	0.98	1.21594e-61	1.235e-59	In_trans_UpRegulated	Pt4 X6 UnRx:H vs. UnRx:C
ENSG00000156313	RPGR	-0.93	1.97426e-61	1.98731e-59	In_trans_DownRegulated	Pt4 X6 UnRx:H vs. UnRx:C
ENSG00000115053	NCL	0.55	2.46551e-61	2.45984e-59	In_cis_Increase_UpRegulated	Pt4 X6 UnRx:H vs. UnRx:C
ENSG00000075785	RAB7A	0.65	1.01998e-60	9.91311e-59	In_cis_Increase_UpRegulated	Pt4 X6 UnRx:H vs. UnRx:C
ENSG00000138443	ABI2	-0.84	1.28889e-60	1.24197e-58	In_cis_Decrease_DownRegulated	Pt4 X6 UnRx:H vs. UnRx:C
ENSG00000107372	ZFAND5	-0.78	1.99097e-60	1.90222e-58	In_cis_Decrease_DownRegulated	Pt4 X6 UnRx:H vs. UnRx:C
ENSG00000139344	AMDHD1	1.46	3.47469e-60	3.26447e-58	In_trans_UpRegulated	Pt4 X6 UnRx:H vs. UnRx:C
ENSG00000175110	MRPS22	0.77	6.94425e-60	6.4702e-58	In_cis_Increase_UpRegulated	Pt4 X6 UnRx:H vs. UnRx:C
ENSG00000145919	BOD1	0.63	1.48043e-59	1.36806e-57	In_cis_Increase_UpRegulated	Pt4 X6 UnRx:H vs. UnRx:C
ENSG00000100473	COCH	0.99	2.07947e-59	1.90601e-57	In_cis_Increase_UpRegulated	Pt4 X6 UnRx:H vs. UnRx:C
ENSG00000131187	F12	1.47	3.0035e-59	2.73077e-57	In_cis_Increase_UpRegulated	Pt4 X6 UnRx:H vs. UnRx:C
ENSG00000127837	AAMP	-0.66	5.84909e-59	5.27541e-57	In_cis_Decrease_DownRegulated	Pt4 X6 UnRx:H vs. UnRx:C
ENSG00000175879	HOXD8	-1.39	1.85473e-58	1.65954e-56	In_cis_Decrease_DownRegulated	Pt4 X6 UnRx:H vs. UnRx:C
ENSG00000106105	GARS	0.8	2.09789e-58	1.86233e-56	In_cis_Increase_UpRegulated	Pt4 X6 UnRx:H vs. UnRx:C
ENSG00000101335	MYL9	-1.31	3.758e-58	3.30998e-56	In_trans_DownRegulated	Pt4 X6 UnRx:H vs. UnRx:C
ENSG00000072501	SMC1A	-0.64	4.80957e-58	4.20334e-56	In_trans_DownRegulated	Pt4 X6 UnRx:H vs. UnRx:C
ENSG00000138398	PPIG	-0.58	6.79327e-58	5.89133e-56	In_cis_Decrease_DownRegulated	Pt4 X6 UnRx:H vs. UnRx:C
ENSG00000131711	MAP1B	1.07	9.55819e-58	8.16356e-56	In_trans_UpRegulated	Pt4 X6 UnRx:H vs. UnRx:C
ENSG00000025039	RRAGD	1.14	6.03921e-57	5.11925e-55	In_trans_UpRegulated	Pt4 X6 UnRx:H vs. UnRx:C
ENSG00000133433	GSTT2B	1.26	4.67382e-56	3.87446e-54	In_trans_UpRegulated	Pt4 X6 UnRx:H vs. UnRx:C
ENSG00000048649	RSF1	-0.72	5.67825e-56	4.67274e-54	In_cis_Decrease_DownRegulated	Pt4 X6 UnRx:H vs. UnRx:C
ENSG00000120742	SERP1	0.55	2.92676e-55	2.39103e-53	In_cis_Increase_UpRegulated	Pt4 X6 UnRx:H vs. UnRx:C
ENSG00000122257	RBBP6	-0.72	3.43756e-55	2.77472e-53	In_cis_Decrease_DownRegulated	Pt4 X6 UnRx:H vs. UnRx:C
ENSG00000125970	RALY	-0.67	3.44563e-55	2.77472e-53	In_trans_DownRegulated	Pt4 X6 UnRx:H vs. UnRx:C
ENSG00000103550	KNOP1	-0.77	3.71095e-55	2.96718e-53	In_cis_Decrease_DownRegulated	Pt4 X6 UnRx:H vs. UnRx:C
ENSG00000170558	CDH2	-1.3	1.23964e-54	9.77324e-53	In_trans_DownRegulated	Pt4 X6 UnRx:H vs. UnRx:C
ENSG00000106066	CPVL	0.77	1.7421e-54	1.36392e-52	In_cis_Increase_UpRegulated	Pt4 X6 UnRx:H vs. UnRx:C
ENSG00000007264	MATK	1.34	2.05237e-54	1.59576e-52	In_trans_UpRegulated	Pt4 X6 UnRx:H vs. UnRx:C
ENSG00000196924	FLNA	-1.4	5.78142e-54	4.43399e-52	In_trans_DownRegulated	Pt4 X6 UnRx:H vs. UnRx:C
ENSG00000145423	SFRP2	1.36	6.39804e-54	4.87375e-52	In_trans_UpRegulated	Pt4 X6 UnRx:H vs. UnRx:C
ENSG00000178980	SELENOW	0.75	1.02094e-53	7.72488e-52	In_cis_Increase_UpRegulated	Pt4 X6 UnRx:H vs. UnRx:C
ENSG00000142227	EMP3	-1.44	2.67786e-53	2.01268e-51	In_cis_Increase_DownRegulated	Pt4 X6 UnRx:H vs. UnRx:C
ENSG00000169059	VCX3A	0.79	3.00472e-53	2.24339e-51	In_trans_UpRegulated	Pt4 X6 UnRx:H vs. UnRx:C
ENSG00000066654	THUMPD1	-1.04	4.35541e-53	3.23045e-51	In_cis_Decrease_DownRegulated	Pt4 X6 UnRx:H vs. UnRx:C
ENSG00000261889	AC108134.2	-1.78	5.50002e-53	4.05276e-51	unmapped	Pt4 X6 UnRx:H vs. UnRx:C
ENSG00000155463	OXA1L	0.75	6.90169e-53	5.05257e-51	In_cis_Increase_UpRegulated	Pt4 X6 UnRx:H vs. UnRx:C
ENSG00000196504	PRPF40A	-0.53	6.98799e-53	5.08274e-51	In_cis_Decrease_DownRegulated	Pt4 X6 UnRx:H vs. UnRx:C
ENSG00000178605	GTPBP6	-0.65	8.62774e-53	6.2352e-51	In_trans_DownRegulated	Pt4 X6 UnRx:H vs. UnRx:C
ENSG00000138083	SIX3	1.26	9.0964e-53	6.53202e-51	In_trans_UpRegulated	Pt4 X6 UnRx:H vs. UnRx:C
ENSG00000163364	LINC01116	-1.4	9.85026e-53	7.02859e-51	unmapped	Pt4 X6 UnRx:H vs. UnRx:C
ENSG00000171345	KRT19	1.39	2.18318e-52	1.53833e-50	In_trans_UpRegulated	Pt4 X6 UnRx:H vs. UnRx:C
ENSG00000198033	TUBA3C	-1.34	2.56055e-52	1.79302e-50	In_trans_DownRegulated	Pt4 X6 UnRx:H vs. UnRx:C
ENSG00000115524	SF3B1	-0.6	4.66471e-52	3.24629e-50	In_cis_Decrease_DownRegulated	Pt4 X6 UnRx:H vs. UnRx:C
ENSG00000132780	NASP	-0.51	9.12606e-52	6.27361e-50	In_trans_DownRegulated	Pt4 X6 UnRx:H vs. UnRx:C
ENSG00000170540	ARL6IP1	-1.26	9.75611e-52	6.66609e-50	In_cis_Decrease_DownRegulated	Pt4 X6 UnRx:H vs. UnRx:C
ENSG00000130414	NDUFA10	0.65	3.135e-51	2.12915e-49	In_cis_Increase_UpRegulated	Pt4 X6 UnRx:H vs. UnRx:C
ENSG00000116044	NFE2L2	-0.87	3.63551e-51	2.45429e-49	In_cis_Decrease_DownRegulated	Pt4 X6 UnRx:H vs. UnRx:C
ENSG00000048162	NOP16	0.64	3.95466e-51	2.63816e-49	In_cis_Increase_UpRegulated	Pt4 X6 UnRx:H vs. UnRx:C
ENSG00000023902	PLEKHO1	-0.95	5.06809e-51	3.36104e-49	In_trans_DownRegulated	Pt4 X6 UnRx:H vs. UnRx:C
ENSG00000100234	TIMP3	-1.57	8.78252e-51	5.7903e-49	In_trans_DownRegulated	Pt4 X6 UnRx:H vs. UnRx:C
ENSG00000026025	VIM	-1.52	2.61003e-50	1.7009e-48	In_trans_DownRegulated	Pt4 X6 UnRx:H vs. UnRx:C
ENSG00000114416	FXR1	-0.7	3.18557e-50	2.06403e-48	In_cis_Decrease_DownRegulated	Pt4 X6 UnRx:H vs. UnRx:C
ENSG00000189064	GAGE2A	0.5	3.53679e-50	2.2785e-48	unmapped	Pt4 X6 UnRx:H vs. UnRx:C
ENSG00000134874	DZIP1	1.18	7.52691e-50	4.8215e-48	In_trans_UpRegulated	Pt4 X6 UnRx:H vs. UnRx:C
ENSG00000105223	PLD3	0.86	8.16411e-50	5.20012e-48	In_cis_Increase_UpRegulated	Pt4 X6 UnRx:H vs. UnRx:C
ENSG00000233296	AC092159.2	-1.63	1.23069e-49	7.79483e-48	unmapped	Pt4 X6 UnRx:H vs. UnRx:C
ENSG00000174109	C16orf91	-0.74	1.38896e-49	8.74814e-48	In_cis_Decrease_DownRegulated	Pt4 X6 UnRx:H vs. UnRx:C
ENSG00000162704	ARPC5	-0.54	1.53334e-49	9.60379e-48	In_trans_DownRegulated	Pt4 X6 UnRx:H vs. UnRx:C
ENSG00000168952	STXBP6	1.12	5.55329e-49	3.43999e-47	In_cis_Increase_UpRegulated	Pt4 X6 UnRx:H vs. UnRx:C
ENSG00000161203	AP2M1	-0.56	6.57657e-49	4.05018e-47	In_cis_Decrease_DownRegulated	Pt4 X6 UnRx:H vs. UnRx:C
ENSG00000094916	CBX5	-0.58	6.61019e-49	4.05018e-47	In_trans_DownRegulated	Pt4 X6 UnRx:H vs. UnRx:C
ENSG00000213722	DDAH2	-1	7.435e-49	4.53093e-47	In_trans_DownRegulated	Pt4 X6 UnRx:H vs. UnRx:C
ENSG00000094631	HDAC6	-1.12	1.0967e-48	6.61188e-47	In_trans_DownRegulated	Pt4 X6 UnRx:H vs. UnRx:C
ENSG00000114023	FAM162A	0.62	1.65551e-48	9.92776e-47	In_cis_Increase_UpRegulated	Pt4 X6 UnRx:H vs. UnRx:C
ENSG00000173905	GOLIM4	-1.01	1.91382e-48	1.14161e-46	In_cis_Decrease_DownRegulated	Pt4 X6 UnRx:H vs. UnRx:C
ENSG00000106829	TLE4	-1.44	2.4207e-48	1.43637e-46	In_cis_Decrease_DownRegulated	Pt4 X6 UnRx:H vs. UnRx:C
ENSG00000177383	MAGEF1	-0.61	2.62364e-48	1.54864e-46	In_cis_Decrease_DownRegulated	Pt4 X6 UnRx:H vs. UnRx:C
ENSG00000114487	MORC1	1.15	4.75468e-48	2.79189e-46	In_cis_Increase_UpRegulated	Pt4 X6 UnRx:H vs. UnRx:C
ENSG00000180228	PRKRA	-0.81	6.5222e-48	3.80991e-46	In_cis_Decrease_DownRegulated	Pt4 X6 UnRx:H vs. UnRx:C
ENSG00000077348	EXOSC5	0.67	9.54431e-48	5.54652e-46	In_cis_Increase_UpRegulated	Pt4 X6 UnRx:H vs. UnRx:C
ENSG00000105373	NOP53	0.6	1.1907e-47	6.88408e-46	In_cis_Increase_UpRegulated	Pt4 X6 UnRx:H vs. UnRx:C
ENSG00000130731	METTL26	-0.7	1.56223e-47	8.9404e-46	In_cis_Decrease_DownRegulated	Pt4 X6 UnRx:H vs. UnRx:C
ENSG00000196998	WDR45	-0.59	1.70983e-47	9.73568e-46	In_trans_DownRegulated	Pt4 X6 UnRx:H vs. UnRx:C
ENSG00000249992	TMEM158	-1.47	1.92789e-47	1.09221e-45	In_trans_DownRegulated	Pt4 X6 UnRx:H vs. UnRx:C
ENSG00000167460	TPM4	-0.83	3.65559e-47	2.06066e-45	In_trans_DownRegulated	Pt4 X6 UnRx:H vs. UnRx:C
ENSG00000221869	CEBPD	1.33	3.79332e-47	2.12766e-45	In_trans_UpRegulated	Pt4 X6 UnRx:H vs. UnRx:C
ENSG00000213160	KLHL23	-0.79	6.06227e-47	3.38347e-45	In_cis_Decrease_DownRegulated	Pt4 X6 UnRx:H vs. UnRx:C
ENSG00000243279	PRAF2	-0.76	6.29427e-47	3.49565e-45	In_trans_DownRegulated	Pt4 X6 UnRx:H vs. UnRx:C
ENSG00000106263	EIF3B	0.51	6.62462e-47	3.66107e-45	In_trans_UpRegulated	Pt4 X6 UnRx:H vs. UnRx:C
ENSG00000162039	MEIOB	1.15	1.30818e-46	7.19433e-45	In_cis_Decrease_UpRegulated	Pt4 X6 UnRx:H vs. UnRx:C
ENSG00000164494	PDSS2	0.86	2.17902e-46	1.19254e-44	In_trans_UpRegulated	Pt4 X6 UnRx:H vs. UnRx:C
ENSG00000108468	CBX1	-0.52	2.99251e-46	1.62983e-44	In_trans_DownRegulated	Pt4 X6 UnRx:H vs. UnRx:C
ENSG00000197457	STMN3	-1.34	3.98288e-46	2.1588e-44	unmapped	Pt4 X6 UnRx:H vs. UnRx:C
ENSG00000109920	FNBP4	-0.88	5.62412e-46	3.0338e-44	In_cis_Decrease_DownRegulated	Pt4 X6 UnRx:H vs. UnRx:C
ENSG00000023228	NDUFS1	-0.84	8.27854e-46	4.44439e-44	In_cis_Decrease_DownRegulated	Pt4 X6 UnRx:H vs. UnRx:C
ENSG00000082515	MRPL22	0.6	8.77176e-46	4.68686e-44	In_cis_Increase_UpRegulated	Pt4 X6 UnRx:H vs. UnRx:C
ENSG00000144848	ATG3	0.68	1.33343e-45	7.09108e-44	In_cis_Increase_UpRegulated	Pt4 X6 UnRx:H vs. UnRx:C
ENSG00000101940	WDR13	-0.55	1.44389e-45	7.64244e-44	In_trans_DownRegulated	Pt4 X6 UnRx:H vs. UnRx:C
ENSG00000197223	C1D	-0.78	1.5057e-45	7.93235e-44	In_trans_DownRegulated	Pt4 X6 UnRx:H vs. UnRx:C
ENSG00000117519	CNN3	-0.77	2.10249e-45	1.10249e-43	In_trans_DownRegulated	Pt4 X6 UnRx:H vs. UnRx:C
ENSG00000187742	SECISBP2	-0.62	3.44038e-45	1.79569e-43	In_cis_Decrease_DownRegulated	Pt4 X6 UnRx:H vs. UnRx:C
ENSG00000162729	IGSF8	-0.93	7.5677e-45	3.93171e-43	In_cis_Decrease_DownRegulated	Pt4 X6 UnRx:H vs. UnRx:C
ENSG00000183207	RUVBL2	0.56	9.87064e-45	5.10466e-43	In_cis_Increase_UpRegulated	Pt4 X6 UnRx:H vs. UnRx:C
ENSG00000147862	NFIB	-0.85	1.09828e-44	5.65391e-43	In_trans_DownRegulated	Pt4 X6 UnRx:H vs. UnRx:C
ENSG00000251562	MALAT1	-0.59	4.63335e-44	2.34244e-42	In_cis_Decrease_DownRegulated	Pt4 X6 UnRx:H vs. UnRx:C
ENSG00000179222	MAGED1	-0.51	6.41912e-44	3.23077e-42	In_trans_DownRegulated	Pt4 X6 UnRx:H vs. UnRx:C
ENSG00000087086	FTL	0.52	1.24153e-43	6.21822e-42	In_cis_Increase_UpRegulated	Pt4 X6 UnRx:H vs. UnRx:C
ENSG00000069667	RORA	1.27	1.24651e-43	6.21822e-42	In_trans_UpRegulated	Pt4 X6 UnRx:H vs. UnRx:C
ENSG00000123992	DNPEP	-0.88	1.83613e-43	9.11917e-42	In_cis_Decrease_DownRegulated	Pt4 X6 UnRx:H vs. UnRx:C
ENSG00000128699	ORMDL1	-0.62	2.07827e-43	1.02765e-41	In_cis_Decrease_DownRegulated	Pt4 X6 UnRx:H vs. UnRx:C
ENSG00000165233	CARD19	-1.09	3.70055e-43	1.81391e-41	In_cis_Decrease_DownRegulated	Pt4 X6 UnRx:H vs. UnRx:C
ENSG00000144895	EIF2A	0.64	5.69918e-43	2.7815e-41	In_cis_Increase_UpRegulated	Pt4 X6 UnRx:H vs. UnRx:C
ENSG00000165916	PSMC3	-0.61	6.47451e-43	3.14628e-41	In_cis_Decrease_DownRegulated	Pt4 X6 UnRx:H vs. UnRx:C
ENSG00000180318	ALX1	-1.45	6.54889e-43	3.16876e-41	In_trans_DownRegulated	Pt4 X6 UnRx:H vs. UnRx:C
ENSG00000184785	SMIM10	1.25	9.28095e-43	4.47151e-41	In_trans_UpRegulated	Pt4 X6 UnRx:H vs. UnRx:C
ENSG00000181449	SOX2	1.34	1.19634e-42	5.71505e-41	In_cis_Decrease_UpRegulated	Pt4 X6 UnRx:H vs. UnRx:C
ENSG00000180447	GAS1	-1.25	2.23712e-42	1.05972e-40	In_cis_Decrease_DownRegulated	Pt4 X6 UnRx:H vs. UnRx:C
ENSG00000141522	ARHGDIA	-0.63	3.11375e-42	1.4688e-40	unmapped	Pt4 X6 UnRx:H vs. UnRx:C
ENSG00000164125	FAM198B	-1.42	4.96978e-42	2.33455e-40	In_trans_DownRegulated	Pt4 X6 UnRx:H vs. UnRx:C
ENSG00000166770	ZNF667-AS1	0.66	5.29896e-42	2.47886e-40	In_cis_Increase_UpRegulated	Pt4 X6 UnRx:H vs. UnRx:C
ENSG00000070814	TCOF1	0.64	6.23188e-42	2.90323e-40	In_cis_Increase_UpRegulated	Pt4 X6 UnRx:H vs. UnRx:C
ENSG00000135314	KHDC1	1.14	8.63611e-42	4.00673e-40	In_trans_UpRegulated	Pt4 X6 UnRx:H vs. UnRx:C
ENSG00000143147	GPR161	-0.72	1.61929e-41	7.48189e-40	In_cis_Decrease_DownRegulated	Pt4 X6 UnRx:H vs. UnRx:C
ENSG00000113643	RARS	0.58	2.29713e-41	1.05706e-39	In_cis_Increase_UpRegulated	Pt4 X6 UnRx:H vs. UnRx:C
ENSG00000177917	ARL6IP6	-1.03	3.16026e-41	1.44832e-39	In_cis_Decrease_DownRegulated	Pt4 X6 UnRx:H vs. UnRx:C
ENSG00000006007	GDE1	-0.81	3.69476e-41	1.68643e-39	In_cis_Decrease_DownRegulated	Pt4 X6 UnRx:H vs. UnRx:C
ENSG00000168958	MFF	-0.52	3.99274e-41	1.81509e-39	In_cis_Decrease_DownRegulated	Pt4 X6 UnRx:H vs. UnRx:C
ENSG00000072778	ACADVL	-0.7	5.65862e-41	2.56206e-39	In_trans_DownRegulated	Pt4 X6 UnRx:H vs. UnRx:C
ENSG00000265972	TXNIP	-1.4	6.54803e-41	2.9529e-39	In_trans_DownRegulated	Pt4 X6 UnRx:H vs. UnRx:C
ENSG00000115677	HDLBP	0.62	7.37774e-41	3.31381e-39	In_cis_Increase_UpRegulated	Pt4 X6 UnRx:H vs. UnRx:C
ENSG00000105220	GPI	0.66	8.11691e-41	3.63135e-39	In_trans_UpRegulated	Pt4 X6 UnRx:H vs. UnRx:C
ENSG00000188322	SBK1	-1	1.29237e-40	5.75899e-39	In_trans_DownRegulated	Pt4 X6 UnRx:H vs. UnRx:C
ENSG00000234745	HLA-B	0.83	1.54911e-40	6.87585e-39	In_trans_UpRegulated	Pt4 X6 UnRx:H vs. UnRx:C
ENSG00000166292	TMEM100	1.26	1.83966e-40	8.13348e-39	In_trans_UpRegulated	Pt4 X6 UnRx:H vs. UnRx:C
ENSG00000086758	HUWE1	-0.59	2.08707e-40	9.15548e-39	In_cis_Decrease_DownRegulated	Pt4 X6 UnRx:H vs. UnRx:C
ENSG00000077380	DYNC1I2	-0.69	2.22762e-40	9.7342e-39	In_cis_Decrease_DownRegulated	Pt4 X6 UnRx:H vs. UnRx:C
ENSG00000111907	TPD52L1	0.83	2.74366e-40	1.19429e-38	In_trans_UpRegulated	Pt4 X6 UnRx:H vs. UnRx:C
ENSG00000131669	NINJ1	-0.89	2.76847e-40	1.20045e-38	In_cis_Decrease_DownRegulated	Pt4 X6 UnRx:H vs. UnRx:C
ENSG00000135643	KCNMB4	-1.29	3.528e-40	1.52394e-38	In_trans_DownRegulated	Pt4 X6 UnRx:H vs. UnRx:C
ENSG00000127586	CHTF18	-1.16	4.72975e-40	2.0275e-38	In_cis_Decrease_DownRegulated	Pt4 X6 UnRx:H vs. UnRx:C
ENSG00000187049	TMEM216	1.07	5.05199e-40	2.15743e-38	In_trans_UpRegulated	Pt4 X6 UnRx:H vs. UnRx:C
ENSG00000198612	COPS8	0.62	5.18365e-40	2.2053e-38	In_cis_Increase_UpRegulated	Pt4 X6 UnRx:H vs. UnRx:C
ENSG00000103024	NME3	-0.99	5.61819e-40	2.36341e-38	In_cis_Decrease_DownRegulated	Pt4 X6 UnRx:H vs. UnRx:C
ENSG00000113845	TIMMDC1	0.58	1.36049e-39	5.68081e-38	In_cis_Increase_UpRegulated	Pt4 X6 UnRx:H vs. UnRx:C
ENSG00000114850	SSR3	-0.55	1.77404e-39	7.36227e-38	In_cis_Decrease_DownRegulated	Pt4 X6 UnRx:H vs. UnRx:C
ENSG00000253719	ATXN7L3B	-0.94	1.77624e-39	7.36227e-38	In_trans_DownRegulated	Pt4 X6 UnRx:H vs. UnRx:C
ENSG00000006625	GGCT	0.54	2.0759e-39	8.57277e-38	In_cis_Increase_UpRegulated	Pt4 X6 UnRx:H vs. UnRx:C
ENSG00000112309	B3GAT2	1.07	2.22147e-39	9.14047e-38	In_trans_UpRegulated	Pt4 X6 UnRx:H vs. UnRx:C
ENSG00000172590	MRPL52	0.64	2.48363e-39	1.01753e-37	In_cis_Increase_UpRegulated	Pt4 X6 UnRx:H vs. UnRx:C
ENSG00000172428	COPS9	0.61	3.4881e-39	1.41456e-37	In_cis_Increase_UpRegulated	Pt4 X6 UnRx:H vs. UnRx:C
ENSG00000163510	CWC22	-0.77	5.16082e-39	2.07797e-37	In_cis_Decrease_DownRegulated	Pt4 X6 UnRx:H vs. UnRx:C
ENSG00000113712	CSNK1A1	0.59	7.11426e-39	2.85431e-37	In_cis_Increase_UpRegulated	Pt4 X6 UnRx:H vs. UnRx:C
ENSG00000167986	DDB1	0.74	7.21239e-39	2.88342e-37	In_trans_UpRegulated	Pt4 X6 UnRx:H vs. UnRx:C
ENSG00000204179	PTPN20	1.1	8.07141e-39	3.21544e-37	In_trans_UpRegulated	Pt4 X6 UnRx:H vs. UnRx:C
ENSG00000128641	MYO1B	-0.91	8.25405e-39	3.27662e-37	In_cis_Decrease_DownRegulated	Pt4 X6 UnRx:H vs. UnRx:C
ENSG00000235280	MCF2L-AS1	1.26	8.29344e-39	3.28071e-37	unmapped	Pt4 X6 UnRx:H vs. UnRx:C
ENSG00000128709	HOXD9	-1.28	8.76287e-39	3.45428e-37	In_cis_Decrease_DownRegulated	Pt4 X6 UnRx:H vs. UnRx:C
ENSG00000066697	MSANTD3	-0.66	9.77733e-39	3.84075e-37	In_cis_Decrease_DownRegulated	Pt4 X6 UnRx:H vs. UnRx:C
ENSG00000069849	ATP1B3	0.54	1.01684e-38	3.98049e-37	In_cis_Increase_UpRegulated	Pt4 X6 UnRx:H vs. UnRx:C
ENSG00000143401	ANP32E	-0.64	1.28325e-38	5.006e-37	In_trans_DownRegulated	Pt4 X6 UnRx:H vs. UnRx:C
ENSG00000120885	CLU	-1.09	2.06524e-38	8.02879e-37	In_trans_DownRegulated	Pt4 X6 UnRx:H vs. UnRx:C
ENSG00000162032	SPSB3	-1.05	2.27209e-38	8.80261e-37	In_cis_Decrease_DownRegulated	Pt4 X6 UnRx:H vs. UnRx:C
ENSG00000184508	HDDC3	0.86	6.71365e-38	2.59211e-36	In_trans_UpRegulated	Pt4 X6 UnRx:H vs. UnRx:C
ENSG00000184203	PPP1R2	-0.7	1.16841e-37	4.4805e-36	In_trans_DownRegulated	Pt4 X6 UnRx:H vs. UnRx:C
ENSG00000106799	TGFBR1	-1.19	1.52389e-37	5.82386e-36	In_cis_Decrease_DownRegulated	Pt4 X6 UnRx:H vs. UnRx:C
ENSG00000115806	GORASP2	-0.69	1.56414e-37	5.95745e-36	In_cis_Decrease_DownRegulated	Pt4 X6 UnRx:H vs. UnRx:C
ENSG00000131188	PRR7	0.95	2.19848e-37	8.34533e-36	In_cis_Increase_UpRegulated	Pt4 X6 UnRx:H vs. UnRx:C
ENSG00000134759	ELP2	0.85	2.40167e-37	9.08604e-36	In_cis_Increase_UpRegulated	Pt4 X6 UnRx:H vs. UnRx:C
ENSG00000187555	USP7	-0.79	3.05971e-37	1.15368e-35	In_cis_Decrease_DownRegulated	Pt4 X6 UnRx:H vs. UnRx:C
ENSG00000164466	SFXN1	0.81	4.0991e-37	1.54044e-35	In_cis_Increase_UpRegulated	Pt4 X6 UnRx:H vs. UnRx:C
ENSG00000167985	SDHAF2	0.84	1.82593e-36	6.81641e-35	In_trans_UpRegulated	Pt4 X6 UnRx:H vs. UnRx:C
ENSG00000187231	SESTD1	-0.98	2.07871e-36	7.73443e-35	In_cis_Decrease_DownRegulated	Pt4 X6 UnRx:H vs. UnRx:C
ENSG00000143867	OSR1	1.24	2.23163e-36	8.27611e-35	In_trans_UpRegulated	Pt4 X6 UnRx:H vs. UnRx:C
ENSG00000138433	CIR1	-0.74	2.41584e-36	8.9299e-35	In_cis_Decrease_DownRegulated	Pt4 X6 UnRx:H vs. UnRx:C
ENSG00000164649	CDCA7L	0.62	2.79063e-36	1.02816e-34	In_cis_Increase_UpRegulated	Pt4 X6 UnRx:H vs. UnRx:C
ENSG00000105258	POLR2I	0.56	2.81559e-36	1.03397e-34	In_cis_Increase_UpRegulated	Pt4 X6 UnRx:H vs. UnRx:C
ENSG00000081870	HSPB11	-0.68	3.65468e-36	1.33775e-34	In_trans_DownRegulated	Pt4 X6 UnRx:H vs. UnRx:C
ENSG00000055732	MCOLN3	1.11	5.30818e-36	1.93671e-34	In_trans_UpRegulated	Pt4 X6 UnRx:H vs. UnRx:C
ENSG00000145908	ZNF300	1.16	6.81228e-36	2.46951e-34	In_cis_Increase_UpRegulated	Pt4 X6 UnRx:H vs. UnRx:C
ENSG00000114353	GNAI2	-0.84	7.28992e-36	2.63418e-34	In_trans_DownRegulated	Pt4 X6 UnRx:H vs. UnRx:C
ENSG00000103540	CCP110	-0.9	7.62743e-36	2.74734e-34	In_cis_Decrease_DownRegulated	Pt4 X6 UnRx:H vs. UnRx:C
ENSG00000136518	ACTL6A	-0.56	8.01321e-36	2.8771e-34	In_cis_Decrease_DownRegulated	Pt4 X6 UnRx:H vs. UnRx:C
ENSG00000100938	GMPR2	0.92	1.02497e-35	3.66843e-34	In_cis_Increase_UpRegulated	Pt4 X6 UnRx:H vs. UnRx:C
ENSG00000137193	PIM1	-1.2	1.07793e-35	3.84574e-34	In_trans_DownRegulated	Pt4 X6 UnRx:H vs. UnRx:C
ENSG00000149257	SERPINH1	-0.97	1.31105e-35	4.6627e-34	In_cis_Decrease_DownRegulated	Pt4 X6 UnRx:H vs. UnRx:C
ENSG00000103429	BFAR	-0.77	1.34011e-35	4.75107e-34	In_cis_Decrease_DownRegulated	Pt4 X6 UnRx:H vs. UnRx:C
ENSG00000115828	QPCT	1.21	1.47184e-35	5.20173e-34	In_trans_UpRegulated	Pt4 X6 UnRx:H vs. UnRx:C
ENSG00000139146	SINHCAF	-0.52	1.56162e-35	5.50179e-34	In_trans_DownRegulated	Pt4 X6 UnRx:H vs. UnRx:C
ENSG00000124299	PEPD	0.68	2.02678e-35	7.11834e-34	In_trans_UpRegulated	Pt4 X6 UnRx:H vs. UnRx:C
ENSG00000167281	RBFOX3	1.22	2.14662e-35	7.51584e-34	In_trans_UpRegulated	Pt4 X6 UnRx:H vs. UnRx:C
ENSG00000138376	BARD1	-0.93	2.33349e-35	8.11969e-34	In_cis_Decrease_DownRegulated	Pt4 X6 UnRx:H vs. UnRx:C
ENSG00000138413	IDH1	-0.85	2.68579e-35	9.31679e-34	In_cis_Decrease_DownRegulated	Pt4 X6 UnRx:H vs. UnRx:C
ENSG00000084234	APLP2	-0.81	2.73272e-35	9.42162e-34	In_cis_Decrease_DownRegulated	Pt4 X6 UnRx:H vs. UnRx:C
ENSG00000185247	MAGEA11	-1.32	4.33372e-35	1.48506e-33	In_trans_DownRegulated	Pt4 X6 UnRx:H vs. UnRx:C
ENSG00000196497	IPO4	0.82	5.58226e-35	1.90134e-33	In_cis_Increase_UpRegulated	Pt4 X6 UnRx:H vs. UnRx:C
ENSG00000176973	FAM89B	-0.72	6.53602e-35	2.21949e-33	In_cis_Decrease_DownRegulated	Pt4 X6 UnRx:H vs. UnRx:C
ENSG00000035862	TIMP2	-0.92	6.7007e-35	2.26858e-33	In_trans_DownRegulated	Pt4 X6 UnRx:H vs. UnRx:C
ENSG00000079616	KIF22	-0.88	8.05488e-35	2.71888e-33	In_trans_DownRegulated	Pt4 X6 UnRx:H vs. UnRx:C
ENSG00000165280	VCP	-0.5	1.2805e-34	4.2585e-33	In_trans_DownRegulated	Pt4 X6 UnRx:H vs. UnRx:C
ENSG00000135916	ITM2C	0.64	1.41943e-34	4.70667e-33	In_cis_Increase_UpRegulated	Pt4 X6 UnRx:H vs. UnRx:C
ENSG00000087842	PIR	-0.59	1.47686e-34	4.88274e-33	In_trans_DownRegulated	Pt4 X6 UnRx:H vs. UnRx:C
ENSG00000169136	ATF5	1.21	2.10472e-34	6.91796e-33	In_cis_Increase_UpRegulated	Pt4 X6 UnRx:H vs. UnRx:C
ENSG00000135297	MTO1	0.99	2.61385e-34	8.51691e-33	In_trans_UpRegulated	Pt4 X6 UnRx:H vs. UnRx:C
ENSG00000185519	FAM131C	1.19	3.02253e-34	9.82018e-33	In_trans_UpRegulated	Pt4 X6 UnRx:H vs. UnRx:C
ENSG00000123636	BAZ2B	-1.01	3.61261e-34	1.16701e-32	In_cis_Decrease_DownRegulated	Pt4 X6 UnRx:H vs. UnRx:C
ENSG00000162627	SNX7	-0.77	5.66343e-34	1.81907e-32	In_trans_DownRegulated	Pt4 X6 UnRx:H vs. UnRx:C
ENSG00000142546	NOSIP	0.56	7.03496e-34	2.2468e-32	In_cis_Increase_UpRegulated	Pt4 X6 UnRx:H vs. UnRx:C
ENSG00000115540	MOB4	-0.69	7.28355e-34	2.31963e-32	In_cis_Decrease_DownRegulated	Pt4 X6 UnRx:H vs. UnRx:C
ENSG00000163655	GMPS	-0.51	7.43813e-34	2.36218e-32	In_cis_Decrease_DownRegulated	Pt4 X6 UnRx:H vs. UnRx:C
ENSG00000073803	MAP3K13	-0.68	8.31219e-34	2.63235e-32	In_cis_Decrease_DownRegulated	Pt4 X6 UnRx:H vs. UnRx:C
ENSG00000110917	MLEC	-0.55	8.40127e-34	2.65311e-32	In_trans_DownRegulated	Pt4 X6 UnRx:H vs. UnRx:C
ENSG00000077232	DNAJC10	-0.82	9.45864e-34	2.97038e-32	In_cis_Decrease_DownRegulated	Pt4 X6 UnRx:H vs. UnRx:C
ENSG00000117724	CENPF	-0.97	9.63099e-34	3.01611e-32	In_trans_DownRegulated	Pt4 X6 UnRx:H vs. UnRx:C
ENSG00000157992	KRTCAP3	1.12	1.04078e-33	3.25033e-32	In_trans_UpRegulated	Pt4 X6 UnRx:H vs. UnRx:C
ENSG00000133026	MYH10	-0.54	1.57594e-33	4.88109e-32	In_trans_DownRegulated	Pt4 X6 UnRx:H vs. UnRx:C
ENSG00000141429	GALNT1	0.73	1.86125e-33	5.74896e-32	In_cis_Increase_UpRegulated	Pt4 X6 UnRx:H vs. UnRx:C
ENSG00000176946	THAP4	0.81	2.36404e-33	7.26218e-32	In_cis_Increase_UpRegulated	Pt4 X6 UnRx:H vs. UnRx:C
ENSG00000149294	NCAM1	1.11	2.38969e-33	7.32102e-32	In_cis_Decrease_UpRegulated	Pt4 X6 UnRx:H vs. UnRx:C
ENSG00000102897	LYRM1	-0.98	2.64522e-33	8.08191e-32	In_cis_Decrease_DownRegulated	Pt4 X6 UnRx:H vs. UnRx:C
ENSG00000141424	SLC39A6	0.86	3.42601e-33	1.0411e-31	In_cis_Increase_UpRegulated	Pt4 X6 UnRx:H vs. UnRx:C
ENSG00000090932	DLL3	0.89	4.07911e-33	1.23623e-31	In_cis_Increase_UpRegulated	Pt4 X6 UnRx:H vs. UnRx:C
ENSG00000113368	LMNB1	-0.63	4.81345e-33	1.44711e-31	In_trans_DownRegulated	Pt4 X6 UnRx:H vs. UnRx:C
ENSG00000128573	FOXP2	-1.36	5.015e-33	1.5037e-31	In_trans_DownRegulated	Pt4 X6 UnRx:H vs. UnRx:C
ENSG00000107537	PHYH	0.7	6.70395e-33	2.00478e-31	In_cis_Decrease_UpRegulated	Pt4 X6 UnRx:H vs. UnRx:C
ENSG00000173068	BNC2	-0.88	1.08445e-32	3.22588e-31	In_trans_DownRegulated	Pt4 X6 UnRx:H vs. UnRx:C
ENSG00000144567	RETREG2	-0.82	1.12531e-32	3.33861e-31	In_cis_Decrease_DownRegulated	Pt4 X6 UnRx:H vs. UnRx:C
ENSG00000131477	RAMP2	0.63	1.14968e-32	3.40196e-31	In_trans_UpRegulated	Pt4 X6 UnRx:H vs. UnRx:C
ENSG00000114346	ECT2	-1.1	1.54449e-32	4.55825e-31	In_cis_Decrease_DownRegulated	Pt4 X6 UnRx:H vs. UnRx:C
ENSG00000123983	ACSL3	-0.77	1.6556e-32	4.87343e-31	In_cis_Decrease_DownRegulated	Pt4 X6 UnRx:H vs. UnRx:C
ENSG00000177565	TBL1XR1	-0.73	2.19564e-32	6.42951e-31	In_cis_Decrease_DownRegulated	Pt4 X6 UnRx:H vs. UnRx:C
ENSG00000116095	PLEKHA3	-0.82	2.44198e-32	7.13235e-31	In_cis_Decrease_DownRegulated	Pt4 X6 UnRx:H vs. UnRx:C
ENSG00000163607	GTPBP8	0.75	2.62514e-32	7.64751e-31	In_cis_Increase_UpRegulated	Pt4 X6 UnRx:H vs. UnRx:C
ENSG00000081307	UBA5	0.73	2.85755e-32	8.30311e-31	In_cis_Increase_UpRegulated	Pt4 X6 UnRx:H vs. UnRx:C
ENSG00000122756	CNTFR	1.15	3.097e-32	8.97572e-31	In_trans_UpRegulated	Pt4 X6 UnRx:H vs. UnRx:C
ENSG00000186297	GABRA5	0.98	6.31419e-32	1.82529e-30	In_trans_UpRegulated	Pt4 X6 UnRx:H vs. UnRx:C
ENSG00000183943	PRKX	-0.6	7.76678e-32	2.23945e-30	In_trans_DownRegulated	Pt4 X6 UnRx:H vs. UnRx:C
ENSG00000197747	S100A10	-0.66	8.05218e-32	2.31582e-30	In_trans_DownRegulated	Pt4 X6 UnRx:H vs. UnRx:C
ENSG00000214160	ALG3	-0.6	9.15155e-32	2.61202e-30	In_cis_Decrease_DownRegulated	Pt4 X6 UnRx:H vs. UnRx:C
ENSG00000161980	POLR3K	-0.55	9.49304e-32	2.70264e-30	In_cis_Decrease_DownRegulated	Pt4 X6 UnRx:H vs. UnRx:C
ENSG00000163428	LRRC58	0.67	1.11017e-31	3.15267e-30	In_cis_Increase_UpRegulated	Pt4 X6 UnRx:H vs. UnRx:C
ENSG00000213853	EMP2	-0.73	1.18472e-31	3.35591e-30	In_cis_Decrease_DownRegulated	Pt4 X6 UnRx:H vs. UnRx:C
ENSG00000114631	PODXL2	0.68	1.45969e-31	4.12445e-30	In_cis_Increase_UpRegulated	Pt4 X6 UnRx:H vs. UnRx:C
ENSG00000172466	ZNF24	0.78	1.51859e-31	4.28016e-30	In_cis_Increase_UpRegulated	Pt4 X6 UnRx:H vs. UnRx:C
ENSG00000164754	RAD21	-0.7	1.67114e-31	4.69837e-30	In_trans_DownRegulated	Pt4 X6 UnRx:H vs. UnRx:C
ENSG00000189129	PLAC9	1.17	1.71348e-31	4.80541e-30	In_cis_Decrease_UpRegulated	Pt4 X6 UnRx:H vs. UnRx:C
ENSG00000149929	HIRIP3	-0.85	2.68386e-31	7.50814e-30	In_trans_DownRegulated	Pt4 X6 UnRx:H vs. UnRx:C
ENSG00000085552	IGSF9	-0.71	2.93435e-31	8.18859e-30	In_cis_Decrease_DownRegulated	Pt4 X6 UnRx:H vs. UnRx:C
ENSG00000167747	C19orf48	0.64	3.14877e-31	8.76523e-30	In_cis_Increase_UpRegulated	Pt4 X6 UnRx:H vs. UnRx:C
ENSG00000115966	ATF2	-0.93	4.50049e-31	1.24665e-29	In_cis_Decrease_DownRegulated	Pt4 X6 UnRx:H vs. UnRx:C
ENSG00000197956	S100A6	0.7	4.76914e-31	1.31782e-29	In_trans_UpRegulated	Pt4 X6 UnRx:H vs. UnRx:C
ENSG00000156052	GNAQ	-0.64	5.43917e-31	1.4993e-29	In_cis_Decrease_DownRegulated	Pt4 X6 UnRx:H vs. UnRx:C
ENSG00000095906	NUBP2	-0.7	6.85182e-31	1.8795e-29	In_cis_Decrease_DownRegulated	Pt4 X6 UnRx:H vs. UnRx:C
ENSG00000115947	ORC4	-0.68	7.92459e-31	2.16849e-29	In_cis_Decrease_DownRegulated	Pt4 X6 UnRx:H vs. UnRx:C
ENSG00000114867	EIF4G1	-0.55	9.41822e-31	2.55858e-29	In_cis_Decrease_DownRegulated	Pt4 X6 UnRx:H vs. UnRx:C
ENSG00000163535	SGO2	-1.01	1.17746e-30	3.18339e-29	In_cis_Decrease_DownRegulated	Pt4 X6 UnRx:H vs. UnRx:C
ENSG00000090520	DNAJB11	-0.67	1.34375e-30	3.62426e-29	In_cis_Decrease_DownRegulated	Pt4 X6 UnRx:H vs. UnRx:C
ENSG00000173207	CKS1B	-0.53	1.39401e-30	3.75084e-29	In_trans_DownRegulated	Pt4 X6 UnRx:H vs. UnRx:C
ENSG00000077235	GTF3C1	-0.9	2.47321e-30	6.63881e-29	In_cis_Decrease_DownRegulated	Pt4 X6 UnRx:H vs. UnRx:C
ENSG00000165810	BTNL9	1.13	3.40978e-30	9.13108e-29	unmapped	Pt4 X6 UnRx:H vs. UnRx:C
ENSG00000160691	SHC1	-1.06	6.14966e-30	1.63132e-28	In_trans_DownRegulated	Pt4 X6 UnRx:H vs. UnRx:C
ENSG00000177868	SVBP	-0.67	8.12282e-30	2.13964e-28	In_trans_DownRegulated	Pt4 X6 UnRx:H vs. UnRx:C
ENSG00000206053	JPT2	-0.73	1.09091e-29	2.86687e-28	In_cis_Decrease_DownRegulated	Pt4 X6 UnRx:H vs. UnRx:C
ENSG00000102879	CORO1A	-1.22	1.37694e-29	3.61016e-28	In_trans_DownRegulated	Pt4 X6 UnRx:H vs. UnRx:C
ENSG00000143702	CEP170	-0.56	1.40646e-29	3.67899e-28	In_trans_DownRegulated	Pt4 X6 UnRx:H vs. UnRx:C
ENSG00000143452	HORMAD1	0.83	1.65529e-29	4.31985e-28	In_trans_UpRegulated	Pt4 X6 UnRx:H vs. UnRx:C
ENSG00000197965	MPZL1	-0.53	1.79807e-29	4.68163e-28	In_cis_Decrease_DownRegulated	Pt4 X6 UnRx:H vs. UnRx:C
ENSG00000167081	PBX3	-0.78	1.84099e-29	4.78233e-28	In_trans_DownRegulated	Pt4 X6 UnRx:H vs. UnRx:C
ENSG00000163710	PCOLCE2	1.08	2.84926e-29	7.36757e-28	In_cis_Increase_UpRegulated	Pt4 X6 UnRx:H vs. UnRx:C
ENSG00000102230	PCYT1B	-1.07	2.88639e-29	7.42948e-28	In_trans_DownRegulated	Pt4 X6 UnRx:H vs. UnRx:C
ENSG00000148053	NTRK2	-1.45	2.99167e-29	7.68295e-28	In_cis_Decrease_DownRegulated	Pt4 X6 UnRx:H vs. UnRx:C
ENSG00000086504	MRPL28	-0.52	3.01234e-29	7.71843e-28	In_cis_Decrease_DownRegulated	Pt4 X6 UnRx:H vs. UnRx:C
ENSG00000133318	RTN3	-0.5	4.59646e-29	1.17507e-27	In_cis_Decrease_DownRegulated	Pt4 X6 UnRx:H vs. UnRx:C
ENSG00000149269	PAK1	-0.8	5.77053e-29	1.47188e-27	In_cis_Decrease_DownRegulated	Pt4 X6 UnRx:H vs. UnRx:C
ENSG00000141562	NARF	-0.62	6.35553e-29	1.61743e-27	unmapped	Pt4 X6 UnRx:H vs. UnRx:C
ENSG00000124588	NQO2	-0.82	7.11169e-29	1.80174e-27	In_trans_DownRegulated	Pt4 X6 UnRx:H vs. UnRx:C
ENSG00000118596	SLC16A7	0.96	9.99451e-29	2.52642e-27	In_trans_UpRegulated	Pt4 X6 UnRx:H vs. UnRx:C
ENSG00000105287	PRKD2	1.06	1.17766e-28	2.96361e-27	In_cis_Increase_UpRegulated	Pt4 X6 UnRx:H vs. UnRx:C
ENSG00000127838	PNKD	-0.52	1.68303e-28	4.22594e-27	In_cis_Decrease_DownRegulated	Pt4 X6 UnRx:H vs. UnRx:C
ENSG00000113312	TTC1	0.52	2.06605e-28	5.17614e-27	In_cis_Increase_UpRegulated	Pt4 X6 UnRx:H vs. UnRx:C
ENSG00000102048	ASB9	0.94	2.25432e-28	5.6353e-27	In_trans_UpRegulated	Pt4 X6 UnRx:H vs. UnRx:C
ENSG00000121039	RDH10	-1.1	2.80302e-28	6.99142e-27	In_cis_Decrease_DownRegulated	Pt4 X6 UnRx:H vs. UnRx:C
ENSG00000168779	SHOX2	-1.08	2.85117e-28	7.09583e-27	In_cis_Decrease_DownRegulated	Pt4 X6 UnRx:H vs. UnRx:C
ENSG00000175354	PTPN2	0.84	2.99446e-28	7.43603e-27	In_cis_Increase_UpRegulated	Pt4 X6 UnRx:H vs. UnRx:C
ENSG00000104549	SQLE	-0.52	3.04256e-28	7.53886e-27	In_cis_Decrease_DownRegulated	Pt4 X6 UnRx:H vs. UnRx:C
ENSG00000147044	CASK	-0.53	4.0332e-28	9.97155e-27	In_trans_DownRegulated	Pt4 X6 UnRx:H vs. UnRx:C
ENSG00000246067	RAB30-AS1	-0.65	4.53791e-28	1.11948e-26	unmapped	Pt4 X6 UnRx:H vs. UnRx:C
ENSG00000102531	FNDC3A	0.85	4.65779e-28	1.14655e-26	In_trans_UpRegulated	Pt4 X6 UnRx:H vs. UnRx:C
ENSG00000149485	FADS1	0.68	5.63002e-28	1.38061e-26	In_trans_UpRegulated	Pt4 X6 UnRx:H vs. UnRx:C
ENSG00000143815	LBR	-0.61	5.63316e-28	1.38061e-26	In_trans_DownRegulated	Pt4 X6 UnRx:H vs. UnRx:C
ENSG00000145012	LPP	-0.89	6.49549e-28	1.58507e-26	In_cis_Decrease_DownRegulated	Pt4 X6 UnRx:H vs. UnRx:C
ENSG00000104331	IMPAD1	-0.65	6.95903e-28	1.69086e-26	In_trans_DownRegulated	Pt4 X6 UnRx:H vs. UnRx:C
ENSG00000160124	CCDC58	0.76	7.05253e-28	1.7099e-26	In_cis_Increase_UpRegulated	Pt4 X6 UnRx:H vs. UnRx:C
ENSG00000157470	FAM81A	1.1	7.31079e-28	1.76871e-26	In_trans_UpRegulated	Pt4 X6 UnRx:H vs. UnRx:C
ENSG00000165175	MID1IP1	-0.59	8.49004e-28	2.04523e-26	In_trans_DownRegulated	Pt4 X6 UnRx:H vs. UnRx:C
ENSG00000116747	TROVE2	-0.55	1.22202e-27	2.9313e-26	In_trans_DownRegulated	Pt4 X6 UnRx:H vs. UnRx:C
ENSG00000198626	RYR2	-1.13	1.7628e-27	4.21055e-26	In_trans_DownRegulated	Pt4 X6 UnRx:H vs. UnRx:C
ENSG00000107954	NEURL1	0.88	2.34799e-27	5.58465e-26	In_trans_UpRegulated	Pt4 X6 UnRx:H vs. UnRx:C
ENSG00000071859	FAM50A	0.72	3.33344e-27	7.89521e-26	In_trans_UpRegulated	Pt4 X6 UnRx:H vs. UnRx:C
ENSG00000155827	RNF20	-0.54	3.58855e-27	8.48161e-26	In_cis_Decrease_DownRegulated	Pt4 X6 UnRx:H vs. UnRx:C
ENSG00000154553	PDLIM3	0.97	3.6768e-27	8.67203e-26	In_trans_UpRegulated	Pt4 X6 UnRx:H vs. UnRx:C
ENSG00000112319	EYA4	0.89	3.93572e-27	9.24401e-26	In_trans_UpRegulated	Pt4 X6 UnRx:H vs. UnRx:C
ENSG00000136536	2024-03-07	-0.69	4.29921e-27	1.00768e-25	In_cis_Decrease_DownRegulated	Pt4 X6 UnRx:H vs. UnRx:C
ENSG00000137492	THAP12	-0.77	4.83933e-27	1.12724e-25	In_cis_Decrease_DownRegulated	Pt4 X6 UnRx:H vs. UnRx:C
ENSG00000070087	PFN2	0.51	4.94664e-27	1.14986e-25	In_cis_Increase_UpRegulated	Pt4 X6 UnRx:H vs. UnRx:C
ENSG00000181467	RAP2B	-0.96	5.15688e-27	1.19627e-25	In_cis_Decrease_DownRegulated	Pt4 X6 UnRx:H vs. UnRx:C
ENSG00000138028	CGREF1	0.93	6.28502e-27	1.45498e-25	In_trans_UpRegulated	Pt4 X6 UnRx:H vs. UnRx:C
ENSG00000125826	RBCK1	-0.62	7.82666e-27	1.80445e-25	In_trans_DownRegulated	Pt4 X6 UnRx:H vs. UnRx:C
ENSG00000196781	TLE1	-0.74	1.22146e-26	2.81035e-25	In_cis_Decrease_DownRegulated	Pt4 X6 UnRx:H vs. UnRx:C
ENSG00000126226	PCID2	0.53	1.45798e-26	3.34772e-25	In_cis_Decrease_UpRegulated	Pt4 X6 UnRx:H vs. UnRx:C
ENSG00000108588	CCDC47	-0.51	1.68357e-26	3.85001e-25	In_trans_DownRegulated	Pt4 X6 UnRx:H vs. UnRx:C
ENSG00000131771	PPP1R1B	1.06	1.71965e-26	3.92455e-25	In_trans_UpRegulated	Pt4 X6 UnRx:H vs. UnRx:C
ENSG00000162062	TEDC2	-0.93	1.99817e-26	4.55098e-25	In_cis_Decrease_DownRegulated	Pt4 X6 UnRx:H vs. UnRx:C
ENSG00000136560	TANK	-0.89	2.11153e-26	4.79947e-25	In_cis_Decrease_DownRegulated	Pt4 X6 UnRx:H vs. UnRx:C
ENSG00000120675	DNAJC15	-1.18	2.17712e-26	4.93861e-25	In_trans_DownRegulated	Pt4 X6 UnRx:H vs. UnRx:C
ENSG00000114491	UMPS	0.6	2.67353e-26	6.05249e-25	In_cis_Increase_UpRegulated	Pt4 X6 UnRx:H vs. UnRx:C
ENSG00000108465	CDK5RAP3	-0.76	2.96278e-26	6.69386e-25	In_trans_DownRegulated	Pt4 X6 UnRx:H vs. UnRx:C
ENSG00000110107	PRPF19	0.65	3.25937e-26	7.34923e-25	In_trans_UpRegulated	Pt4 X6 UnRx:H vs. UnRx:C
ENSG00000184160	ADRA2C	0.93	3.27162e-26	7.36003e-25	In_trans_UpRegulated	Pt4 X6 UnRx:H vs. UnRx:C
ENSG00000109685	NSD2	-0.59	3.4237e-26	7.67372e-25	In_trans_DownRegulated	Pt4 X6 UnRx:H vs. UnRx:C
ENSG00000146278	PNRC1	-0.61	4.1319e-26	9.20613e-25	In_trans_DownRegulated	Pt4 X6 UnRx:H vs. UnRx:C
ENSG00000113810	SMC4	-0.65	5.10301e-26	1.13251e-24	In_cis_Decrease_DownRegulated	Pt4 X6 UnRx:H vs. UnRx:C
ENSG00000103502	CDIPT	-0.68	5.94883e-26	1.31763e-24	In_trans_DownRegulated	Pt4 X6 UnRx:H vs. UnRx:C
ENSG00000122691	TWIST1	0.7	6.61661e-26	1.46266e-24	In_cis_Increase_UpRegulated	Pt4 X6 UnRx:H vs. UnRx:C
ENSG00000205642	VCX3B	0.77	6.80365e-26	1.50106e-24	In_trans_UpRegulated	Pt4 X6 UnRx:H vs. UnRx:C
ENSG00000135018	UBQLN1	-0.55	7.32558e-26	1.60991e-24	In_cis_Decrease_DownRegulated	Pt4 X6 UnRx:H vs. UnRx:C
ENSG00000196950	SLC39A10	-0.8	7.46643e-26	1.63768e-24	In_cis_Decrease_DownRegulated	Pt4 X6 UnRx:H vs. UnRx:C
ENSG00000187601	MAGEH1	-0.54	8.07413e-26	1.76753e-24	In_cis_Decrease_DownRegulated	Pt4 X6 UnRx:H vs. UnRx:C
ENSG00000103351	CLUAP1	-0.75	8.88801e-26	1.94193e-24	In_cis_Decrease_DownRegulated	Pt4 X6 UnRx:H vs. UnRx:C
ENSG00000196312	MFSD14C	-0.75	9.81193e-26	2.13965e-24	In_cis_Decrease_DownRegulated	Pt4 X6 UnRx:H vs. UnRx:C
ENSG00000071794	HLTF	0.64	1.05823e-25	2.30317e-24	In_cis_Increase_UpRegulated	Pt4 X6 UnRx:H vs. UnRx:C
ENSG00000150630	VEGFC	-1.11	1.09735e-25	2.38373e-24	In_trans_DownRegulated	Pt4 X6 UnRx:H vs. UnRx:C
ENSG00000269793	ZIM2-AS1	-1.05	1.15734e-25	2.5092e-24	unmapped	Pt4 X6 UnRx:H vs. UnRx:C
ENSG00000198843	SELENOT	0.62	1.18981e-25	2.57465e-24	In_cis_Increase_UpRegulated	Pt4 X6 UnRx:H vs. UnRx:C
ENSG00000167371	PRRT2	-1	1.26395e-25	2.72984e-24	In_trans_DownRegulated	Pt4 X6 UnRx:H vs. UnRx:C
ENSG00000141425	RPRD1A	0.79	1.27843e-25	2.75583e-24	In_cis_Increase_UpRegulated	Pt4 X6 UnRx:H vs. UnRx:C
ENSG00000100445	SDR39U1	0.6	1.75489e-25	3.7757e-24	In_cis_Increase_UpRegulated	Pt4 X6 UnRx:H vs. UnRx:C
ENSG00000167641	PPP1R14A	1.03	2.07498e-25	4.45586e-24	In_cis_Increase_UpRegulated	Pt4 X6 UnRx:H vs. UnRx:C
ENSG00000123989	CHPF	-0.99	2.28266e-25	4.89252e-24	In_cis_Decrease_DownRegulated	Pt4 X6 UnRx:H vs. UnRx:C
ENSG00000141428	C18orf21	0.84	2.42345e-25	5.18444e-24	In_cis_Increase_UpRegulated	Pt4 X6 UnRx:H vs. UnRx:C
ENSG00000086289	EPDR1	0.92	2.50721e-25	5.35346e-24	In_cis_Increase_UpRegulated	Pt4 X6 UnRx:H vs. UnRx:C
ENSG00000124490	CRISP2	0.86	2.78287e-25	5.90849e-24	In_trans_UpRegulated	Pt4 X6 UnRx:H vs. UnRx:C
ENSG00000176783	RUFY1	0.74	2.89162e-25	6.12784e-24	In_cis_Increase_UpRegulated	Pt4 X6 UnRx:H vs. UnRx:C
ENSG00000128714	HOXD13	-0.76	2.96358e-25	6.26856e-24	In_cis_Decrease_DownRegulated	Pt4 X6 UnRx:H vs. UnRx:C
ENSG00000141741	MIEN1	-0.53	3.01796e-25	6.37162e-24	In_trans_DownRegulated	Pt4 X6 UnRx:H vs. UnRx:C
ENSG00000121864	ZNF639	-0.71	3.5037e-25	7.38332e-24	In_cis_Decrease_DownRegulated	Pt4 X6 UnRx:H vs. UnRx:C
ENSG00000142252	GEMIN7	0.65	5.21824e-25	1.0935e-23	In_cis_Increase_UpRegulated	Pt4 X6 UnRx:H vs. UnRx:C
ENSG00000144867	SRPRB	0.73	6.40845e-25	1.333e-23	In_cis_Increase_UpRegulated	Pt4 X6 UnRx:H vs. UnRx:C
ENSG00000245694	CRNDE	-0.59	6.9056e-25	1.43377e-23	In_trans_DownRegulated	Pt4 X6 UnRx:H vs. UnRx:C
ENSG00000100503	NIN	-0.79	8.22503e-25	1.69833e-23	In_trans_DownRegulated	Pt4 X6 UnRx:H vs. UnRx:C
ENSG00000145945	FAM50B	0.68	9.02843e-25	1.86081e-23	In_trans_UpRegulated	Pt4 X6 UnRx:H vs. UnRx:C
ENSG00000203808	BVES-AS1	0.89	9.51933e-25	1.95484e-23	In_trans_UpRegulated	Pt4 X6 UnRx:H vs. UnRx:C
ENSG00000284681	AC007240.1	-1.09	1.0067e-24	2.05981e-23	unmapped	Pt4 X6 UnRx:H vs. UnRx:C
ENSG00000230630	DNM3OS	0.89	1.0371e-24	2.11817e-23	unmapped	Pt4 X6 UnRx:H vs. UnRx:C
ENSG00000185753	CXorf38	-0.6	1.13863e-24	2.32133e-23	In_trans_DownRegulated	Pt4 X6 UnRx:H vs. UnRx:C
ENSG00000170017	ALCAM	-1.1	1.1743e-24	2.38972e-23	In_cis_Increase_DownRegulated	Pt4 X6 UnRx:H vs. UnRx:C
ENSG00000143194	MAEL	-0.61	1.19044e-24	2.41821e-23	In_cis_Decrease_DownRegulated	Pt4 X6 UnRx:H vs. UnRx:C
ENSG00000101282	RSPO4	0.92	1.28926e-24	2.61423e-23	In_trans_UpRegulated	Pt4 X6 UnRx:H vs. UnRx:C
ENSG00000181481	RNF135	-0.96	1.43145e-24	2.89734e-23	In_trans_DownRegulated	Pt4 X6 UnRx:H vs. UnRx:C
ENSG00000182916	TCEAL7	-1.04	1.53948e-24	3.11041e-23	In_trans_DownRegulated	Pt4 X6 UnRx:H vs. UnRx:C
ENSG00000079150	FKBP7	-0.86	1.65493e-24	3.33769e-23	In_cis_Decrease_DownRegulated	Pt4 X6 UnRx:H vs. UnRx:C
ENSG00000105290	APLP1	-0.72	1.79552e-24	3.61476e-23	In_trans_DownRegulated	Pt4 X6 UnRx:H vs. UnRx:C
ENSG00000064102	INTS13	0.52	1.95003e-24	3.91884e-23	In_trans_UpRegulated	Pt4 X6 UnRx:H vs. UnRx:C
ENSG00000106536	POU6F2	0.89	2.09039e-24	4.19343e-23	In_cis_Increase_UpRegulated	Pt4 X6 UnRx:H vs. UnRx:C
ENSG00000196632	WNK3	-0.61	2.47697e-24	4.95131e-23	In_cis_Decrease_DownRegulated	Pt4 X6 UnRx:H vs. UnRx:C
ENSG00000115694	STK25	0.52	2.90212e-24	5.79089e-23	In_cis_Increase_UpRegulated	Pt4 X6 UnRx:H vs. UnRx:C
ENSG00000030066	NUP160	-0.61	3.97487e-24	7.90346e-23	In_cis_Decrease_DownRegulated	Pt4 X6 UnRx:H vs. UnRx:C
ENSG00000116157	GPX7	-0.9	4.22965e-24	8.39527e-23	In_trans_DownRegulated	Pt4 X6 UnRx:H vs. UnRx:C
ENSG00000182287	AP1S2	-0.53	4.27251e-24	8.46543e-23	In_trans_DownRegulated	Pt4 X6 UnRx:H vs. UnRx:C
ENSG00000139117	CPNE8	0.99	4.96177e-24	9.81385e-23	In_trans_UpRegulated	Pt4 X6 UnRx:H vs. UnRx:C
ENSG00000105552	BCAT2	0.74	5.11378e-24	1.00968e-22	In_cis_Increase_UpRegulated	Pt4 X6 UnRx:H vs. UnRx:C
ENSG00000169682	SPNS1	-0.62	5.12276e-24	1.00969e-22	In_trans_DownRegulated	Pt4 X6 UnRx:H vs. UnRx:C
[truncated: 31,080 more rows]

## Sheet: Table S6
Table S6 Our curated cisplatin resistance genes extracted from the results of published papers (see Figure 3 and Additional file 2: Figure S8).
[truncated: 96 more rows]

[truncated: 4 more sheets: Table S7, Table S8, Table S9, Table S10]
